# Supplementary material for: Combining stochastic resetting with Metadynamics to speed-up molecular dynamics simulations
Source: Nat Commun. 2024 Jan 4;15:240. doi: 10.1038/s41467-023-44528-w (PMC10764788; doi:10.1038/s41467-023-44528-w)
Supplement: Supplementary file 4 — Source Data [file 41467_2023_44528_MOESM4_ESM.zip]

Archive with 28 entries (27 files):
- SourceData/
- SourceData/Figure1a.csv
- SourceData/Figure1b.csv
- SourceData/Figure1c.csv
- SourceData/Figure1d.csv
- SourceData/Figure2a.csv
- SourceData/Figure2b.csv
- SourceData/Figure3a.csv
- SourceData/Figure3b.csv
- SourceData/Figure3c.csv
- SourceData/Figure4b.csv
- SourceData/Figure4c.csv
- SourceData/Figure4d.csv
- SourceData/Figure4e.csv
- SourceData/Figure4f.csv
- SourceData/Figure5b.csv
- SourceData/Figure5c.csv
- SourceData/Figure5d.csv
- SourceData/Figure6.csv
- SourceData/README
- SourceData/SupplementaryFigure1b.csv
- SourceData/SupplementaryFigure2a.csv
- SourceData/SupplementaryFigure2b.csv
- SourceData/SupplementaryFigure2c.csv
- SourceData/SupplementaryFigure2d.csv
- SourceData/SupplementaryFigure3a.csv
- SourceData/SupplementaryFigure3b.csv
- SourceData/SupplementaryFigure4.csv
