# Supplementary material for: Combining stochastic resetting with Metadynamics to speed-up molecular dynamics simulations
Source: Nat Commun. 2024 Jan 4;15:240. doi: 10.1038/s41467-023-44528-w (PMC10764788; doi:10.1038/s41467-023-44528-w)
Supplement: Supplementary file 4 — Source Data [file 41467_2023_44528_MOESM4_ESM.zip › SourceData/Figure1a.csv]

	x	y	V
0	-75.0	-15.0	7.8653829509795665
1	-75.0	-14.85	7.820607950979567
2	-75.0	-14.7	7.776282950979566
3	-75.0	-14.55	7.732407950979566
4	-75.0	-14.4	7.688982950979566
5	-75.0	-14.25	7.646007950979567
6	-75.0	-14.1	7.603482950979567
7	-75.0	-13.95	7.561407950979565
8	-75.0	-13.8	7.519782950979566
9	-75.0	-13.65	7.4786079509795655
10	-75.0	-13.5	7.437882950979565
11	-75.0	-13.35	7.397607950979566
12	-75.0	-13.2	7.357782950979566
13	-75.0	-13.05	7.318407950979567
14	-75.0	-12.9	7.279482950979566
15	-75.0	-12.75	7.241007950979567
16	-75.0	-12.6	7.202982950979567
17	-75.0	-12.45	7.165407950979566
18	-75.0	-12.3	7.128282950979566
19	-75.0	-12.15	7.091607950979567
20	-75.0	-12.0	7.055382950979565
21	-75.0	-11.85	7.019607950979566
22	-75.0	-11.7	6.984282950979566
23	-75.0	-11.55	6.949407950979567
24	-75.0	-11.4	6.9149829509795655
25	-75.0	-11.25	6.8810079509795665
26	-75.0	-11.1	6.8474829509795665
27	-75.0	-10.95	6.814407950979565
28	-75.0	-10.8	6.781782950979566
29	-75.0	-10.65	6.749607950979567
30	-75.0	-10.5	6.717882950979566
31	-75.0	-10.350000000000001	6.686607950979567
32	-75.0	-10.2	6.6557829509795665
33	-75.0	-10.05	6.625407950979567
34	-75.0	-9.9	6.595482950979567
35	-75.0	-9.75	6.566007950979567
36	-75.0	-9.600000000000001	6.536982950979567
37	-75.0	-9.45	6.508407950979566
38	-75.0	-9.3	6.480282950979568
39	-75.0	-9.15	6.4526079509795675
40	-75.0	-9.0	6.425382950979568
41	-75.0	-8.850000000000001	6.398607950979566
42	-75.0	-8.7	6.372282950979566
43	-75.0	-8.55	6.346407950979567
44	-75.0	-8.4	6.320982950979568
45	-75.0	-8.25	6.296007950979567
46	-75.0	-8.100000000000001	6.271482950979567
47	-75.0	-7.95	6.247407950979567
48	-75.0	-7.800000000000001	6.223782950979568
49	-75.0	-7.65	6.200607950979567
50	-75.0	-7.5	6.1778829509795665
51	-75.0	-7.3500000000000005	6.155607950979568
52	-75.0	-7.2	6.133782950979567
53	-75.0	-7.050000000000001	6.112407950979567
54	-75.0	-6.9	6.091482950979567
55	-75.0	-6.75	6.071007950979567
56	-75.0	-6.6	6.050982950979567
57	-75.0	-6.450000000000001	6.031407950979567
58	-75.0	-6.300000000000001	6.012282950979567
59	-75.0	-6.15	5.993607950979568
60	-75.0	-6.0	5.975382950979567
61	-75.0	-5.85	5.957607950979567
62	-75.0	-5.700000000000001	5.940282950979567
63	-75.0	-5.550000000000001	5.923407950979567
64	-75.0	-5.4	5.906982950979567
65	-75.0	-5.25	5.891007950979566
66	-75.0	-5.1	5.875482950979566
67	-75.0	-4.950000000000001	5.8604079509795675
68	-75.0	-4.800000000000001	5.845782950979568
69	-75.0	-4.65	5.831607950979566
70	-75.0	-4.5	5.817882950979567
71	-75.0	-4.35	5.804607950979568
72	-75.0	-4.200000000000001	5.7917829509795675
73	-75.0	-4.050000000000001	5.779407950979567
74	-75.0	-3.9000000000000004	5.767482950979566
75	-75.0	-3.75	5.756007950979567
76	-75.0	-3.5999999999999996	5.744982950979567
77	-75.0	-3.450000000000001	5.734407950979567
78	-75.0	-3.3000000000000007	5.724282950979568
79	-75.0	-3.1500000000000004	5.714607950979566
80	-75.0	-3.0	5.705382950979567
81	-75.0	-2.8499999999999996	5.696607950979567
82	-75.0	-2.700000000000001	5.688282950979567
83	-75.0	-2.5500000000000007	5.680407950979567
84	-75.0	-2.4000000000000004	5.672982950979567
85	-75.0	-2.25	5.666007950979567
86	-75.0	-2.0999999999999996	5.659482950979567
87	-75.0	-1.950000000000001	5.653407950979567
88	-75.0	-1.8000000000000007	5.647782950979567
89	-75.0	-1.6500000000000004	5.642607950979566
90	-75.0	-1.5	5.6378829509795665
91	-75.0	-1.3499999999999996	5.633607950979567
92	-75.0	-1.200000000000001	5.629782950979567
93	-75.0	-1.0500000000000007	5.6264079509795675
94	-75.0	-0.9000000000000004	5.623482950979566
95	-75.0	-0.75	5.621007950979567
96	-75.0	-0.6000000000000014	5.618982950979566
97	-75.0	-0.45000000000000107	5.617407950979567
98	-75.0	-0.3000000000000007	5.616282950979566
99	-75.0	-0.15000000000000036	5.615607950979568
100	-75.0	0.0	5.6153829509795665
101	-75.0	0.14999999999999858	5.615607950979568
102	-75.0	0.29999999999999893	5.616282950979566
103	-75.0	0.4499999999999993	5.617407950979567
104	-75.0	0.5999999999999996	5.618982950979566
105	-75.0	0.75	5.621007950979567
106	-75.0	0.8999999999999986	5.623482950979566
107	-75.0	1.0500000000000007	5.6264079509795675
108	-75.0	1.1999999999999993	5.629782950979567
109	-75.0	1.3499999999999979	5.633607950979567
110	-75.0	1.5	5.6378829509795665
111	-75.0	1.6499999999999986	5.642607950979566
112	-75.0	1.8000000000000007	5.647782950979567
113	-75.0	1.9499999999999993	5.653407950979567
114	-75.0	2.099999999999998	5.659482950979567
115	-75.0	2.25	5.666007950979567
116	-75.0	2.3999999999999986	5.672982950979567
117	-75.0	2.5500000000000007	5.680407950979567
118	-75.0	2.6999999999999993	5.688282950979567
119	-75.0	2.849999999999998	5.696607950979567
120	-75.0	3.0	5.705382950979567
121	-75.0	3.1499999999999986	5.714607950979566
122	-75.0	3.3000000000000007	5.724282950979568
123	-75.0	3.4499999999999993	5.734407950979567
124	-75.0	3.599999999999998	5.744982950979567
125	-75.0	3.75	5.756007950979567
126	-75.0	3.8999999999999986	5.767482950979566
127	-75.0	4.050000000000001	5.779407950979567
128	-75.0	4.199999999999999	5.7917829509795675
129	-75.0	4.349999999999998	5.804607950979567
130	-75.0	4.5	5.817882950979567
131	-75.0	4.649999999999999	5.831607950979566
132	-75.0	4.800000000000001	5.845782950979568
133	-75.0	4.949999999999999	5.8604079509795675
134	-75.0	5.099999999999998	5.875482950979566
135	-75.0	5.25	5.891007950979566
136	-75.0	5.399999999999999	5.906982950979567
137	-75.0	5.550000000000001	5.923407950979567
138	-75.0	5.699999999999999	5.940282950979567
139	-75.0	5.849999999999998	5.957607950979567
140	-75.0	6.0	5.975382950979567
141	-75.0	6.149999999999999	5.993607950979567
142	-75.0	6.300000000000001	6.012282950979567
143	-75.0	6.449999999999999	6.031407950979567
144	-75.0	6.599999999999998	6.050982950979567
145	-75.0	6.75	6.071007950979567
146	-75.0	6.899999999999999	6.091482950979567
147	-75.0	7.050000000000001	6.112407950979567
148	-75.0	7.199999999999999	6.133782950979567
149	-75.0	7.349999999999998	6.155607950979566
150	-75.0	7.5	6.1778829509795665
151	-75.0	7.649999999999999	6.200607950979566
152	-75.0	7.800000000000001	6.223782950979568
153	-75.0	7.949999999999999	6.247407950979566
154	-75.0	8.099999999999998	6.271482950979567
155	-75.0	8.25	6.296007950979567
156	-75.0	8.399999999999999	6.320982950979567
157	-75.0	8.55	6.346407950979567
158	-75.0	8.7	6.372282950979566
159	-75.0	8.849999999999998	6.398607950979566
160	-75.0	9.0	6.425382950979568
161	-75.0	9.149999999999999	6.4526079509795675
162	-75.0	9.3	6.480282950979568
163	-75.0	9.45	6.508407950979566
164	-75.0	9.599999999999998	6.536982950979567
165	-75.0	9.75	6.566007950979567
166	-75.0	9.899999999999999	6.595482950979567
167	-75.0	10.05	6.625407950979567
168	-75.0	10.2	6.6557829509795665
169	-75.0	10.349999999999998	6.686607950979567
170	-75.0	10.5	6.717882950979566
171	-75.0	10.649999999999999	6.7496079509795655
172	-75.0	10.8	6.781782950979566
173	-75.0	10.95	6.814407950979565
174	-75.0	11.099999999999998	6.847482950979565
175	-75.0	11.25	6.8810079509795665
176	-75.0	11.399999999999999	6.9149829509795655
177	-75.0	11.55	6.949407950979567
178	-75.0	11.7	6.984282950979566
179	-75.0	11.849999999999998	7.019607950979566
180	-75.0	12.0	7.055382950979565
181	-75.0	12.149999999999999	7.091607950979565
182	-75.0	12.3	7.128282950979566
183	-75.0	12.45	7.165407950979566
184	-75.0	12.599999999999998	7.202982950979566
185	-75.0	12.75	7.241007950979567
186	-75.0	12.899999999999999	7.279482950979566
187	-75.0	13.05	7.318407950979567
188	-75.0	13.2	7.357782950979566
189	-75.0	13.349999999999998	7.397607950979566
190	-75.0	13.5	7.437882950979565
191	-75.0	13.649999999999999	7.4786079509795655
192	-75.0	13.799999999999997	7.5197829509795655
193	-75.0	13.95	7.561407950979565
194	-75.0	14.099999999999998	7.603482950979565
195	-75.0	14.25	7.646007950979567
196	-75.0	14.399999999999999	7.688982950979565
197	-75.0	14.549999999999997	7.732407950979566
198	-75.0	14.7	7.776282950979566
199	-75.0	14.849999999999998	7.820607950979565
200	-75.0	15.0	7.8653829509795665
201	-74.625	-15.0	7.8092735759795655
202	-74.625	-14.85	7.764498575979566
203	-74.625	-14.7	7.720173575979565
204	-74.625	-14.55	7.676298575979566
205	-74.625	-14.4	7.632873575979567
206	-74.625	-14.25	7.589898575979566
207	-74.625	-14.1	7.547373575979566
208	-74.625	-13.95	7.505298575979566
209	-74.625	-13.8	7.463673575979567
210	-74.625	-13.65	7.422498575979566
211	-74.625	-13.5	7.381773575979566
212	-74.625	-13.35	7.341498575979567
213	-74.625	-13.2	7.301673575979566
214	-74.625	-13.05	7.262298575979566
215	-74.625	-12.9	7.223373575979565
216	-74.625	-12.75	7.184898575979566
217	-74.625	-12.6	7.146873575979566
218	-74.625	-12.45	7.109298575979565
219	-74.625	-12.3	7.0721735759795665
220	-74.625	-12.15	7.035498575979566
221	-74.625	-12.0	6.999273575979566
222	-74.625	-11.85	6.963498575979567
223	-74.625	-11.7	6.928173575979566
224	-74.625	-11.55	6.893298575979566
225	-74.625	-11.4	6.858873575979566
226	-74.625	-11.25	6.8248985759795655
227	-74.625	-11.1	6.7913735759795655
228	-74.625	-10.95	6.758298575979566
229	-74.625	-10.8	6.725673575979567
230	-74.625	-10.65	6.693498575979567
231	-74.625	-10.5	6.661773575979567
232	-74.625	-10.350000000000001	6.6304985759795665
233	-74.625	-10.2	6.599673575979566
234	-74.625	-10.05	6.569298575979567
235	-74.625	-9.9	6.539373575979567
236	-74.625	-9.75	6.509898575979567
237	-74.625	-9.600000000000001	6.480873575979567
238	-74.625	-9.45	6.452298575979566
239	-74.625	-9.3	6.424173575979568
240	-74.625	-9.15	6.396498575979567
241	-74.625	-9.0	6.369273575979568
242	-74.625	-8.850000000000001	6.342498575979566
243	-74.625	-8.7	6.316173575979566
244	-74.625	-8.55	6.290298575979567
245	-74.625	-8.4	6.264873575979568
246	-74.625	-8.25	6.239898575979566
247	-74.625	-8.100000000000001	6.215373575979567
248	-74.625	-7.95	6.191298575979567
249	-74.625	-7.800000000000001	6.167673575979568
250	-74.625	-7.65	6.144498575979567
251	-74.625	-7.5	6.121773575979566
252	-74.625	-7.3500000000000005	6.099498575979568
253	-74.625	-7.2	6.077673575979567
254	-74.625	-7.050000000000001	6.056298575979567
255	-74.625	-6.9	6.035373575979567
256	-74.625	-6.75	6.014898575979567
257	-74.625	-6.6	5.994873575979567
258	-74.625	-6.450000000000001	5.975298575979567
259	-74.625	-6.300000000000001	5.956173575979567
260	-74.625	-6.15	5.937498575979567
261	-74.625	-6.0	5.919273575979567
262	-74.625	-5.85	5.901498575979567
263	-74.625	-5.700000000000001	5.884173575979567
264	-74.625	-5.550000000000001	5.867298575979567
265	-74.625	-5.4	5.850873575979567
266	-74.625	-5.25	5.834898575979566
267	-74.625	-5.1	5.819373575979566
268	-74.625	-4.950000000000001	5.804298575979567
269	-74.625	-4.800000000000001	5.789673575979568
270	-74.625	-4.65	5.775498575979566
271	-74.625	-4.5	5.761773575979567
272	-74.625	-4.35	5.748498575979567
273	-74.625	-4.200000000000001	5.735673575979567
274	-74.625	-4.050000000000001	5.723298575979567
275	-74.625	-3.9000000000000004	5.711373575979566
276	-74.625	-3.75	5.699898575979567
277	-74.625	-3.5999999999999996	5.688873575979567
278	-74.625	-3.450000000000001	5.678298575979567
279	-74.625	-3.3000000000000007	5.6681735759795675
280	-74.625	-3.1500000000000004	5.658498575979566
281	-74.625	-3.0	5.649273575979567
282	-74.625	-2.8499999999999996	5.640498575979567
283	-74.625	-2.700000000000001	5.632173575979567
284	-74.625	-2.5500000000000007	5.624298575979567
285	-74.625	-2.4000000000000004	5.616873575979567
286	-74.625	-2.25	5.6098985759795665
287	-74.625	-2.0999999999999996	5.603373575979567
288	-74.625	-1.950000000000001	5.597298575979567
289	-74.625	-1.8000000000000007	5.591673575979567
290	-74.625	-1.6500000000000004	5.586498575979566
291	-74.625	-1.5	5.581773575979566
292	-74.625	-1.3499999999999996	5.5774985759795666
293	-74.625	-1.200000000000001	5.573673575979567
294	-74.625	-1.0500000000000007	5.570298575979567
295	-74.625	-0.9000000000000004	5.567373575979566
296	-74.625	-0.75	5.564898575979567
297	-74.625	-0.6000000000000014	5.562873575979566
298	-74.625	-0.45000000000000107	5.561298575979566
299	-74.625	-0.3000000000000007	5.560173575979566
300	-74.625	-0.15000000000000036	5.559498575979568
301	-74.625	0.0	5.559273575979566
302	-74.625	0.14999999999999858	5.559498575979568
303	-74.625	0.29999999999999893	5.560173575979566
304	-74.625	0.4499999999999993	5.561298575979566
305	-74.625	0.5999999999999996	5.562873575979566
306	-74.625	0.75	5.564898575979567
307	-74.625	0.8999999999999986	5.567373575979566
308	-74.625	1.0500000000000007	5.570298575979567
309	-74.625	1.1999999999999993	5.573673575979567
310	-74.625	1.3499999999999979	5.5774985759795666
311	-74.625	1.5	5.581773575979566
312	-74.625	1.6499999999999986	5.586498575979566
313	-74.625	1.8000000000000007	5.591673575979567
314	-74.625	1.9499999999999993	5.597298575979567
315	-74.625	2.099999999999998	5.603373575979567
316	-74.625	2.25	5.6098985759795665
317	-74.625	2.3999999999999986	5.616873575979567
318	-74.625	2.5500000000000007	5.624298575979567
319	-74.625	2.6999999999999993	5.632173575979567
320	-74.625	2.849999999999998	5.640498575979567
321	-74.625	3.0	5.649273575979567
322	-74.625	3.1499999999999986	5.658498575979566
323	-74.625	3.3000000000000007	5.6681735759795675
324	-74.625	3.4499999999999993	5.678298575979567
325	-74.625	3.599999999999998	5.688873575979567
326	-74.625	3.75	5.699898575979567
327	-74.625	3.8999999999999986	5.711373575979566
328	-74.625	4.050000000000001	5.723298575979567
329	-74.625	4.199999999999999	5.735673575979567
330	-74.625	4.349999999999998	5.748498575979567
331	-74.625	4.5	5.761773575979567
332	-74.625	4.649999999999999	5.775498575979566
333	-74.625	4.800000000000001	5.789673575979568
334	-74.625	4.949999999999999	5.804298575979567
335	-74.625	5.099999999999998	5.819373575979566
336	-74.625	5.25	5.834898575979566
337	-74.625	5.399999999999999	5.850873575979567
338	-74.625	5.550000000000001	5.867298575979567
339	-74.625	5.699999999999999	5.884173575979567
340	-74.625	5.849999999999998	5.901498575979567
341	-74.625	6.0	5.919273575979567
342	-74.625	6.149999999999999	5.937498575979567
343	-74.625	6.300000000000001	5.956173575979567
344	-74.625	6.449999999999999	5.975298575979567
345	-74.625	6.599999999999998	5.994873575979567
346	-74.625	6.75	6.014898575979567
347	-74.625	6.899999999999999	6.035373575979567
348	-74.625	7.050000000000001	6.056298575979567
349	-74.625	7.199999999999999	6.077673575979567
350	-74.625	7.349999999999998	6.099498575979566
351	-74.625	7.5	6.121773575979566
352	-74.625	7.649999999999999	6.144498575979566
353	-74.625	7.800000000000001	6.167673575979568
354	-74.625	7.949999999999999	6.191298575979566
355	-74.625	8.099999999999998	6.215373575979567
356	-74.625	8.25	6.239898575979566
357	-74.625	8.399999999999999	6.264873575979567
358	-74.625	8.55	6.290298575979567
359	-74.625	8.7	6.316173575979566
360	-74.625	8.849999999999998	6.342498575979566
361	-74.625	9.0	6.369273575979568
362	-74.625	9.149999999999999	6.396498575979567
363	-74.625	9.3	6.424173575979568
364	-74.625	9.45	6.452298575979566
365	-74.625	9.599999999999998	6.480873575979567
366	-74.625	9.75	6.509898575979567
367	-74.625	9.899999999999999	6.539373575979567
368	-74.625	10.05	6.569298575979567
369	-74.625	10.2	6.599673575979566
370	-74.625	10.349999999999998	6.6304985759795665
371	-74.625	10.5	6.661773575979567
372	-74.625	10.649999999999999	6.693498575979567
373	-74.625	10.8	6.725673575979567
374	-74.625	10.95	6.758298575979566
375	-74.625	11.099999999999998	6.7913735759795655
376	-74.625	11.25	6.8248985759795655
377	-74.625	11.399999999999999	6.858873575979566
378	-74.625	11.55	6.893298575979566
379	-74.625	11.7	6.928173575979566
380	-74.625	11.849999999999998	6.963498575979565
381	-74.625	12.0	6.999273575979566
382	-74.625	12.149999999999999	7.035498575979566
383	-74.625	12.3	7.0721735759795665
384	-74.625	12.45	7.109298575979565
385	-74.625	12.599999999999998	7.146873575979566
386	-74.625	12.75	7.184898575979566
387	-74.625	12.899999999999999	7.223373575979565
388	-74.625	13.05	7.262298575979566
389	-74.625	13.2	7.301673575979566
390	-74.625	13.349999999999998	7.341498575979565
391	-74.625	13.5	7.381773575979566
392	-74.625	13.649999999999999	7.422498575979566
393	-74.625	13.799999999999997	7.4636735759795645
394	-74.625	13.95	7.505298575979566
395	-74.625	14.099999999999998	7.547373575979566
396	-74.625	14.25	7.589898575979566
397	-74.625	14.399999999999999	7.632873575979565
398	-74.625	14.549999999999997	7.676298575979566
399	-74.625	14.7	7.720173575979565
400	-74.625	14.849999999999998	7.764498575979564
401	-74.625	15.0	7.8092735759795655
402	-74.25	-15.0	7.753445450979566
403	-74.25	-14.85	7.708670450979566
404	-74.25	-14.7	7.664345450979566
405	-74.25	-14.55	7.620470450979566
406	-74.25	-14.4	7.5770454509795675
407	-74.25	-14.25	7.534070450979567
408	-74.25	-14.1	7.491545450979566
409	-74.25	-13.95	7.449470450979566
410	-74.25	-13.8	7.4078454509795675
411	-74.25	-13.65	7.366670450979567
412	-74.25	-13.5	7.3259454509795665
413	-74.25	-13.35	7.285670450979567
414	-74.25	-13.2	7.245845450979567
415	-74.25	-13.05	7.206470450979567
416	-74.25	-12.9	7.167545450979565
417	-74.25	-12.75	7.129070450979566
418	-74.25	-12.6	7.091045450979566
419	-74.25	-12.45	7.0534704509795665
420	-74.25	-12.3	7.016345450979567
421	-74.25	-12.15	6.979670450979567
422	-74.25	-12.0	6.943445450979566
423	-74.25	-11.85	6.907670450979567
424	-74.25	-11.7	6.872345450979567
425	-74.25	-11.55	6.837470450979567
426	-74.25	-11.4	6.803045450979566
427	-74.25	-11.25	6.769070450979567
428	-74.25	-11.1	6.735545450979566
429	-74.25	-10.95	6.702470450979567
430	-74.25	-10.8	6.669845450979567
431	-74.25	-10.65	6.637670450979567
432	-74.25	-10.5	6.605945450979567
433	-74.25	-10.350000000000001	6.574670450979568
434	-74.25	-10.2	6.543845450979567
435	-74.25	-10.05	6.513470450979568
436	-74.25	-9.9	6.483545450979568
437	-74.25	-9.75	6.454070450979568
438	-74.25	-9.600000000000001	6.425045450979567
439	-74.25	-9.45	6.396470450979567
440	-74.25	-9.3	6.368345450979567
441	-74.25	-9.15	6.340670450979568
442	-74.25	-9.0	6.313445450979568
443	-74.25	-8.850000000000001	6.286670450979567
444	-74.25	-8.7	6.2603454509795675
445	-74.25	-8.55	6.234470450979567
446	-74.25	-8.4	6.209045450979567
447	-74.25	-8.25	6.184070450979568
448	-74.25	-8.100000000000001	6.159545450979567
449	-74.25	-7.95	6.135470450979568
450	-74.25	-7.800000000000001	6.111845450979568
451	-74.25	-7.65	6.088670450979568
452	-74.25	-7.5	6.065945450979567
453	-74.25	-7.3500000000000005	6.043670450979568
454	-74.25	-7.2	6.0218454509795665
455	-74.25	-7.050000000000001	6.0004704509795666
456	-74.25	-6.9	5.979545450979567
457	-74.25	-6.75	5.959070450979568
458	-74.25	-6.6	5.939045450979567
459	-74.25	-6.450000000000001	5.919470450979567
460	-74.25	-6.300000000000001	5.900345450979567
461	-74.25	-6.15	5.881670450979567
462	-74.25	-6.0	5.863445450979568
463	-74.25	-5.85	5.845670450979567
464	-74.25	-5.700000000000001	5.828345450979567
465	-74.25	-5.550000000000001	5.8114704509795665
466	-74.25	-5.4	5.7950454509795675
467	-74.25	-5.25	5.7790704509795665
468	-74.25	-5.1	5.763545450979567
469	-74.25	-4.950000000000001	5.748470450979568
470	-74.25	-4.800000000000001	5.733845450979568
471	-74.25	-4.65	5.719670450979566
472	-74.25	-4.5	5.705945450979567
473	-74.25	-4.35	5.692670450979567
474	-74.25	-4.200000000000001	5.679845450979567
475	-74.25	-4.050000000000001	5.667470450979567
476	-74.25	-3.9000000000000004	5.6555454509795675
477	-74.25	-3.75	5.644070450979567
478	-74.25	-3.5999999999999996	5.633045450979567
479	-74.25	-3.450000000000001	5.622470450979566
480	-74.25	-3.3000000000000007	5.612345450979567
481	-74.25	-3.1500000000000004	5.602670450979566
482	-74.25	-3.0	5.5934454509795675
483	-74.25	-2.8499999999999996	5.5846704509795675
484	-74.25	-2.700000000000001	5.576345450979567
485	-74.25	-2.5500000000000007	5.568470450979568
486	-74.25	-2.4000000000000004	5.561045450979567
487	-74.25	-2.25	5.554070450979567
488	-74.25	-2.0999999999999996	5.547545450979567
489	-74.25	-1.950000000000001	5.541470450979567
490	-74.25	-1.8000000000000007	5.535845450979567
491	-74.25	-1.6500000000000004	5.530670450979566
492	-74.25	-1.5	5.525945450979568
493	-74.25	-1.3499999999999996	5.521670450979568
494	-74.25	-1.200000000000001	5.517845450979567
495	-74.25	-1.0500000000000007	5.514470450979567
496	-74.25	-0.9000000000000004	5.5115454509795665
497	-74.25	-0.75	5.509070450979568
498	-74.25	-0.6000000000000014	5.507045450979566
499	-74.25	-0.45000000000000107	5.505470450979566
500	-74.25	-0.3000000000000007	5.504345450979567
501	-74.25	-0.15000000000000036	5.503670450979567
502	-74.25	0.0	5.503445450979567
503	-74.25	0.14999999999999858	5.503670450979567
504	-74.25	0.29999999999999893	5.504345450979567
505	-74.25	0.4499999999999993	5.505470450979566
506	-74.25	0.5999999999999996	5.507045450979566
507	-74.25	0.75	5.509070450979568
508	-74.25	0.8999999999999986	5.5115454509795665
509	-74.25	1.0500000000000007	5.514470450979567
510	-74.25	1.1999999999999993	5.517845450979567
511	-74.25	1.3499999999999979	5.521670450979568
512	-74.25	1.5	5.525945450979568
513	-74.25	1.6499999999999986	5.530670450979566
514	-74.25	1.8000000000000007	5.535845450979567
515	-74.25	1.9499999999999993	5.541470450979567
516	-74.25	2.099999999999998	5.547545450979567
517	-74.25	2.25	5.554070450979567
518	-74.25	2.3999999999999986	5.561045450979567
519	-74.25	2.5500000000000007	5.568470450979568
520	-74.25	2.6999999999999993	5.576345450979567
521	-74.25	2.849999999999998	5.5846704509795675
522	-74.25	3.0	5.5934454509795675
523	-74.25	3.1499999999999986	5.602670450979566
524	-74.25	3.3000000000000007	5.612345450979567
525	-74.25	3.4499999999999993	5.622470450979566
526	-74.25	3.599999999999998	5.633045450979567
527	-74.25	3.75	5.644070450979567
528	-74.25	3.8999999999999986	5.6555454509795675
529	-74.25	4.050000000000001	5.667470450979567
530	-74.25	4.199999999999999	5.679845450979567
531	-74.25	4.349999999999998	5.692670450979566
532	-74.25	4.5	5.705945450979567
533	-74.25	4.649999999999999	5.719670450979566
534	-74.25	4.800000000000001	5.733845450979568
535	-74.25	4.949999999999999	5.748470450979568
536	-74.25	5.099999999999998	5.763545450979567
537	-74.25	5.25	5.7790704509795665
538	-74.25	5.399999999999999	5.7950454509795675
539	-74.25	5.550000000000001	5.8114704509795665
540	-74.25	5.699999999999999	5.828345450979566
541	-74.25	5.849999999999998	5.845670450979567
542	-74.25	6.0	5.863445450979568
543	-74.25	6.149999999999999	5.881670450979566
544	-74.25	6.300000000000001	5.900345450979567
545	-74.25	6.449999999999999	5.919470450979567
546	-74.25	6.599999999999998	5.939045450979567
547	-74.25	6.75	5.959070450979568
548	-74.25	6.899999999999999	5.979545450979567
549	-74.25	7.050000000000001	6.0004704509795666
550	-74.25	7.199999999999999	6.0218454509795665
551	-74.25	7.349999999999998	6.043670450979567
552	-74.25	7.5	6.065945450979567
553	-74.25	7.649999999999999	6.088670450979566
554	-74.25	7.800000000000001	6.111845450979568
555	-74.25	7.949999999999999	6.135470450979566
556	-74.25	8.099999999999998	6.159545450979566
557	-74.25	8.25	6.184070450979568
558	-74.25	8.399999999999999	6.209045450979567
559	-74.25	8.55	6.234470450979567
560	-74.25	8.7	6.2603454509795675
561	-74.25	8.849999999999998	6.286670450979567
562	-74.25	9.0	6.313445450979568
563	-74.25	9.149999999999999	6.340670450979568
564	-74.25	9.3	6.368345450979567
565	-74.25	9.45	6.396470450979567
566	-74.25	9.599999999999998	6.4250454509795665
567	-74.25	9.75	6.454070450979568
568	-74.25	9.899999999999999	6.483545450979568
569	-74.25	10.05	6.513470450979568
570	-74.25	10.2	6.543845450979567
571	-74.25	10.349999999999998	6.574670450979568
572	-74.25	10.5	6.605945450979567
573	-74.25	10.649999999999999	6.6376704509795665
574	-74.25	10.8	6.669845450979567
575	-74.25	10.95	6.702470450979567
576	-74.25	11.099999999999998	6.735545450979566
577	-74.25	11.25	6.769070450979567
578	-74.25	11.399999999999999	6.803045450979566
579	-74.25	11.55	6.837470450979567
580	-74.25	11.7	6.872345450979567
581	-74.25	11.849999999999998	6.907670450979565
582	-74.25	12.0	6.943445450979566
583	-74.25	12.149999999999999	6.979670450979566
584	-74.25	12.3	7.016345450979567
585	-74.25	12.45	7.0534704509795665
586	-74.25	12.599999999999998	7.091045450979566
587	-74.25	12.75	7.129070450979566
588	-74.25	12.899999999999999	7.167545450979565
589	-74.25	13.05	7.206470450979567
590	-74.25	13.2	7.245845450979567
591	-74.25	13.349999999999998	7.285670450979565
592	-74.25	13.5	7.3259454509795665
593	-74.25	13.649999999999999	7.366670450979567
594	-74.25	13.799999999999997	7.407845450979566
595	-74.25	13.95	7.449470450979566
596	-74.25	14.099999999999998	7.491545450979566
597	-74.25	14.25	7.534070450979567
598	-74.25	14.399999999999999	7.577045450979566
599	-74.25	14.549999999999997	7.620470450979566
600	-74.25	14.7	7.664345450979566
601	-74.25	14.849999999999998	7.7086704509795645
602	-74.25	15.0	7.753445450979566
603	-73.875	-15.0	7.697898575979566
604	-73.875	-14.85	7.653123575979566
605	-73.875	-14.7	7.6087985759795655
606	-73.875	-14.55	7.564923575979567
607	-73.875	-14.4	7.521498575979566
608	-73.875	-14.25	7.478523575979566
609	-73.875	-14.1	7.435998575979567
610	-73.875	-13.95	7.393923575979566
611	-73.875	-13.8	7.352298575979566
612	-73.875	-13.65	7.3111235759795665
613	-73.875	-13.5	7.270398575979566
614	-73.875	-13.35	7.230123575979566
615	-73.875	-13.2	7.190298575979567
616	-73.875	-13.05	7.150923575979567
617	-73.875	-12.9	7.111998575979567
618	-73.875	-12.75	7.073523575979566
619	-73.875	-12.6	7.035498575979566
620	-73.875	-12.45	6.997923575979566
621	-73.875	-12.3	6.960798575979567
622	-73.875	-12.15	6.924123575979567
623	-73.875	-12.0	6.887898575979567
624	-73.875	-11.85	6.852123575979566
625	-73.875	-11.7	6.816798575979567
626	-73.875	-11.55	6.781923575979566
627	-73.875	-11.4	6.747498575979566
628	-73.875	-11.25	6.713523575979567
629	-73.875	-11.1	6.679998575979567
630	-73.875	-10.95	6.646923575979567
631	-73.875	-10.8	6.614298575979567
632	-73.875	-10.65	6.582123575979566
633	-73.875	-10.5	6.550398575979567
634	-73.875	-10.350000000000001	6.519123575979567
635	-73.875	-10.2	6.488298575979567
636	-73.875	-10.05	6.457923575979567
637	-73.875	-9.9	6.427998575979568
638	-73.875	-9.75	6.398523575979567
639	-73.875	-9.600000000000001	6.369498575979568
640	-73.875	-9.45	6.340923575979567
641	-73.875	-9.3	6.312798575979567
642	-73.875	-9.15	6.285123575979567
643	-73.875	-9.0	6.257898575979567
644	-73.875	-8.850000000000001	6.231123575979567
645	-73.875	-8.7	6.2047985759795665
646	-73.875	-8.55	6.178923575979566
647	-73.875	-8.4	6.153498575979566
648	-73.875	-8.25	6.1285235759795675
649	-73.875	-8.100000000000001	6.103998575979568
650	-73.875	-7.95	6.079923575979567
651	-73.875	-7.800000000000001	6.056298575979567
652	-73.875	-7.65	6.033123575979568
653	-73.875	-7.5	6.0103985759795675
654	-73.875	-7.3500000000000005	5.988123575979567
655	-73.875	-7.2	5.966298575979566
656	-73.875	-7.050000000000001	5.944923575979566
657	-73.875	-6.9	5.923998575979566
658	-73.875	-6.75	5.903523575979567
659	-73.875	-6.6	5.883498575979567
660	-73.875	-6.450000000000001	5.863923575979568
661	-73.875	-6.300000000000001	5.844798575979568
662	-73.875	-6.15	5.826123575979566
663	-73.875	-6.0	5.807898575979567
664	-73.875	-5.85	5.790123575979567
665	-73.875	-5.700000000000001	5.772798575979568
666	-73.875	-5.550000000000001	5.755923575979566
667	-73.875	-5.4	5.7394985759795665
668	-73.875	-5.25	5.723523575979567
669	-73.875	-5.1	5.707998575979567
670	-73.875	-4.950000000000001	5.692923575979567
671	-73.875	-4.800000000000001	5.678298575979567
672	-73.875	-4.65	5.664123575979567
673	-73.875	-4.5	5.650398575979566
674	-73.875	-4.35	5.637123575979566
675	-73.875	-4.200000000000001	5.624298575979567
676	-73.875	-4.050000000000001	5.611923575979566
677	-73.875	-3.9000000000000004	5.599998575979567
678	-73.875	-3.75	5.588523575979567
679	-73.875	-3.5999999999999996	5.5774985759795666
680	-73.875	-3.450000000000001	5.566923575979566
681	-73.875	-3.3000000000000007	5.556798575979567
682	-73.875	-3.1500000000000004	5.547123575979567
683	-73.875	-3.0	5.5378985759795665
684	-73.875	-2.8499999999999996	5.5291235759795665
685	-73.875	-2.700000000000001	5.520798575979566
686	-73.875	-2.5500000000000007	5.512923575979568
687	-73.875	-2.4000000000000004	5.5054985759795665
688	-73.875	-2.25	5.498523575979568
689	-73.875	-2.0999999999999996	5.491998575979568
690	-73.875	-1.950000000000001	5.485923575979568
691	-73.875	-1.8000000000000007	5.480298575979567
692	-73.875	-1.6500000000000004	5.475123575979567
693	-73.875	-1.5	5.4703985759795675
694	-73.875	-1.3499999999999996	5.466123575979568
695	-73.875	-1.200000000000001	5.462298575979568
696	-73.875	-1.0500000000000007	5.458923575979567
697	-73.875	-0.9000000000000004	5.455998575979567
698	-73.875	-0.75	5.453523575979568
699	-73.875	-0.6000000000000014	5.451498575979567
700	-73.875	-0.45000000000000107	5.449923575979566
701	-73.875	-0.3000000000000007	5.448798575979566
702	-73.875	-0.15000000000000036	5.448123575979567
703	-73.875	0.0	5.447898575979567
704	-73.875	0.14999999999999858	5.448123575979567
705	-73.875	0.29999999999999893	5.448798575979566
706	-73.875	0.4499999999999993	5.449923575979566
707	-73.875	0.5999999999999996	5.451498575979567
708	-73.875	0.75	5.453523575979568
709	-73.875	0.8999999999999986	5.455998575979567
710	-73.875	1.0500000000000007	5.458923575979567
711	-73.875	1.1999999999999993	5.462298575979568
712	-73.875	1.3499999999999979	5.466123575979568
713	-73.875	1.5	5.4703985759795675
714	-73.875	1.6499999999999986	5.475123575979567
715	-73.875	1.8000000000000007	5.480298575979567
716	-73.875	1.9499999999999993	5.485923575979568
717	-73.875	2.099999999999998	5.491998575979568
718	-73.875	2.25	5.498523575979568
719	-73.875	2.3999999999999986	5.5054985759795665
720	-73.875	2.5500000000000007	5.512923575979568
721	-73.875	2.6999999999999993	5.520798575979566
722	-73.875	2.849999999999998	5.5291235759795665
723	-73.875	3.0	5.5378985759795665
724	-73.875	3.1499999999999986	5.547123575979567
725	-73.875	3.3000000000000007	5.556798575979567
726	-73.875	3.4499999999999993	5.566923575979566
727	-73.875	3.599999999999998	5.5774985759795666
728	-73.875	3.75	5.588523575979567
729	-73.875	3.8999999999999986	5.599998575979567
730	-73.875	4.050000000000001	5.611923575979566
731	-73.875	4.199999999999999	5.624298575979567
732	-73.875	4.349999999999998	5.637123575979566
733	-73.875	4.5	5.650398575979566
734	-73.875	4.649999999999999	5.664123575979567
735	-73.875	4.800000000000001	5.678298575979567
736	-73.875	4.949999999999999	5.692923575979567
737	-73.875	5.099999999999998	5.707998575979567
738	-73.875	5.25	5.723523575979567
739	-73.875	5.399999999999999	5.7394985759795665
740	-73.875	5.550000000000001	5.755923575979566
741	-73.875	5.699999999999999	5.772798575979568
742	-73.875	5.849999999999998	5.790123575979567
743	-73.875	6.0	5.807898575979567
744	-73.875	6.149999999999999	5.826123575979566
745	-73.875	6.300000000000001	5.844798575979568
746	-73.875	6.449999999999999	5.863923575979568
747	-73.875	6.599999999999998	5.883498575979567
748	-73.875	6.75	5.903523575979567
749	-73.875	6.899999999999999	5.923998575979566
750	-73.875	7.050000000000001	5.944923575979566
751	-73.875	7.199999999999999	5.966298575979566
752	-73.875	7.349999999999998	5.988123575979566
753	-73.875	7.5	6.0103985759795675
754	-73.875	7.649999999999999	6.033123575979567
755	-73.875	7.800000000000001	6.056298575979567
756	-73.875	7.949999999999999	6.079923575979567
757	-73.875	8.099999999999998	6.103998575979566
758	-73.875	8.25	6.1285235759795675
759	-73.875	8.399999999999999	6.153498575979566
760	-73.875	8.55	6.178923575979566
761	-73.875	8.7	6.2047985759795665
762	-73.875	8.849999999999998	6.231123575979567
763	-73.875	9.0	6.257898575979567
764	-73.875	9.149999999999999	6.285123575979566
765	-73.875	9.3	6.312798575979567
766	-73.875	9.45	6.340923575979567
767	-73.875	9.599999999999998	6.369498575979566
768	-73.875	9.75	6.398523575979567
769	-73.875	9.899999999999999	6.427998575979567
770	-73.875	10.05	6.457923575979567
771	-73.875	10.2	6.488298575979567
772	-73.875	10.349999999999998	6.519123575979567
773	-73.875	10.5	6.550398575979567
774	-73.875	10.649999999999999	6.582123575979566
775	-73.875	10.8	6.614298575979567
776	-73.875	10.95	6.646923575979567
777	-73.875	11.099999999999998	6.679998575979567
778	-73.875	11.25	6.713523575979567
779	-73.875	11.399999999999999	6.747498575979566
780	-73.875	11.55	6.781923575979566
781	-73.875	11.7	6.816798575979567
782	-73.875	11.849999999999998	6.852123575979566
783	-73.875	12.0	6.887898575979567
784	-73.875	12.149999999999999	6.924123575979566
785	-73.875	12.3	6.960798575979567
786	-73.875	12.45	6.997923575979566
787	-73.875	12.599999999999998	7.035498575979566
788	-73.875	12.75	7.073523575979566
789	-73.875	12.899999999999999	7.111998575979565
790	-73.875	13.05	7.150923575979567
791	-73.875	13.2	7.190298575979567
792	-73.875	13.349999999999998	7.230123575979566
793	-73.875	13.5	7.270398575979566
794	-73.875	13.649999999999999	7.3111235759795665
795	-73.875	13.799999999999997	7.352298575979566
796	-73.875	13.95	7.393923575979566
797	-73.875	14.099999999999998	7.435998575979566
798	-73.875	14.25	7.478523575979566
799	-73.875	14.399999999999999	7.521498575979566
800	-73.875	14.549999999999997	7.564923575979566
801	-73.875	14.7	7.6087985759795655
802	-73.875	14.849999999999998	7.653123575979566
803	-73.875	15.0	7.697898575979566
804	-73.5	-15.0	7.642632950979566
805	-73.5	-14.85	7.5978579509795665
806	-73.5	-14.7	7.553532950979566
807	-73.5	-14.55	7.509657950979567
808	-73.5	-14.4	7.466232950979568
809	-73.5	-14.25	7.423257950979567
810	-73.5	-14.1	7.380732950979566
811	-73.5	-13.95	7.338657950979567
812	-73.5	-13.8	7.297032950979568
813	-73.5	-13.65	7.255857950979567
814	-73.5	-13.5	7.215132950979567
815	-73.5	-13.35	7.174857950979567
816	-73.5	-13.2	7.135032950979567
817	-73.5	-13.05	7.095657950979566
818	-73.5	-12.9	7.056732950979566
819	-73.5	-12.75	7.018257950979566
820	-73.5	-12.6	6.980232950979566
821	-73.5	-12.45	6.942657950979566
822	-73.5	-12.3	6.905532950979567
823	-73.5	-12.15	6.868857950979566
824	-73.5	-12.0	6.8326329509795665
825	-73.5	-11.85	6.796857950979567
826	-73.5	-11.7	6.761532950979567
827	-73.5	-11.55	6.7266579509795665
828	-73.5	-11.4	6.692232950979568
829	-73.5	-11.25	6.658257950979568
830	-73.5	-11.1	6.624732950979568
831	-73.5	-10.95	6.591657950979567
832	-73.5	-10.8	6.559032950979568
833	-73.5	-10.65	6.526857950979569
834	-73.5	-10.5	6.495132950979568
835	-73.5	-10.350000000000001	6.463857950979567
836	-73.5	-10.2	6.433032950979567
837	-73.5	-10.05	6.402657950979568
838	-73.5	-9.9	6.372732950979567
839	-73.5	-9.75	6.3432579509795675
840	-73.5	-9.600000000000001	6.314232950979568
841	-73.5	-9.45	6.285657950979567
842	-73.5	-9.3	6.257532950979568
843	-73.5	-9.15	6.229857950979568
844	-73.5	-9.0	6.202632950979568
845	-73.5	-8.850000000000001	6.175857950979567
846	-73.5	-8.7	6.149532950979567
847	-73.5	-8.55	6.123657950979568
848	-73.5	-8.4	6.098232950979568
849	-73.5	-8.25	6.073257950979567
850	-73.5	-8.100000000000001	6.048732950979567
851	-73.5	-7.95	6.0246579509795675
852	-73.5	-7.800000000000001	6.001032950979568
853	-73.5	-7.65	5.977857950979567
854	-73.5	-7.5	5.955132950979567
855	-73.5	-7.3500000000000005	5.932857950979568
856	-73.5	-7.2	5.911032950979568
857	-73.5	-7.050000000000001	5.889657950979568
858	-73.5	-6.9	5.868732950979568
859	-73.5	-6.75	5.848257950979567
860	-73.5	-6.6	5.828232950979568
861	-73.5	-6.450000000000001	5.808657950979567
862	-73.5	-6.300000000000001	5.789532950979567
863	-73.5	-6.15	5.770857950979568
864	-73.5	-6.0	5.752632950979567
865	-73.5	-5.85	5.734857950979568
866	-73.5	-5.700000000000001	5.717532950979567
867	-73.5	-5.550000000000001	5.700657950979568
868	-73.5	-5.4	5.684232950979568
869	-73.5	-5.25	5.668257950979567
870	-73.5	-5.1	5.6527329509795665
871	-73.5	-4.950000000000001	5.637657950979568
872	-73.5	-4.800000000000001	5.623032950979568
873	-73.5	-4.65	5.608857950979567
874	-73.5	-4.5	5.5951329509795675
875	-73.5	-4.35	5.581857950979568
876	-73.5	-4.200000000000001	5.569032950979568
877	-73.5	-4.050000000000001	5.5566579509795675
878	-73.5	-3.9000000000000004	5.544732950979567
879	-73.5	-3.75	5.533257950979568
880	-73.5	-3.5999999999999996	5.522232950979568
881	-73.5	-3.450000000000001	5.511657950979568
882	-73.5	-3.3000000000000007	5.501532950979568
883	-73.5	-3.1500000000000004	5.491857950979567
884	-73.5	-3.0	5.482632950979568
885	-73.5	-2.8499999999999996	5.473857950979568
886	-73.5	-2.700000000000001	5.465532950979568
887	-73.5	-2.5500000000000007	5.457657950979567
888	-73.5	-2.4000000000000004	5.450232950979568
889	-73.5	-2.25	5.443257950979567
890	-73.5	-2.0999999999999996	5.436732950979567
891	-73.5	-1.950000000000001	5.430657950979567
892	-73.5	-1.8000000000000007	5.425032950979568
893	-73.5	-1.6500000000000004	5.419857950979567
894	-73.5	-1.5	5.415132950979567
895	-73.5	-1.3499999999999996	5.410857950979567
896	-73.5	-1.200000000000001	5.407032950979567
897	-73.5	-1.0500000000000007	5.403657950979568
898	-73.5	-0.9000000000000004	5.400732950979567
899	-73.5	-0.75	5.398257950979567
900	-73.5	-0.6000000000000014	5.396232950979567
901	-73.5	-0.45000000000000107	5.394657950979568
902	-73.5	-0.3000000000000007	5.393532950979567
903	-73.5	-0.15000000000000036	5.392857950979568
904	-73.5	0.0	5.392632950979567
905	-73.5	0.14999999999999858	5.392857950979568
906	-73.5	0.29999999999999893	5.393532950979567
907	-73.5	0.4499999999999993	5.394657950979568
908	-73.5	0.5999999999999996	5.396232950979567
909	-73.5	0.75	5.398257950979567
910	-73.5	0.8999999999999986	5.400732950979567
911	-73.5	1.0500000000000007	5.403657950979568
912	-73.5	1.1999999999999993	5.407032950979567
913	-73.5	1.3499999999999979	5.410857950979567
914	-73.5	1.5	5.415132950979567
915	-73.5	1.6499999999999986	5.419857950979567
916	-73.5	1.8000000000000007	5.425032950979568
917	-73.5	1.9499999999999993	5.430657950979567
918	-73.5	2.099999999999998	5.436732950979567
919	-73.5	2.25	5.443257950979567
920	-73.5	2.3999999999999986	5.450232950979568
921	-73.5	2.5500000000000007	5.457657950979567
922	-73.5	2.6999999999999993	5.465532950979568
923	-73.5	2.849999999999998	5.473857950979568
924	-73.5	3.0	5.482632950979568
925	-73.5	3.1499999999999986	5.491857950979567
926	-73.5	3.3000000000000007	5.501532950979568
927	-73.5	3.4499999999999993	5.511657950979568
928	-73.5	3.599999999999998	5.522232950979568
929	-73.5	3.75	5.533257950979568
930	-73.5	3.8999999999999986	5.544732950979567
931	-73.5	4.050000000000001	5.5566579509795675
932	-73.5	4.199999999999999	5.569032950979568
933	-73.5	4.349999999999998	5.581857950979567
934	-73.5	4.5	5.5951329509795675
935	-73.5	4.649999999999999	5.608857950979567
936	-73.5	4.800000000000001	5.623032950979568
937	-73.5	4.949999999999999	5.637657950979568
938	-73.5	5.099999999999998	5.6527329509795665
939	-73.5	5.25	5.668257950979567
940	-73.5	5.399999999999999	5.684232950979568
941	-73.5	5.550000000000001	5.700657950979568
942	-73.5	5.699999999999999	5.717532950979567
943	-73.5	5.849999999999998	5.734857950979568
944	-73.5	6.0	5.752632950979567
945	-73.5	6.149999999999999	5.770857950979567
946	-73.5	6.300000000000001	5.789532950979567
947	-73.5	6.449999999999999	5.808657950979567
948	-73.5	6.599999999999998	5.828232950979568
949	-73.5	6.75	5.848257950979567
950	-73.5	6.899999999999999	5.868732950979568
951	-73.5	7.050000000000001	5.889657950979568
952	-73.5	7.199999999999999	5.911032950979568
953	-73.5	7.349999999999998	5.9328579509795665
954	-73.5	7.5	5.955132950979567
955	-73.5	7.649999999999999	5.977857950979566
956	-73.5	7.800000000000001	6.001032950979568
957	-73.5	7.949999999999999	6.024657950979567
958	-73.5	8.099999999999998	6.048732950979567
959	-73.5	8.25	6.073257950979567
960	-73.5	8.399999999999999	6.098232950979567
961	-73.5	8.55	6.123657950979568
962	-73.5	8.7	6.149532950979567
963	-73.5	8.849999999999998	6.175857950979567
964	-73.5	9.0	6.202632950979568
965	-73.5	9.149999999999999	6.229857950979568
966	-73.5	9.3	6.257532950979568
967	-73.5	9.45	6.285657950979567
968	-73.5	9.599999999999998	6.314232950979568
969	-73.5	9.75	6.3432579509795675
970	-73.5	9.899999999999999	6.372732950979567
971	-73.5	10.05	6.402657950979568
972	-73.5	10.2	6.433032950979567
973	-73.5	10.349999999999998	6.463857950979567
974	-73.5	10.5	6.495132950979568
975	-73.5	10.649999999999999	6.526857950979568
976	-73.5	10.8	6.559032950979568
977	-73.5	10.95	6.591657950979567
978	-73.5	11.099999999999998	6.624732950979566
979	-73.5	11.25	6.658257950979568
980	-73.5	11.399999999999999	6.692232950979568
981	-73.5	11.55	6.7266579509795665
982	-73.5	11.7	6.761532950979567
983	-73.5	11.849999999999998	6.7968579509795655
984	-73.5	12.0	6.8326329509795665
985	-73.5	12.149999999999999	6.868857950979566
986	-73.5	12.3	6.905532950979567
987	-73.5	12.45	6.942657950979566
988	-73.5	12.599999999999998	6.980232950979566
989	-73.5	12.75	7.018257950979566
990	-73.5	12.899999999999999	7.056732950979566
991	-73.5	13.05	7.095657950979566
992	-73.5	13.2	7.135032950979567
993	-73.5	13.349999999999998	7.174857950979566
994	-73.5	13.5	7.215132950979567
995	-73.5	13.649999999999999	7.255857950979567
996	-73.5	13.799999999999997	7.297032950979565
997	-73.5	13.95	7.338657950979567
998	-73.5	14.099999999999998	7.380732950979566
999	-73.5	14.25	7.423257950979567
1000	-73.5	14.399999999999999	7.466232950979566
1001	-73.5	14.549999999999997	7.509657950979567
1002	-73.5	14.7	7.553532950979566
1003	-73.5	14.849999999999998	7.597857950979566
1004	-73.5	15.0	7.642632950979566
1005	-73.125	-15.0	7.587648575979567
1006	-73.125	-14.85	7.542873575979567
1007	-73.125	-14.7	7.498548575979567
1008	-73.125	-14.55	7.454673575979567
1009	-73.125	-14.4	7.411248575979568
1010	-73.125	-14.25	7.368273575979567
1011	-73.125	-14.1	7.325748575979566
1012	-73.125	-13.95	7.283673575979566
1013	-73.125	-13.8	7.242048575979567
1014	-73.125	-13.65	7.200873575979566
1015	-73.125	-13.5	7.160148575979567
1016	-73.125	-13.35	7.119873575979567
1017	-73.125	-13.2	7.080048575979566
1018	-73.125	-13.05	7.040673575979566
1019	-73.125	-12.9	7.001748575979566
1020	-73.125	-12.75	6.963273575979567
1021	-73.125	-12.6	6.925248575979567
1022	-73.125	-12.45	6.887673575979566
1023	-73.125	-12.3	6.850548575979566
1024	-73.125	-12.15	6.813873575979566
1025	-73.125	-12.0	6.777648575979566
1026	-73.125	-11.85	6.741873575979567
1027	-73.125	-11.7	6.706548575979567
1028	-73.125	-11.55	6.671673575979567
1029	-73.125	-11.4	6.637248575979567
1030	-73.125	-11.25	6.603273575979567
1031	-73.125	-11.1	6.569748575979567
1032	-73.125	-10.95	6.5366735759795676
1033	-73.125	-10.8	6.504048575979567
1034	-73.125	-10.65	6.471873575979568
1035	-73.125	-10.5	6.440148575979567
1036	-73.125	-10.350000000000001	6.408873575979567
1037	-73.125	-10.2	6.378048575979567
1038	-73.125	-10.05	6.347673575979568
1039	-73.125	-9.9	6.317748575979568
1040	-73.125	-9.75	6.288273575979568
1041	-73.125	-9.600000000000001	6.259248575979568
1042	-73.125	-9.45	6.2306735759795675
1043	-73.125	-9.3	6.202548575979567
1044	-73.125	-9.15	6.174873575979567
1045	-73.125	-9.0	6.147648575979567
1046	-73.125	-8.850000000000001	6.120873575979568
1047	-73.125	-8.7	6.094548575979567
1048	-73.125	-8.55	6.068673575979567
1049	-73.125	-8.4	6.043248575979567
1050	-73.125	-8.25	6.018273575979568
1051	-73.125	-8.100000000000001	5.993748575979568
1052	-73.125	-7.95	5.969673575979568
1053	-73.125	-7.800000000000001	5.946048575979567
1054	-73.125	-7.65	5.922873575979568
1055	-73.125	-7.5	5.900148575979568
1056	-73.125	-7.3500000000000005	5.877873575979567
1057	-73.125	-7.2	5.856048575979567
1058	-73.125	-7.050000000000001	5.834673575979567
1059	-73.125	-6.9	5.813748575979567
1060	-73.125	-6.75	5.793273575979567
1061	-73.125	-6.6	5.773248575979567
1062	-73.125	-6.450000000000001	5.753673575979568
1063	-73.125	-6.300000000000001	5.734548575979568
1064	-73.125	-6.15	5.715873575979567
1065	-73.125	-6.0	5.697648575979567
1066	-73.125	-5.85	5.679873575979567
1067	-73.125	-5.700000000000001	5.662548575979568
1068	-73.125	-5.550000000000001	5.645673575979567
1069	-73.125	-5.4	5.629248575979567
1070	-73.125	-5.25	5.6132735759795676
1071	-73.125	-5.1	5.597748575979567
1072	-73.125	-4.950000000000001	5.582673575979567
1073	-73.125	-4.800000000000001	5.568048575979567
1074	-73.125	-4.65	5.553873575979567
1075	-73.125	-4.5	5.540148575979567
1076	-73.125	-4.35	5.526873575979567
1077	-73.125	-4.200000000000001	5.514048575979567
1078	-73.125	-4.050000000000001	5.5016735759795665
1079	-73.125	-3.9000000000000004	5.489748575979568
1080	-73.125	-3.75	5.478273575979567
1081	-73.125	-3.5999999999999996	5.467248575979567
1082	-73.125	-3.450000000000001	5.456673575979567
1083	-73.125	-3.3000000000000007	5.446548575979567
1084	-73.125	-3.1500000000000004	5.436873575979567
1085	-73.125	-3.0	5.427648575979567
1086	-73.125	-2.8499999999999996	5.418873575979567
1087	-73.125	-2.700000000000001	5.410548575979567
1088	-73.125	-2.5500000000000007	5.402673575979568
1089	-73.125	-2.4000000000000004	5.395248575979567
1090	-73.125	-2.25	5.388273575979568
1091	-73.125	-2.0999999999999996	5.381748575979568
1092	-73.125	-1.950000000000001	5.375673575979568
1093	-73.125	-1.8000000000000007	5.370048575979567
1094	-73.125	-1.6500000000000004	5.364873575979567
1095	-73.125	-1.5	5.360148575979568
1096	-73.125	-1.3499999999999996	5.355873575979568
1097	-73.125	-1.200000000000001	5.352048575979568
1098	-73.125	-1.0500000000000007	5.348673575979567
1099	-73.125	-0.9000000000000004	5.3457485759795675
1100	-73.125	-0.75	5.343273575979568
1101	-73.125	-0.6000000000000014	5.341248575979567
1102	-73.125	-0.45000000000000107	5.339673575979567
1103	-73.125	-0.3000000000000007	5.338548575979567
1104	-73.125	-0.15000000000000036	5.337873575979567
1105	-73.125	0.0	5.337648575979567
1106	-73.125	0.14999999999999858	5.337873575979567
1107	-73.125	0.29999999999999893	5.338548575979567
1108	-73.125	0.4499999999999993	5.339673575979567
1109	-73.125	0.5999999999999996	5.341248575979567
1110	-73.125	0.75	5.343273575979568
1111	-73.125	0.8999999999999986	5.3457485759795675
1112	-73.125	1.0500000000000007	5.348673575979567
1113	-73.125	1.1999999999999993	5.352048575979568
1114	-73.125	1.3499999999999979	5.355873575979568
1115	-73.125	1.5	5.360148575979568
1116	-73.125	1.6499999999999986	5.364873575979567
1117	-73.125	1.8000000000000007	5.370048575979567
1118	-73.125	1.9499999999999993	5.375673575979568
1119	-73.125	2.099999999999998	5.381748575979568
1120	-73.125	2.25	5.388273575979568
1121	-73.125	2.3999999999999986	5.395248575979567
1122	-73.125	2.5500000000000007	5.402673575979568
1123	-73.125	2.6999999999999993	5.410548575979567
1124	-73.125	2.849999999999998	5.418873575979567
1125	-73.125	3.0	5.427648575979567
1126	-73.125	3.1499999999999986	5.436873575979567
1127	-73.125	3.3000000000000007	5.446548575979567
1128	-73.125	3.4499999999999993	5.456673575979567
1129	-73.125	3.599999999999998	5.467248575979567
1130	-73.125	3.75	5.478273575979567
1131	-73.125	3.8999999999999986	5.489748575979568
1132	-73.125	4.050000000000001	5.5016735759795665
1133	-73.125	4.199999999999999	5.514048575979567
1134	-73.125	4.349999999999998	5.526873575979566
1135	-73.125	4.5	5.540148575979567
1136	-73.125	4.649999999999999	5.553873575979567
1137	-73.125	4.800000000000001	5.568048575979567
1138	-73.125	4.949999999999999	5.582673575979567
1139	-73.125	5.099999999999998	5.597748575979567
1140	-73.125	5.25	5.6132735759795676
1141	-73.125	5.399999999999999	5.629248575979567
1142	-73.125	5.550000000000001	5.645673575979567
1143	-73.125	5.699999999999999	5.662548575979566
1144	-73.125	5.849999999999998	5.679873575979567
1145	-73.125	6.0	5.697648575979567
1146	-73.125	6.149999999999999	5.7158735759795665
1147	-73.125	6.300000000000001	5.734548575979568
1148	-73.125	6.449999999999999	5.753673575979568
1149	-73.125	6.599999999999998	5.773248575979567
1150	-73.125	6.75	5.793273575979567
1151	-73.125	6.899999999999999	5.813748575979567
1152	-73.125	7.050000000000001	5.834673575979567
1153	-73.125	7.199999999999999	5.856048575979567
1154	-73.125	7.349999999999998	5.877873575979567
1155	-73.125	7.5	5.900148575979568
1156	-73.125	7.649999999999999	5.922873575979567
1157	-73.125	7.800000000000001	5.946048575979567
1158	-73.125	7.949999999999999	5.969673575979567
1159	-73.125	8.099999999999998	5.993748575979566
1160	-73.125	8.25	6.018273575979568
1161	-73.125	8.399999999999999	6.043248575979566
1162	-73.125	8.55	6.068673575979567
1163	-73.125	8.7	6.094548575979567
1164	-73.125	8.849999999999998	6.120873575979568
1165	-73.125	9.0	6.147648575979567
1166	-73.125	9.149999999999999	6.174873575979567
1167	-73.125	9.3	6.202548575979567
1168	-73.125	9.45	6.2306735759795675
1169	-73.125	9.599999999999998	6.259248575979567
1170	-73.125	9.75	6.288273575979568
1171	-73.125	9.899999999999999	6.317748575979568
1172	-73.125	10.05	6.347673575979568
1173	-73.125	10.2	6.378048575979567
1174	-73.125	10.349999999999998	6.408873575979567
1175	-73.125	10.5	6.440148575979567
1176	-73.125	10.649999999999999	6.471873575979567
1177	-73.125	10.8	6.504048575979567
1178	-73.125	10.95	6.5366735759795676
1179	-73.125	11.099999999999998	6.569748575979566
1180	-73.125	11.25	6.603273575979567
1181	-73.125	11.399999999999999	6.637248575979567
1182	-73.125	11.55	6.671673575979567
1183	-73.125	11.7	6.706548575979567
1184	-73.125	11.849999999999998	6.741873575979566
1185	-73.125	12.0	6.777648575979566
1186	-73.125	12.149999999999999	6.813873575979566
1187	-73.125	12.3	6.850548575979566
1188	-73.125	12.45	6.887673575979566
1189	-73.125	12.599999999999998	6.925248575979565
1190	-73.125	12.75	6.963273575979567
1191	-73.125	12.899999999999999	7.001748575979566
1192	-73.125	13.05	7.040673575979566
1193	-73.125	13.2	7.080048575979566
1194	-73.125	13.349999999999998	7.119873575979566
1195	-73.125	13.5	7.160148575979567
1196	-73.125	13.649999999999999	7.200873575979566
1197	-73.125	13.799999999999997	7.242048575979565
1198	-73.125	13.95	7.283673575979566
1199	-73.125	14.099999999999998	7.325748575979566
1200	-73.125	14.25	7.368273575979567
1201	-73.125	14.399999999999999	7.411248575979565
1202	-73.125	14.549999999999997	7.454673575979567
1203	-73.125	14.7	7.498548575979567
1204	-73.125	14.849999999999998	7.5428735759795655
1205	-73.125	15.0	7.587648575979567
1206	-72.75	-15.0	7.532945450979566
1207	-72.75	-14.85	7.488170450979565
1208	-72.75	-14.7	7.443845450979566
1209	-72.75	-14.55	7.399970450979566
1210	-72.75	-14.4	7.356545450979566
1211	-72.75	-14.25	7.313570450979565
1212	-72.75	-14.1	7.271045450979567
1213	-72.75	-13.95	7.228970450979565
1214	-72.75	-13.8	7.187345450979566
1215	-72.75	-13.65	7.146170450979565
1216	-72.75	-13.5	7.105445450979565
1217	-72.75	-13.35	7.065170450979566
1218	-72.75	-13.2	7.025345450979565
1219	-72.75	-13.05	6.985970450979567
1220	-72.75	-12.9	6.947045450979566
1221	-72.75	-12.75	6.908570450979567
1222	-72.75	-12.6	6.8705454509795665
1223	-72.75	-12.45	6.832970450979566
1224	-72.75	-12.3	6.795845450979566
1225	-72.75	-12.15	6.759170450979567
1226	-72.75	-12.0	6.722945450979567
1227	-72.75	-11.85	6.687170450979567
1228	-72.75	-11.7	6.651845450979566
1229	-72.75	-11.55	6.616970450979567
1230	-72.75	-11.4	6.582545450979567
1231	-72.75	-11.25	6.548570450979567
1232	-72.75	-11.1	6.515045450979567
1233	-72.75	-10.95	6.481970450979566
1234	-72.75	-10.8	6.449345450979568
1235	-72.75	-10.65	6.417170450979567
1236	-72.75	-10.5	6.385445450979567
1237	-72.75	-10.350000000000001	6.3541704509795665
1238	-72.75	-10.2	6.323345450979566
1239	-72.75	-10.05	6.292970450979566
1240	-72.75	-9.9	6.2630454509795666
1241	-72.75	-9.75	6.233570450979566
1242	-72.75	-9.600000000000001	6.204545450979567
1243	-72.75	-9.45	6.175970450979566
1244	-72.75	-9.3	6.147845450979568
1245	-72.75	-9.15	6.120170450979567
1246	-72.75	-9.0	6.092945450979566
1247	-72.75	-8.850000000000001	6.066170450979566
1248	-72.75	-8.7	6.039845450979566
1249	-72.75	-8.55	6.013970450979567
1250	-72.75	-8.4	5.988545450979567
1251	-72.75	-8.25	5.963570450979566
1252	-72.75	-8.100000000000001	5.939045450979567
1253	-72.75	-7.95	5.914970450979566
1254	-72.75	-7.800000000000001	5.891345450979568
1255	-72.75	-7.65	5.868170450979567
1256	-72.75	-7.5	5.845445450979566
1257	-72.75	-7.3500000000000005	5.823170450979568
1258	-72.75	-7.2	5.801345450979567
1259	-72.75	-7.050000000000001	5.779970450979567
1260	-72.75	-6.9	5.759045450979567
1261	-72.75	-6.75	5.738570450979567
1262	-72.75	-6.6	5.718545450979567
1263	-72.75	-6.450000000000001	5.698970450979567
1264	-72.75	-6.300000000000001	5.679845450979567
1265	-72.75	-6.15	5.661170450979567
1266	-72.75	-6.0	5.642945450979567
1267	-72.75	-5.85	5.625170450979567
1268	-72.75	-5.700000000000001	5.607845450979567
1269	-72.75	-5.550000000000001	5.590970450979567
1270	-72.75	-5.4	5.574545450979567
1271	-72.75	-5.25	5.558570450979566
1272	-72.75	-5.1	5.543045450979568
1273	-72.75	-4.950000000000001	5.527970450979567
1274	-72.75	-4.800000000000001	5.513345450979568
1275	-72.75	-4.65	5.499170450979566
1276	-72.75	-4.5	5.485445450979567
1277	-72.75	-4.35	5.472170450979567
1278	-72.75	-4.200000000000001	5.459345450979567
1279	-72.75	-4.050000000000001	5.446970450979567
1280	-72.75	-3.9000000000000004	5.435045450979566
1281	-72.75	-3.75	5.423570450979567
1282	-72.75	-3.5999999999999996	5.412545450979567
1283	-72.75	-3.450000000000001	5.401970450979567
1284	-72.75	-3.3000000000000007	5.3918454509795675
1285	-72.75	-3.1500000000000004	5.382170450979566
1286	-72.75	-3.0	5.372945450979567
1287	-72.75	-2.8499999999999996	5.364170450979567
1288	-72.75	-2.700000000000001	5.355845450979567
1289	-72.75	-2.5500000000000007	5.347970450979567
1290	-72.75	-2.4000000000000004	5.340545450979567
1291	-72.75	-2.25	5.3335704509795665
1292	-72.75	-2.0999999999999996	5.327045450979567
1293	-72.75	-1.950000000000001	5.320970450979567
1294	-72.75	-1.8000000000000007	5.315345450979567
1295	-72.75	-1.6500000000000004	5.310170450979566
1296	-72.75	-1.5	5.305445450979566
1297	-72.75	-1.3499999999999996	5.3011704509795665
1298	-72.75	-1.200000000000001	5.2973454509795666
1299	-72.75	-1.0500000000000007	5.293970450979567
1300	-72.75	-0.9000000000000004	5.291045450979566
1301	-72.75	-0.75	5.288570450979567
1302	-72.75	-0.6000000000000014	5.286545450979566
1303	-72.75	-0.45000000000000107	5.284970450979566
1304	-72.75	-0.3000000000000007	5.283845450979566
1305	-72.75	-0.15000000000000036	5.283170450979568
1306	-72.75	0.0	5.282945450979566
1307	-72.75	0.14999999999999858	5.283170450979568
1308	-72.75	0.29999999999999893	5.283845450979566
1309	-72.75	0.4499999999999993	5.284970450979566
1310	-72.75	0.5999999999999996	5.286545450979566
1311	-72.75	0.75	5.288570450979567
1312	-72.75	0.8999999999999986	5.291045450979566
1313	-72.75	1.0500000000000007	5.293970450979567
1314	-72.75	1.1999999999999993	5.2973454509795666
1315	-72.75	1.3499999999999979	5.3011704509795665
1316	-72.75	1.5	5.305445450979566
1317	-72.75	1.6499999999999986	5.310170450979566
1318	-72.75	1.8000000000000007	5.315345450979567
1319	-72.75	1.9499999999999993	5.320970450979567
1320	-72.75	2.099999999999998	5.327045450979567
1321	-72.75	2.25	5.3335704509795665
1322	-72.75	2.3999999999999986	5.340545450979567
1323	-72.75	2.5500000000000007	5.347970450979567
1324	-72.75	2.6999999999999993	5.355845450979567
1325	-72.75	2.849999999999998	5.364170450979567
1326	-72.75	3.0	5.372945450979567
1327	-72.75	3.1499999999999986	5.382170450979566
1328	-72.75	3.3000000000000007	5.3918454509795675
1329	-72.75	3.4499999999999993	5.401970450979567
1330	-72.75	3.599999999999998	5.412545450979567
1331	-72.75	3.75	5.423570450979567
1332	-72.75	3.8999999999999986	5.435045450979566
1333	-72.75	4.050000000000001	5.446970450979567
1334	-72.75	4.199999999999999	5.459345450979567
1335	-72.75	4.349999999999998	5.472170450979567
1336	-72.75	4.5	5.485445450979567
1337	-72.75	4.649999999999999	5.499170450979566
1338	-72.75	4.800000000000001	5.513345450979568
1339	-72.75	4.949999999999999	5.527970450979567
1340	-72.75	5.099999999999998	5.543045450979566
1341	-72.75	5.25	5.558570450979566
1342	-72.75	5.399999999999999	5.574545450979567
1343	-72.75	5.550000000000001	5.590970450979567
1344	-72.75	5.699999999999999	5.607845450979567
1345	-72.75	5.849999999999998	5.625170450979567
1346	-72.75	6.0	5.642945450979567
1347	-72.75	6.149999999999999	5.661170450979567
1348	-72.75	6.300000000000001	5.679845450979567
1349	-72.75	6.449999999999999	5.698970450979567
1350	-72.75	6.599999999999998	5.718545450979567
1351	-72.75	6.75	5.738570450979567
1352	-72.75	6.899999999999999	5.759045450979567
1353	-72.75	7.050000000000001	5.779970450979567
1354	-72.75	7.199999999999999	5.801345450979567
1355	-72.75	7.349999999999998	5.823170450979566
1356	-72.75	7.5	5.845445450979566
1357	-72.75	7.649999999999999	5.868170450979566
1358	-72.75	7.800000000000001	5.891345450979568
1359	-72.75	7.949999999999999	5.914970450979566
1360	-72.75	8.099999999999998	5.939045450979567
1361	-72.75	8.25	5.963570450979566
1362	-72.75	8.399999999999999	5.988545450979567
1363	-72.75	8.55	6.013970450979567
1364	-72.75	8.7	6.039845450979566
1365	-72.75	8.849999999999998	6.066170450979566
1366	-72.75	9.0	6.092945450979566
1367	-72.75	9.149999999999999	6.1201704509795665
1368	-72.75	9.3	6.147845450979568
1369	-72.75	9.45	6.175970450979566
1370	-72.75	9.599999999999998	6.204545450979567
1371	-72.75	9.75	6.233570450979566
1372	-72.75	9.899999999999999	6.263045450979566
1373	-72.75	10.05	6.292970450979566
1374	-72.75	10.2	6.323345450979566
1375	-72.75	10.349999999999998	6.354170450979566
1376	-72.75	10.5	6.385445450979567
1377	-72.75	10.649999999999999	6.417170450979567
1378	-72.75	10.8	6.449345450979568
1379	-72.75	10.95	6.481970450979566
1380	-72.75	11.099999999999998	6.515045450979567
1381	-72.75	11.25	6.548570450979567
1382	-72.75	11.399999999999999	6.582545450979567
1383	-72.75	11.55	6.616970450979567
1384	-72.75	11.7	6.651845450979566
1385	-72.75	11.849999999999998	6.687170450979567
1386	-72.75	12.0	6.722945450979567
1387	-72.75	12.149999999999999	6.759170450979565
1388	-72.75	12.3	6.795845450979566
1389	-72.75	12.45	6.832970450979566
1390	-72.75	12.599999999999998	6.870545450979566
1391	-72.75	12.75	6.908570450979567
1392	-72.75	12.899999999999999	6.947045450979566
1393	-72.75	13.05	6.985970450979567
1394	-72.75	13.2	7.025345450979565
1395	-72.75	13.349999999999998	7.065170450979566
1396	-72.75	13.5	7.105445450979565
1397	-72.75	13.649999999999999	7.146170450979565
1398	-72.75	13.799999999999997	7.187345450979565
1399	-72.75	13.95	7.228970450979565
1400	-72.75	14.099999999999998	7.271045450979565
1401	-72.75	14.25	7.313570450979565
1402	-72.75	14.399999999999999	7.356545450979566
1403	-72.75	14.549999999999997	7.399970450979565
1404	-72.75	14.7	7.443845450979566
1405	-72.75	14.849999999999998	7.488170450979565
1406	-72.75	15.0	7.532945450979566
1407	-72.375	-15.0	7.478523575979566
1408	-72.375	-14.85	7.433748575979566
1409	-72.375	-14.7	7.389423575979566
1410	-72.375	-14.55	7.345548575979566
1411	-72.375	-14.4	7.302123575979567
1412	-72.375	-14.25	7.259148575979566
1413	-72.375	-14.1	7.216623575979566
1414	-72.375	-13.95	7.174548575979566
1415	-72.375	-13.8	7.132923575979567
1416	-72.375	-13.65	7.091748575979566
1417	-72.375	-13.5	7.051023575979566
1418	-72.375	-13.35	7.010748575979567
1419	-72.375	-13.2	6.970923575979566
1420	-72.375	-13.05	6.931548575979566
1421	-72.375	-12.9	6.892623575979566
1422	-72.375	-12.75	6.854148575979566
1423	-72.375	-12.6	6.816123575979566
1424	-72.375	-12.45	6.778548575979565
1425	-72.375	-12.3	6.741423575979566
1426	-72.375	-12.15	6.704748575979567
1427	-72.375	-12.0	6.668523575979566
1428	-72.375	-11.85	6.632748575979567
1429	-72.375	-11.7	6.597423575979566
1430	-72.375	-11.55	6.562548575979568
1431	-72.375	-11.4	6.528123575979567
1432	-72.375	-11.25	6.494148575979567
1433	-72.375	-11.1	6.460623575979566
1434	-72.375	-10.95	6.427548575979566
1435	-72.375	-10.8	6.394923575979567
1436	-72.375	-10.65	6.362748575979568
1437	-72.375	-10.5	6.331023575979566
1438	-72.375	-10.350000000000001	6.299748575979566
1439	-72.375	-10.2	6.268923575979567
1440	-72.375	-10.05	6.238548575979567
1441	-72.375	-9.9	6.2086235759795665
1442	-72.375	-9.75	6.179148575979567
1443	-72.375	-9.600000000000001	6.150123575979568
1444	-72.375	-9.45	6.121548575979566
1445	-72.375	-9.3	6.093423575979567
1446	-72.375	-9.15	6.065748575979566
1447	-72.375	-9.0	6.038523575979567
1448	-72.375	-8.850000000000001	6.011748575979567
1449	-72.375	-8.7	5.985423575979566
1450	-72.375	-8.55	5.959548575979566
1451	-72.375	-8.4	5.934123575979568
1452	-72.375	-8.25	5.909148575979566
1453	-72.375	-8.100000000000001	5.8846235759795675
1454	-72.375	-7.95	5.860548575979567
1455	-72.375	-7.800000000000001	5.836923575979567
1456	-72.375	-7.65	5.813748575979567
1457	-72.375	-7.5	5.791023575979567
1458	-72.375	-7.3500000000000005	5.768748575979567
1459	-72.375	-7.2	5.746923575979567
1460	-72.375	-7.050000000000001	5.725548575979567
1461	-72.375	-6.9	5.704623575979566
1462	-72.375	-6.75	5.684148575979567
1463	-72.375	-6.6	5.664123575979567
1464	-72.375	-6.450000000000001	5.6445485759795675
1465	-72.375	-6.300000000000001	5.625423575979568
1466	-72.375	-6.15	5.606748575979568
1467	-72.375	-6.0	5.588523575979567
1468	-72.375	-5.85	5.570748575979567
1469	-72.375	-5.700000000000001	5.553423575979568
1470	-72.375	-5.550000000000001	5.536548575979567
1471	-72.375	-5.4	5.520123575979566
1472	-72.375	-5.25	5.504148575979567
1473	-72.375	-5.1	5.488623575979566
1474	-72.375	-4.950000000000001	5.473548575979566
1475	-72.375	-4.800000000000001	5.458923575979567
1476	-72.375	-4.65	5.444748575979567
1477	-72.375	-4.5	5.431023575979566
1478	-72.375	-4.35	5.417748575979568
1479	-72.375	-4.200000000000001	5.404923575979567
1480	-72.375	-4.050000000000001	5.392548575979566
1481	-72.375	-3.9000000000000004	5.380623575979566
1482	-72.375	-3.75	5.369148575979566
1483	-72.375	-3.5999999999999996	5.358123575979567
1484	-72.375	-3.450000000000001	5.347548575979567
1485	-72.375	-3.3000000000000007	5.3374235759795665
1486	-72.375	-3.1500000000000004	5.327748575979567
1487	-72.375	-3.0	5.318523575979566
1488	-72.375	-2.8499999999999996	5.309748575979566
1489	-72.375	-2.700000000000001	5.301423575979566
1490	-72.375	-2.5500000000000007	5.293548575979567
1491	-72.375	-2.4000000000000004	5.286123575979567
1492	-72.375	-2.25	5.279148575979567
1493	-72.375	-2.0999999999999996	5.2726235759795665
1494	-72.375	-1.950000000000001	5.266548575979567
1495	-72.375	-1.8000000000000007	5.260923575979566
1496	-72.375	-1.6500000000000004	5.255748575979567
1497	-72.375	-1.5	5.251023575979566
1498	-72.375	-1.3499999999999996	5.2467485759795665
1499	-72.375	-1.200000000000001	5.2429235759795665
1500	-72.375	-1.0500000000000007	5.239548575979567
1501	-72.375	-0.9000000000000004	5.236623575979567
1502	-72.375	-0.75	5.2341485759795665
1503	-72.375	-0.6000000000000014	5.232123575979567
1504	-72.375	-0.45000000000000107	5.230548575979567
1505	-72.375	-0.3000000000000007	5.229423575979566
1506	-72.375	-0.15000000000000036	5.2287485759795675
1507	-72.375	0.0	5.228523575979567
1508	-72.375	0.14999999999999858	5.2287485759795675
1509	-72.375	0.29999999999999893	5.229423575979566
1510	-72.375	0.4499999999999993	5.230548575979567
1511	-72.375	0.5999999999999996	5.232123575979567
1512	-72.375	0.75	5.2341485759795665
1513	-72.375	0.8999999999999986	5.236623575979567
1514	-72.375	1.0500000000000007	5.239548575979567
1515	-72.375	1.1999999999999993	5.2429235759795665
1516	-72.375	1.3499999999999979	5.2467485759795665
1517	-72.375	1.5	5.251023575979566
1518	-72.375	1.6499999999999986	5.255748575979567
1519	-72.375	1.8000000000000007	5.260923575979566
1520	-72.375	1.9499999999999993	5.266548575979567
1521	-72.375	2.099999999999998	5.2726235759795665
1522	-72.375	2.25	5.279148575979567
1523	-72.375	2.3999999999999986	5.286123575979567
1524	-72.375	2.5500000000000007	5.293548575979567
1525	-72.375	2.6999999999999993	5.301423575979566
1526	-72.375	2.849999999999998	5.309748575979566
1527	-72.375	3.0	5.318523575979566
1528	-72.375	3.1499999999999986	5.327748575979567
1529	-72.375	3.3000000000000007	5.3374235759795665
1530	-72.375	3.4499999999999993	5.347548575979567
1531	-72.375	3.599999999999998	5.358123575979567
1532	-72.375	3.75	5.369148575979566
1533	-72.375	3.8999999999999986	5.380623575979566
1534	-72.375	4.050000000000001	5.392548575979566
1535	-72.375	4.199999999999999	5.404923575979567
1536	-72.375	4.349999999999998	5.417748575979566
1537	-72.375	4.5	5.431023575979566
1538	-72.375	4.649999999999999	5.444748575979567
1539	-72.375	4.800000000000001	5.458923575979567
1540	-72.375	4.949999999999999	5.473548575979566
1541	-72.375	5.099999999999998	5.488623575979566
1542	-72.375	5.25	5.504148575979567
1543	-72.375	5.399999999999999	5.520123575979566
1544	-72.375	5.550000000000001	5.536548575979567
1545	-72.375	5.699999999999999	5.553423575979567
1546	-72.375	5.849999999999998	5.570748575979567
1547	-72.375	6.0	5.588523575979567
1548	-72.375	6.149999999999999	5.606748575979566
1549	-72.375	6.300000000000001	5.625423575979568
1550	-72.375	6.449999999999999	5.6445485759795675
1551	-72.375	6.599999999999998	5.664123575979567
1552	-72.375	6.75	5.684148575979567
1553	-72.375	6.899999999999999	5.704623575979566
1554	-72.375	7.050000000000001	5.725548575979567
1555	-72.375	7.199999999999999	5.746923575979567
1556	-72.375	7.349999999999998	5.768748575979566
1557	-72.375	7.5	5.791023575979567
1558	-72.375	7.649999999999999	5.813748575979566
1559	-72.375	7.800000000000001	5.836923575979567
1560	-72.375	7.949999999999999	5.860548575979566
1561	-72.375	8.099999999999998	5.884623575979567
1562	-72.375	8.25	5.909148575979566
1563	-72.375	8.399999999999999	5.934123575979566
1564	-72.375	8.55	5.959548575979566
1565	-72.375	8.7	5.985423575979566
1566	-72.375	8.849999999999998	6.011748575979567
1567	-72.375	9.0	6.038523575979567
1568	-72.375	9.149999999999999	6.065748575979566
1569	-72.375	9.3	6.093423575979567
1570	-72.375	9.45	6.121548575979566
1571	-72.375	9.599999999999998	6.150123575979567
1572	-72.375	9.75	6.179148575979567
1573	-72.375	9.899999999999999	6.2086235759795665
1574	-72.375	10.05	6.238548575979567
1575	-72.375	10.2	6.268923575979567
1576	-72.375	10.349999999999998	6.299748575979566
1577	-72.375	10.5	6.331023575979566
1578	-72.375	10.649999999999999	6.362748575979567
1579	-72.375	10.8	6.394923575979567
1580	-72.375	10.95	6.427548575979566
1581	-72.375	11.099999999999998	6.460623575979565
1582	-72.375	11.25	6.494148575979567
1583	-72.375	11.399999999999999	6.528123575979567
1584	-72.375	11.55	6.562548575979568
1585	-72.375	11.7	6.597423575979566
1586	-72.375	11.849999999999998	6.632748575979566
1587	-72.375	12.0	6.668523575979566
1588	-72.375	12.149999999999999	6.704748575979567
1589	-72.375	12.3	6.741423575979566
1590	-72.375	12.45	6.778548575979565
1591	-72.375	12.599999999999998	6.816123575979565
1592	-72.375	12.75	6.854148575979566
1593	-72.375	12.899999999999999	6.892623575979566
1594	-72.375	13.05	6.931548575979566
1595	-72.375	13.2	6.970923575979566
1596	-72.375	13.349999999999998	7.010748575979565
1597	-72.375	13.5	7.051023575979566
1598	-72.375	13.649999999999999	7.091748575979566
1599	-72.375	13.799999999999997	7.132923575979564
1600	-72.375	13.95	7.174548575979566
1601	-72.375	14.099999999999998	7.216623575979566
1602	-72.375	14.25	7.259148575979566
1603	-72.375	14.399999999999999	7.302123575979564
1604	-72.375	14.549999999999997	7.345548575979566
1605	-72.375	14.7	7.389423575979566
1606	-72.375	14.849999999999998	7.433748575979565
1607	-72.375	15.0	7.478523575979566
1608	-72.0	-15.0	7.424382950979567
1609	-72.0	-14.85	7.379607950979566
1610	-72.0	-14.7	7.3352829509795665
1611	-72.0	-14.55	7.291407950979567
1612	-72.0	-14.4	7.247982950979567
1613	-72.0	-14.25	7.205007950979566
1614	-72.0	-14.1	7.162482950979566
1615	-72.0	-13.95	7.120407950979566
1616	-72.0	-13.8	7.078782950979567
1617	-72.0	-13.65	7.037607950979567
1618	-72.0	-13.5	6.9968829509795665
1619	-72.0	-13.35	6.956607950979565
1620	-72.0	-13.2	6.916782950979567
1621	-72.0	-13.05	6.877407950979566
1622	-72.0	-12.9	6.838482950979567
1623	-72.0	-12.75	6.800007950979566
1624	-72.0	-12.6	6.761982950979567
1625	-72.0	-12.45	6.724407950979566
1626	-72.0	-12.3	6.687282950979567
1627	-72.0	-12.15	6.650607950979568
1628	-72.0	-12.0	6.614382950979568
1629	-72.0	-11.85	6.578607950979566
1630	-72.0	-11.7	6.543282950979567
1631	-72.0	-11.55	6.508407950979566
1632	-72.0	-11.4	6.473982950979567
1633	-72.0	-11.25	6.440007950979568
1634	-72.0	-11.1	6.406482950979567
1635	-72.0	-10.95	6.3734079509795665
1636	-72.0	-10.8	6.340782950979567
1637	-72.0	-10.65	6.3086079509795665
1638	-72.0	-10.5	6.276882950979567
1639	-72.0	-10.350000000000001	6.245607950979567
1640	-72.0	-10.2	6.214782950979568
1641	-72.0	-10.05	6.184407950979566
1642	-72.0	-9.9	6.154482950979567
1643	-72.0	-9.75	6.125007950979567
1644	-72.0	-9.600000000000001	6.095982950979568
1645	-72.0	-9.45	6.067407950979566
1646	-72.0	-9.3	6.039282950979567
1647	-72.0	-9.15	6.011607950979567
1648	-72.0	-9.0	5.984382950979566
1649	-72.0	-8.850000000000001	5.957607950979567
1650	-72.0	-8.7	5.931282950979567
1651	-72.0	-8.55	5.9054079509795665
1652	-72.0	-8.4	5.879982950979566
1653	-72.0	-8.25	5.855007950979567
1654	-72.0	-8.100000000000001	5.830482950979568
1655	-72.0	-7.95	5.806407950979567
1656	-72.0	-7.800000000000001	5.782782950979567
1657	-72.0	-7.65	5.759607950979567
1658	-72.0	-7.5	5.736882950979568
1659	-72.0	-7.3500000000000005	5.714607950979567
1660	-72.0	-7.2	5.692782950979566
1661	-72.0	-7.050000000000001	5.671407950979567
1662	-72.0	-6.9	5.650482950979566
1663	-72.0	-6.75	5.630007950979567
1664	-72.0	-6.6	5.609982950979568
1665	-72.0	-6.450000000000001	5.590407950979568
1666	-72.0	-6.300000000000001	5.571282950979568
1667	-72.0	-6.15	5.552607950979566
1668	-72.0	-6.0	5.534382950979567
1669	-72.0	-5.85	5.516607950979567
1670	-72.0	-5.700000000000001	5.499282950979568
1671	-72.0	-5.550000000000001	5.482407950979567
1672	-72.0	-5.4	5.4659829509795665
1673	-72.0	-5.25	5.450007950979567
1674	-72.0	-5.1	5.434482950979567
1675	-72.0	-4.950000000000001	5.419407950979567
1676	-72.0	-4.800000000000001	5.404782950979567
1677	-72.0	-4.65	5.390607950979567
1678	-72.0	-4.5	5.376882950979566
1679	-72.0	-4.35	5.363607950979566
1680	-72.0	-4.200000000000001	5.350782950979568
1681	-72.0	-4.050000000000001	5.338407950979566
1682	-72.0	-3.9000000000000004	5.326482950979567
1683	-72.0	-3.75	5.315007950979567
1684	-72.0	-3.5999999999999996	5.3039829509795675
1685	-72.0	-3.450000000000001	5.293407950979567
1686	-72.0	-3.3000000000000007	5.283282950979567
1687	-72.0	-3.1500000000000004	5.273607950979567
1688	-72.0	-3.0	5.2643829509795665
1689	-72.0	-2.8499999999999996	5.255607950979567
1690	-72.0	-2.700000000000001	5.247282950979566
1691	-72.0	-2.5500000000000007	5.239407950979567
1692	-72.0	-2.4000000000000004	5.2319829509795674
1693	-72.0	-2.25	5.225007950979568
1694	-72.0	-2.0999999999999996	5.218482950979567
1695	-72.0	-1.950000000000001	5.212407950979568
1696	-72.0	-1.8000000000000007	5.206782950979567
1697	-72.0	-1.6500000000000004	5.201607950979567
1698	-72.0	-1.5	5.196882950979567
1699	-72.0	-1.3499999999999996	5.192607950979567
1700	-72.0	-1.200000000000001	5.188782950979568
1701	-72.0	-1.0500000000000007	5.185407950979567
1702	-72.0	-0.9000000000000004	5.182482950979567
1703	-72.0	-0.75	5.180007950979567
1704	-72.0	-0.6000000000000014	5.177982950979567
1705	-72.0	-0.45000000000000107	5.176407950979567
1706	-72.0	-0.3000000000000007	5.175282950979566
1707	-72.0	-0.15000000000000036	5.174607950979568
1708	-72.0	0.0	5.174382950979568
1709	-72.0	0.14999999999999858	5.174607950979568
1710	-72.0	0.29999999999999893	5.175282950979566
1711	-72.0	0.4499999999999993	5.176407950979567
1712	-72.0	0.5999999999999996	5.177982950979567
1713	-72.0	0.75	5.180007950979567
1714	-72.0	0.8999999999999986	5.182482950979567
1715	-72.0	1.0500000000000007	5.185407950979567
1716	-72.0	1.1999999999999993	5.188782950979568
1717	-72.0	1.3499999999999979	5.192607950979567
1718	-72.0	1.5	5.196882950979567
1719	-72.0	1.6499999999999986	5.201607950979567
1720	-72.0	1.8000000000000007	5.206782950979567
1721	-72.0	1.9499999999999993	5.212407950979568
1722	-72.0	2.099999999999998	5.218482950979567
1723	-72.0	2.25	5.225007950979568
1724	-72.0	2.3999999999999986	5.2319829509795674
1725	-72.0	2.5500000000000007	5.239407950979567
1726	-72.0	2.6999999999999993	5.247282950979566
1727	-72.0	2.849999999999998	5.255607950979567
1728	-72.0	3.0	5.2643829509795665
1729	-72.0	3.1499999999999986	5.273607950979567
1730	-72.0	3.3000000000000007	5.283282950979567
1731	-72.0	3.4499999999999993	5.293407950979567
1732	-72.0	3.599999999999998	5.3039829509795675
1733	-72.0	3.75	5.315007950979567
1734	-72.0	3.8999999999999986	5.326482950979567
1735	-72.0	4.050000000000001	5.338407950979566
1736	-72.0	4.199999999999999	5.350782950979568
1737	-72.0	4.349999999999998	5.363607950979566
1738	-72.0	4.5	5.376882950979566
1739	-72.0	4.649999999999999	5.390607950979567
1740	-72.0	4.800000000000001	5.404782950979567
1741	-72.0	4.949999999999999	5.419407950979567
1742	-72.0	5.099999999999998	5.434482950979566
1743	-72.0	5.25	5.450007950979567
1744	-72.0	5.399999999999999	5.4659829509795665
1745	-72.0	5.550000000000001	5.482407950979567
1746	-72.0	5.699999999999999	5.499282950979568
1747	-72.0	5.849999999999998	5.516607950979567
1748	-72.0	6.0	5.534382950979567
1749	-72.0	6.149999999999999	5.552607950979566
1750	-72.0	6.300000000000001	5.571282950979568
1751	-72.0	6.449999999999999	5.590407950979568
1752	-72.0	6.599999999999998	5.609982950979568
1753	-72.0	6.75	5.630007950979567
1754	-72.0	6.899999999999999	5.650482950979566
1755	-72.0	7.050000000000001	5.671407950979567
1756	-72.0	7.199999999999999	5.692782950979566
1757	-72.0	7.349999999999998	5.714607950979566
1758	-72.0	7.5	5.736882950979568
1759	-72.0	7.649999999999999	5.759607950979567
1760	-72.0	7.800000000000001	5.782782950979567
1761	-72.0	7.949999999999999	5.806407950979567
1762	-72.0	8.099999999999998	5.830482950979567
1763	-72.0	8.25	5.855007950979567
1764	-72.0	8.399999999999999	5.879982950979566
1765	-72.0	8.55	5.9054079509795665
1766	-72.0	8.7	5.931282950979567
1767	-72.0	8.849999999999998	5.957607950979567
1768	-72.0	9.0	5.984382950979566
1769	-72.0	9.149999999999999	6.011607950979566
1770	-72.0	9.3	6.039282950979567
1771	-72.0	9.45	6.067407950979566
1772	-72.0	9.599999999999998	6.095982950979567
1773	-72.0	9.75	6.125007950979567
1774	-72.0	9.899999999999999	6.154482950979566
1775	-72.0	10.05	6.184407950979566
1776	-72.0	10.2	6.214782950979568
1777	-72.0	10.349999999999998	6.245607950979566
1778	-72.0	10.5	6.276882950979567
1779	-72.0	10.649999999999999	6.3086079509795665
1780	-72.0	10.8	6.340782950979567
1781	-72.0	10.95	6.3734079509795665
1782	-72.0	11.099999999999998	6.406482950979567
1783	-72.0	11.25	6.440007950979568
1784	-72.0	11.399999999999999	6.473982950979567
1785	-72.0	11.55	6.508407950979566
1786	-72.0	11.7	6.543282950979567
1787	-72.0	11.849999999999998	6.578607950979566
1788	-72.0	12.0	6.614382950979568
1789	-72.0	12.149999999999999	6.650607950979566
1790	-72.0	12.3	6.687282950979567
1791	-72.0	12.45	6.724407950979566
1792	-72.0	12.599999999999998	6.761982950979565
1793	-72.0	12.75	6.800007950979566
1794	-72.0	12.899999999999999	6.838482950979566
1795	-72.0	13.05	6.877407950979566
1796	-72.0	13.2	6.916782950979567
1797	-72.0	13.349999999999998	6.956607950979565
1798	-72.0	13.5	6.9968829509795665
1799	-72.0	13.649999999999999	7.037607950979567
1800	-72.0	13.799999999999997	7.078782950979565
1801	-72.0	13.95	7.120407950979566
1802	-72.0	14.099999999999998	7.162482950979566
1803	-72.0	14.25	7.205007950979566
1804	-72.0	14.399999999999999	7.247982950979567
1805	-72.0	14.549999999999997	7.291407950979565
1806	-72.0	14.7	7.3352829509795665
1807	-72.0	14.849999999999998	7.379607950979566
1808	-72.0	15.0	7.424382950979567
1809	-71.625	-15.0	7.370523575979567
1810	-71.625	-14.85	7.325748575979566
1811	-71.625	-14.7	7.2814235759795665
1812	-71.625	-14.55	7.237548575979567
1813	-71.625	-14.4	7.1941235759795665
1814	-71.625	-14.25	7.151148575979566
1815	-71.625	-14.1	7.108623575979566
1816	-71.625	-13.95	7.066548575979566
1817	-71.625	-13.8	7.0249235759795665
1818	-71.625	-13.65	6.9837485759795666
1819	-71.625	-13.5	6.943023575979566
1820	-71.625	-13.35	6.902748575979565
1821	-71.625	-13.2	6.862923575979567
1822	-71.625	-13.05	6.823548575979566
1823	-71.625	-12.9	6.784623575979567
1824	-71.625	-12.75	6.746148575979566
1825	-71.625	-12.6	6.708123575979567
1826	-71.625	-12.45	6.670548575979567
1827	-71.625	-12.3	6.633423575979567
1828	-71.625	-12.15	6.596748575979567
1829	-71.625	-12.0	6.560523575979568
1830	-71.625	-11.85	6.524748575979566
1831	-71.625	-11.7	6.489423575979567
1832	-71.625	-11.55	6.454548575979566
1833	-71.625	-11.4	6.420123575979567
1834	-71.625	-11.25	6.3861485759795675
1835	-71.625	-11.1	6.352623575979567
1836	-71.625	-10.95	6.319548575979567
1837	-71.625	-10.8	6.286923575979567
1838	-71.625	-10.65	6.2547485759795665
1839	-71.625	-10.5	6.223023575979567
1840	-71.625	-10.350000000000001	6.191748575979567
1841	-71.625	-10.2	6.1609235759795675
1842	-71.625	-10.05	6.130548575979567
1843	-71.625	-9.9	6.100623575979567
1844	-71.625	-9.75	6.071148575979567
1845	-71.625	-9.600000000000001	6.042123575979568
1846	-71.625	-9.45	6.013548575979566
1847	-71.625	-9.3	5.985423575979567
1848	-71.625	-9.15	5.957748575979567
1849	-71.625	-9.0	5.930523575979566
1850	-71.625	-8.850000000000001	5.903748575979567
1851	-71.625	-8.7	5.8774235759795666
1852	-71.625	-8.55	5.8515485759795665
1853	-71.625	-8.4	5.826123575979566
1854	-71.625	-8.25	5.801148575979567
1855	-71.625	-8.100000000000001	5.776623575979568
1856	-71.625	-7.95	5.752548575979567
1857	-71.625	-7.800000000000001	5.728923575979567
1858	-71.625	-7.65	5.705748575979567
1859	-71.625	-7.5	5.6830235759795675
1860	-71.625	-7.3500000000000005	5.660748575979567
1861	-71.625	-7.2	5.638923575979566
1862	-71.625	-7.050000000000001	5.617548575979567
1863	-71.625	-6.9	5.596623575979566
1864	-71.625	-6.75	5.576148575979567
1865	-71.625	-6.6	5.556123575979567
1866	-71.625	-6.450000000000001	5.536548575979568
1867	-71.625	-6.300000000000001	5.517423575979568
1868	-71.625	-6.15	5.498748575979566
1869	-71.625	-6.0	5.480523575979567
1870	-71.625	-5.85	5.462748575979567
1871	-71.625	-5.700000000000001	5.445423575979568
1872	-71.625	-5.550000000000001	5.428548575979567
1873	-71.625	-5.4	5.4121235759795665
1874	-71.625	-5.25	5.396148575979567
1875	-71.625	-5.1	5.380623575979567
1876	-71.625	-4.950000000000001	5.365548575979567
1877	-71.625	-4.800000000000001	5.350923575979567
1878	-71.625	-4.65	5.336748575979567
1879	-71.625	-4.5	5.323023575979566
1880	-71.625	-4.35	5.309748575979566
1881	-71.625	-4.200000000000001	5.296923575979568
1882	-71.625	-4.050000000000001	5.284548575979566
1883	-71.625	-3.9000000000000004	5.2726235759795665
1884	-71.625	-3.75	5.261148575979567
1885	-71.625	-3.5999999999999996	5.2501235759795675
1886	-71.625	-3.450000000000001	5.239548575979567
1887	-71.625	-3.3000000000000007	5.229423575979567
1888	-71.625	-3.1500000000000004	5.219748575979567
1889	-71.625	-3.0	5.2105235759795665
1890	-71.625	-2.8499999999999996	5.2017485759795665
1891	-71.625	-2.700000000000001	5.193423575979566
1892	-71.625	-2.5500000000000007	5.185548575979567
1893	-71.625	-2.4000000000000004	5.1781235759795665
1894	-71.625	-2.25	5.171148575979568
1895	-71.625	-2.0999999999999996	5.164623575979568
1896	-71.625	-1.950000000000001	5.158548575979568
1897	-71.625	-1.8000000000000007	5.152923575979567
1898	-71.625	-1.6500000000000004	5.147748575979567
1899	-71.625	-1.5	5.143023575979567
1900	-71.625	-1.3499999999999996	5.138748575979567
1901	-71.625	-1.200000000000001	5.134923575979568
1902	-71.625	-1.0500000000000007	5.131548575979567
1903	-71.625	-0.9000000000000004	5.128623575979567
1904	-71.625	-0.75	5.126148575979567
1905	-71.625	-0.6000000000000014	5.124123575979567
1906	-71.625	-0.45000000000000107	5.122548575979567
1907	-71.625	-0.3000000000000007	5.121423575979566
1908	-71.625	-0.15000000000000036	5.120748575979568
1909	-71.625	0.0	5.1205235759795675
1910	-71.625	0.14999999999999858	5.120748575979568
1911	-71.625	0.29999999999999893	5.121423575979566
1912	-71.625	0.4499999999999993	5.122548575979567
1913	-71.625	0.5999999999999996	5.124123575979567
1914	-71.625	0.75	5.126148575979567
1915	-71.625	0.8999999999999986	5.128623575979567
1916	-71.625	1.0500000000000007	5.131548575979567
1917	-71.625	1.1999999999999993	5.134923575979568
1918	-71.625	1.3499999999999979	5.138748575979567
1919	-71.625	1.5	5.143023575979567
1920	-71.625	1.6499999999999986	5.147748575979567
1921	-71.625	1.8000000000000007	5.152923575979567
1922	-71.625	1.9499999999999993	5.158548575979568
1923	-71.625	2.099999999999998	5.164623575979568
1924	-71.625	2.25	5.171148575979568
1925	-71.625	2.3999999999999986	5.1781235759795665
1926	-71.625	2.5500000000000007	5.185548575979567
1927	-71.625	2.6999999999999993	5.193423575979566
1928	-71.625	2.849999999999998	5.2017485759795665
1929	-71.625	3.0	5.2105235759795665
1930	-71.625	3.1499999999999986	5.219748575979567
1931	-71.625	3.3000000000000007	5.229423575979567
1932	-71.625	3.4499999999999993	5.239548575979567
1933	-71.625	3.599999999999998	5.2501235759795675
1934	-71.625	3.75	5.261148575979567
1935	-71.625	3.8999999999999986	5.2726235759795665
1936	-71.625	4.050000000000001	5.284548575979566
1937	-71.625	4.199999999999999	5.296923575979568
1938	-71.625	4.349999999999998	5.309748575979566
1939	-71.625	4.5	5.323023575979566
1940	-71.625	4.649999999999999	5.336748575979567
1941	-71.625	4.800000000000001	5.350923575979567
1942	-71.625	4.949999999999999	5.365548575979567
1943	-71.625	5.099999999999998	5.380623575979566
1944	-71.625	5.25	5.396148575979567
1945	-71.625	5.399999999999999	5.4121235759795665
1946	-71.625	5.550000000000001	5.428548575979567
1947	-71.625	5.699999999999999	5.445423575979568
1948	-71.625	5.849999999999998	5.462748575979567
1949	-71.625	6.0	5.480523575979567
1950	-71.625	6.149999999999999	5.498748575979566
1951	-71.625	6.300000000000001	5.517423575979568
1952	-71.625	6.449999999999999	5.536548575979568
1953	-71.625	6.599999999999998	5.556123575979567
1954	-71.625	6.75	5.576148575979567
1955	-71.625	6.899999999999999	5.596623575979566
1956	-71.625	7.050000000000001	5.617548575979567
1957	-71.625	7.199999999999999	5.638923575979566
1958	-71.625	7.349999999999998	5.660748575979566
1959	-71.625	7.5	5.6830235759795675
1960	-71.625	7.649999999999999	5.705748575979567
1961	-71.625	7.800000000000001	5.728923575979567
1962	-71.625	7.949999999999999	5.752548575979567
1963	-71.625	8.099999999999998	5.776623575979567
1964	-71.625	8.25	5.801148575979567
1965	-71.625	8.399999999999999	5.826123575979566
1966	-71.625	8.55	5.8515485759795665
1967	-71.625	8.7	5.8774235759795666
1968	-71.625	8.849999999999998	5.903748575979567
1969	-71.625	9.0	5.930523575979566
1970	-71.625	9.149999999999999	5.957748575979566
1971	-71.625	9.3	5.985423575979567
1972	-71.625	9.45	6.013548575979566
1973	-71.625	9.599999999999998	6.042123575979567
1974	-71.625	9.75	6.071148575979567
1975	-71.625	9.899999999999999	6.100623575979567
1976	-71.625	10.05	6.130548575979567
1977	-71.625	10.2	6.1609235759795675
1978	-71.625	10.349999999999998	6.191748575979566
1979	-71.625	10.5	6.223023575979567
1980	-71.625	10.649999999999999	6.2547485759795665
1981	-71.625	10.8	6.286923575979567
1982	-71.625	10.95	6.319548575979567
1983	-71.625	11.099999999999998	6.352623575979567
1984	-71.625	11.25	6.3861485759795675
1985	-71.625	11.399999999999999	6.420123575979567
1986	-71.625	11.55	6.454548575979566
1987	-71.625	11.7	6.489423575979567
1988	-71.625	11.849999999999998	6.524748575979566
1989	-71.625	12.0	6.560523575979568
1990	-71.625	12.149999999999999	6.596748575979566
1991	-71.625	12.3	6.633423575979567
1992	-71.625	12.45	6.670548575979567
1993	-71.625	12.599999999999998	6.708123575979566
1994	-71.625	12.75	6.746148575979566
1995	-71.625	12.899999999999999	6.784623575979566
1996	-71.625	13.05	6.823548575979566
1997	-71.625	13.2	6.862923575979567
1998	-71.625	13.349999999999998	6.902748575979565
[truncated: 78,602 more rows]
