# Supplementary material for: Combining stochastic resetting with Metadynamics to speed-up molecular dynamics simulations
Source: Nat Commun. 2024 Jan 4;15:240. doi: 10.1038/s41467-023-44528-w (PMC10764788; doi:10.1038/s41467-023-44528-w)
Supplement: Supplementary file 4 — Source Data [file 41467_2023_44528_MOESM4_ESM.zip › SourceData/Figure1b.csv]

	resetting_rate	speedup
0	1.0	1.36223341747011
1	2.0	1.611273107916906
2	5.0	2.2424046614286874
3	10.0	2.892705552044705
4	20.0	3.4911311556406255
5	50.0	4.094714415657196
6	100.0	3.848694945764696
7	200.0	3.152851451220719
8	333.3333333333333	2.0548329250369224
9	500.0	1.3470080638610995
