# Supplementary material for: Combining stochastic resetting with Metadynamics to speed-up molecular dynamics simulations
Source: Nat Commun. 2024 Jan 4;15:240. doi: 10.1038/s41467-023-44528-w (PMC10764788; doi:10.1038/s41467-023-44528-w)
Supplement: Supplementary file 4 — Source Data [file 41467_2023_44528_MOESM4_ESM.zip › SourceData/Figure1c.csv]

	bias_deposition_rate	speedup_MetaD	speedup_MetaD_SR
0	20.0	2.4832429001497007	4.057915713590291
1	50.0	3.5272724084887814	4.292209358687659
2	100.0	4.69913631955056	4.981279776122327
3	200.0	6.237573519794947	7.2249729622985654
4	500.0	8.858626785119464	13.036356475725883
5	1000.0	11.68992304701636	20.66787280773776
6	2000.0	14.543621098601687	35.75850252773804
7	5000.0	18.56900916773269	72.73300206006391
8	10000.0	20.3206509487647	130.6863020626785
