# Supplementary material for: Combining stochastic resetting with Metadynamics to speed-up molecular dynamics simulations
Source: Nat Commun. 2024 Jan 4;15:240. doi: 10.1038/s41467-023-44528-w (PMC10764788; doi:10.1038/s41467-023-44528-w)
Supplement: Supplementary file 4 — Source Data [file 41467_2023_44528_MOESM4_ESM.zip › SourceData/Figure1d.csv]

	resetting_rate	speedup
0	0.0	20.3206509487647
1	0.5	21.659635699628122
2	1.0	24.02438109434555
3	2.0	27.70730580518061
4	5.0	38.932768263767926
5	10.0	51.87554141036472
6	20.0	75.02751950913942
7	50.0	108.23329317914838
8	125.0	130.6863020626785
9	200.0	124.29470195139675
10	333.3333333333333	91.79689001907589
11	500.0	57.69429535039394
