# Supplementary material for: Combining stochastic resetting with Metadynamics to speed-up molecular dynamics simulations
Source: Nat Commun. 2024 Jan 4;15:240. doi: 10.1038/s41467-023-44528-w (PMC10764788; doi:10.1038/s41467-023-44528-w)
Supplement: Supplementary file 4 — Source Data [file 41467_2023_44528_MOESM4_ESM.zip › SourceData/Figure2a.csv]

	bias_deposition_rate	COV
0	0.0	1.0528675270286925
1	1.0	0.9599713042594088
2	2.0	0.916734280217422
3	5.0	0.8532321689772868
4	10.0	0.8251229563602966
5	20.0	0.804700961390617
6	50.0	0.8295734063593299
7	100.0	0.864294859616141
8	200.0	0.9333220027304182
9	500.0	1.0340943071551345
10	1000.0	1.1630548665677176
11	2000.0	1.2940903236783212
12	5000.0	1.4101898887146487
13	10000.0	1.4438716476039217
