# Supplementary material for: Combining stochastic resetting with Metadynamics to speed-up molecular dynamics simulations
Source: Nat Commun. 2024 Jan 4;15:240. doi: 10.1038/s41467-023-44528-w (PMC10764788; doi:10.1038/s41467-023-44528-w)
Supplement: Supplementary file 4 — Source Data [file 41467_2023_44528_MOESM4_ESM.zip › SourceData/Figure2b.csv]

	resetting_rate	speedup_rapid_bias	speedup_slow_bias
0	0.5	1.0658928079734975	0.8683480147906057
1	1.0	1.1822643455133015	0.8437746070622137
2	2.0	1.3635048343205238	0.9065498334339298
3	5.0	1.9159213138363886	1.044775251690762
4	10.0	2.5528484073251723	1.1434220697688484
5	20.0	3.6921809098689513	1.3655780382951985
6	50.0	5.326270967009938	1.5774058954827423
7	66.66666666666667		1.6341195270690847
8	100.0	6.382282870243739	1.4658407635804782
9	125.0	6.431206480155744
10	200.0	6.116669306745445	1.2956686050592316
11	500.0	2.8391952352245484	0.5481228131718596
