# Supplementary material for: Combining stochastic resetting with Metadynamics to speed-up molecular dynamics simulations
Source: Nat Commun. 2024 Jan 4;15:240. doi: 10.1038/s41467-023-44528-w (PMC10764788; doi:10.1038/s41467-023-44528-w)
Supplement: Supplementary file 4 — Source Data [file 41467_2023_44528_MOESM4_ESM.zip › SourceData/Figure3a.csv]

	x	y	V
0	-10.0	-80.0	15.13903196997373
1	-10.0	-79.6	15.045831943085995
2	-10.0	-79.2	14.954944437388637
3	-10.0	-78.8	14.866323319824037
4	-10.0	-78.4	14.779923151044278
5	-10.0	-78.0	14.69569917842173
6	-10.0	-77.6	14.613607329095021
7	-10.0	-77.2	14.533604203050416
8	-10.0	-76.8	14.455647066238546
9	-10.0	-76.4	14.37969384372658
10	-10.0	-76.0	14.30570311288573
11	-10.0	-75.6	14.233634096614193
12	-10.0	-75.2	14.163446656595461
13	-10.0	-74.8	14.095101286592005
14	-10.0	-74.4	14.028559105774386
15	-10.0	-74.0	13.963781852085727
16	-10.0	-73.6	13.90073187564159
17	-10.0	-73.2	13.839372132165204
18	-10.0	-72.8	13.779666176458159
19	-10.0	-72.4	13.721578155906414
20	-10.0	-72.0	13.665072804021731
21	-10.0	-71.6	13.610115434018487
22	-10.0	-71.2	13.556671932425896
23	-10.0	-70.8	13.504708752735585
24	-10.0	-70.4	13.45419290908459
25	-10.0	-70.0	13.40509196997373
26	-10.0	-69.6	13.35737405202137
27	-10.0	-69.2	13.31100781375257
28	-10.0	-68.8	13.265962449423629
29	-10.0	-68.4	13.222207682882027
30	-10.0	-68.0	13.179713761461732
31	-10.0	-67.6	13.138451449913916
32	-10.0	-67.2	13.098392024373068
33	-10.0	-66.8	13.05950726635846
34	-10.0	-66.4	13.021769456811048
35	-10.0	-66.0	12.985151370165731
36	-10.0	-65.6	12.949626268459006
37	-10.0	-65.2	12.91516789547203
38	-10.0	-64.8	12.881750470909035
39	-10.0	-64.4	12.849348684611174
40	-10.0	-64.0	12.817937690805731
41	-10.0	-63.599999999999994	12.787493102390721
42	-10.0	-63.2	12.757990985254896
43	-10.0	-62.8	12.729407852633111
44	-10.0	-62.4	12.701720659497123
45	-10.0	-62.0	12.67490679698173
46	-10.0	-61.599999999999994	12.648944086846342
47	-10.0	-61.2	12.623810775971904
48	-10.0	-60.8	12.599485530893254
49	-10.0	-60.4	12.575947432366817
50	-10.0	-60.0	12.553175969973731
51	-10.0	-59.599999999999994	12.531151036758342
52	-10.0	-59.2	12.5098529239021
53	-10.0	-58.8	12.48926231543282
54	-10.0	-58.4	12.469360282969374
55	-10.0	-58.0	12.45012828050173
56	-10.0	-57.599999999999994	12.43154813920641
57	-10.0	-57.2	12.413602062297317
58	-10.0	-56.8	12.396272619911972
59	-10.0	-56.4	12.379542744033115
60	-10.0	-56.0	12.363395723445732
61	-10.0	-55.599999999999994	12.347815198729421
62	-10.0	-55.2	12.332785157286201
63	-10.0	-54.8	12.318289928403665
64	-10.0	-54.4	12.304314178353563
65	-10.0	-54.0	12.29084290552573
66	-10.0	-53.599999999999994	12.277861435597455
67	-10.0	-53.2	12.265355416738183
68	-10.0	-52.8	12.253310814849662
69	-10.0	-52.4	12.24171390884143
70	-10.0	-52.0	12.230551285941731
71	-10.0	-51.599999999999994	12.219809837043792
72	-10.0	-51.2	12.209476752087514
73	-10.0	-50.8	12.199539515476527
74	-10.0	-50.4	12.189985901530644
75	-10.0	-50.0	12.180803969973732
76	-10.0	-49.599999999999994	12.171982061456916
77	-10.0	-49.2	12.163508793117229
78	-10.0	-48.8	12.155373054171612
79	-10.0	-48.4	12.147564001546321
80	-10.0	-48.0	12.140071055541732
81	-10.0	-47.6	12.132883895532503
82	-10.0	-47.199999999999996	12.125992455703164
83	-10.0	-46.8	12.11938692081908
84	-10.0	-46.4	12.113057722032783
85	-10.0	-46.0	12.106995532725731
86	-10.0	-45.6	12.101191264385434
87	-10.0	-45.199999999999996	12.095636062517968
88	-10.0	-44.8	12.090321302595894
89	-10.0	-44.4	12.085238586041548
90	-10.0	-44.0	12.080379736245732
91	-10.0	-43.6	12.075736794621788
92	-10.0	-43.199999999999996	12.071302016695073
93	-10.0	-42.8	12.067067868227815
94	-10.0	-42.4	12.063027021379337
95	-10.0	-42.0	12.059172350901731
96	-10.0	-41.599999999999994	12.055496930370847
97	-10.0	-41.199999999999996	12.051994028452725
98	-10.0	-40.8	12.048657105205395
99	-10.0	-40.4	12.045479808416072
100	-10.0	-40.0	12.042455969973732
101	-10.0	-39.599999999999994	12.03957960227709
102	-10.0	-39.199999999999996	12.036844894677959
103	-10.0	-38.8	12.034246209960001
104	-10.0	-38.4	12.03177808085287
105	-10.0	-38.0	12.029435206581732
106	-10.0	-37.599999999999994	12.027212449452197
107	-10.0	-37.199999999999996	12.025104831470616
108	-10.0	-36.8	12.023107530999793
109	-10.0	-36.4	12.02121587945005
110	-10.0	-36.0	12.01942535800573
111	-10.0	-35.599999999999994	12.017731594387046
112	-10.0	-35.199999999999996	12.016130359647338
113	-10.0	-34.8	12.014617565005725
114	-10.0	-34.4	12.013189258715135
115	-10.0	-34.0	12.011841622965733
116	-10.0	-33.599999999999994	12.01057097082372
117	-10.0	-33.199999999999996	12.009373743205565
118	-10.0	-32.8	12.008246505887564
119	-10.0	-32.4	12.007185946550845
120	-10.0	-32.0	12.006188871861731
121	-10.0	-31.599999999999994	12.0052522045875
122	-10.0	-31.199999999999996	12.004372980747533
123	-10.0	-30.799999999999997	12.003548346799864
124	-10.0	-30.4	12.0027755568631
125	-10.0	-30.0	12.002051969973731
126	-10.0	-29.599999999999994	12.001375047378863
127	-10.0	-29.199999999999996	12.00074234986429
128	-10.0	-28.799999999999997	12.000151535117991
129	-10.0	-28.4	11.999600355129015
130	-10.0	-28.0	11.999086653621731
131	-10.0	-27.599999999999994	11.998608363525488
132	-10.0	-27.199999999999996	11.998163504479667
133	-10.0	-26.799999999999997	11.997750180374101
134	-10.0	-26.4	11.997366576924916
135	-10.0	-26.0	11.99701095928573
136	-10.0	-25.599999999999994	11.996681669694258
137	-10.0	-25.199999999999996	11.996377125154307
138	-10.0	-24.799999999999997	11.996095815153154
139	-10.0	-24.4	11.995836299414323
140	-10.0	-24.0	11.99559720568573
141	-10.0	-23.599999999999994	11.995377227563253
142	-10.0	-23.199999999999996	11.995175122349654
143	-10.0	-22.799999999999997	11.994989708948914
144	-10.0	-22.4	11.994819865795952
145	-10.0	-22.0	11.994664528821732
146	-10.0	-21.599999999999994	11.994522689453753
147	-10.0	-21.199999999999996	11.994393392651943
148	-10.0	-20.799999999999997	11.994275734979935
149	-10.0	-20.4	11.994168862711726
150	-10.0	-20.0	11.994071969973731
151	-10.0	-19.599999999999994	11.993984296922235
152	-10.0	-19.199999999999996	11.993905127956218
153	-10.0	-18.799999999999997	11.993833789965581
154	-10.0	-18.4	11.993769650614764
155	-10.0	-18.0	11.99371211666173
156	-10.0	-17.599999999999994	11.993660632312382
157	-10.0	-17.199999999999996	11.993614677610315
158	-10.0	-16.799999999999997	11.993573766862012
159	-10.0	-16.4	11.993537447097385
160	-10.0	-16.0	11.993505296565733
161	-10.0	-15.599999999999994	11.993476923267071
162	-10.0	-15.200000000000003	11.99345196351888
163	-10.0	-14.799999999999997	11.993430080558186
164	-10.0	-14.399999999999991	11.993410963179109
165	-10.0	-14.0	11.993394324405731
166	-10.0	-13.599999999999994	11.993379900200386
167	-10.0	-13.200000000000003	11.993367448207344
168	-10.0	-12.799999999999997	11.993356746531866
169	-10.0	-12.399999999999991	11.99334759255466
170	-10.0	-12.0	11.993339801781733
171	-10.0	-11.599999999999994	11.993333206729606
172	-10.0	-11.200000000000003	11.99332765584595
173	-10.0	-10.799999999999997	11.993323012465606
174	-10.0	-10.399999999999991	11.993319153801952
175	-10.0	-10.0	11.99331596997373
176	-10.0	-9.599999999999994	11.993313363067207
177	-10.0	-9.200000000000003	11.993311246233747
178	-10.0	-8.799999999999997	11.993309542822772
179	-10.0	-8.399999999999991	11.99330818555011
180	-10.0	-8.0	11.99330711570173
181	-10.0	-7.599999999999994	11.993306282372874
182	-10.0	-7.200000000000003	11.993305641742566
183	-10.0	-6.799999999999997	11.993305156383522
184	-10.0	-6.3999999999999915	11.993304794607452
185	-10.0	-6.0	11.99330452984573
186	-10.0	-5.599999999999994	11.993304340065485
187	-10.0	-5.200000000000003	11.993304207221046
188	-10.0	-4.799999999999997	11.993304116740816
189	-10.0	-4.3999999999999915	11.993304057049496
190	-10.0	-4.0	11.99330401912573
191	-10.0	-3.5999999999999943	11.993303996095118
192	-10.0	-3.1999999999999886	11.993303982858633
193	-10.0	-2.799999999999997	11.993303975756415
194	-10.0	-2.3999999999999915	11.993303972266967
195	-10.0	-2.0	11.993303970741731
196	-10.0	-1.5999999999999943	11.993303970175058
197	-10.0	-1.1999999999999886	11.993303970009563
198	-10.0	-0.7999999999999972	11.993303969976878
199	-10.0	-0.3999999999999915	11.993303969973779
200	-10.0	0.0	11.99330396997373
201	-10.0	0.4000000000000057	11.993303969973779
202	-10.0	0.8000000000000114	11.993303969976878
203	-10.0	1.2000000000000028	11.993303970009563
204	-10.0	1.6000000000000085	11.993303970175058
205	-10.0	2.0	11.993303970741731
206	-10.0	2.4000000000000057	11.993303972266967
207	-10.0	2.8000000000000114	11.993303975756415
208	-10.0	3.200000000000003	11.993303982858633
209	-10.0	3.6000000000000085	11.993303996095118
210	-10.0	4.0	11.99330401912573
211	-10.0	4.400000000000006	11.993304057049496
212	-10.0	4.800000000000011	11.993304116740816
213	-10.0	5.200000000000003	11.993304207221046
214	-10.0	5.6000000000000085	11.993304340065485
215	-10.0	6.0	11.99330452984573
216	-10.0	6.400000000000006	11.993304794607452
217	-10.0	6.800000000000011	11.993305156383522
218	-10.0	7.200000000000003	11.993305641742566
219	-10.0	7.6000000000000085	11.993306282372874
220	-10.0	8.0	11.99330711570173
221	-10.0	8.400000000000006	11.99330818555011
222	-10.0	8.800000000000011	11.993309542822772
223	-10.0	9.200000000000003	11.993311246233747
224	-10.0	9.600000000000009	11.993313363067207
225	-10.0	10.0	11.99331596997373
226	-10.0	10.400000000000006	11.993319153801952
227	-10.0	10.800000000000011	11.993323012465606
228	-10.0	11.200000000000003	11.99332765584595
229	-10.0	11.600000000000009	11.993333206729606
230	-10.0	12.0	11.993339801781733
231	-10.0	12.400000000000006	11.99334759255466
232	-10.0	12.800000000000011	11.993356746531866
233	-10.0	13.200000000000003	11.993367448207344
234	-10.0	13.600000000000009	11.993379900200386
235	-10.0	14.0	11.993394324405731
236	-10.0	14.400000000000006	11.993410963179109
237	-10.0	14.800000000000011	11.993430080558186
238	-10.0	15.200000000000003	11.99345196351888
239	-10.0	15.600000000000009	11.993476923267071
240	-10.0	16.0	11.993505296565733
241	-10.0	16.400000000000006	11.993537447097385
242	-10.0	16.80000000000001	11.993573766862012
243	-10.0	17.200000000000003	11.993614677610315
244	-10.0	17.60000000000001	11.993660632312382
245	-10.0	18.0	11.99371211666173
246	-10.0	18.400000000000006	11.993769650614764
247	-10.0	18.80000000000001	11.993833789965581
248	-10.0	19.200000000000003	11.993905127956218
249	-10.0	19.60000000000001	11.993984296922235
250	-10.0	20.0	11.994071969973731
251	-10.0	20.400000000000006	11.994168862711726
252	-10.0	20.80000000000001	11.994275734979935
253	-10.0	21.200000000000003	11.994393392651943
254	-10.0	21.60000000000001	11.994522689453753
255	-10.0	22.0	11.994664528821732
256	-10.0	22.400000000000006	11.994819865795952
257	-10.0	22.80000000000001	11.994989708948914
258	-10.0	23.200000000000003	11.995175122349654
259	-10.0	23.60000000000001	11.995377227563253
260	-10.0	24.0	11.99559720568573
261	-10.0	24.400000000000006	11.995836299414323
262	-10.0	24.80000000000001	11.996095815153154
263	-10.0	25.200000000000003	11.996377125154307
264	-10.0	25.60000000000001	11.996681669694258
265	-10.0	26.0	11.99701095928573
266	-10.0	26.400000000000006	11.997366576924916
267	-10.0	26.80000000000001	11.997750180374101
268	-10.0	27.200000000000003	11.998163504479667
269	-10.0	27.60000000000001	11.998608363525488
270	-10.0	28.0	11.999086653621731
271	-10.0	28.400000000000006	11.999600355129015
272	-10.0	28.80000000000001	12.000151535117991
273	-10.0	29.200000000000003	12.00074234986429
274	-10.0	29.60000000000001	12.001375047378863
275	-10.0	30.0	12.002051969973731
276	-10.0	30.400000000000006	12.0027755568631
277	-10.0	30.80000000000001	12.003548346799864
278	-10.0	31.200000000000003	12.004372980747533
279	-10.0	31.60000000000001	12.0052522045875
280	-10.0	32.0	12.006188871861731
281	-10.0	32.400000000000006	12.007185946550845
282	-10.0	32.80000000000001	12.008246505887564
283	-10.0	33.2	12.009373743205565
284	-10.0	33.60000000000001	12.01057097082372
285	-10.0	34.0	12.011841622965733
286	-10.0	34.400000000000006	12.013189258715135
287	-10.0	34.80000000000001	12.014617565005725
288	-10.0	35.2	12.016130359647338
289	-10.0	35.60000000000001	12.017731594387046
290	-10.0	36.0	12.01942535800573
291	-10.0	36.400000000000006	12.02121587945005
292	-10.0	36.80000000000001	12.023107530999793
293	-10.0	37.2	12.025104831470616
294	-10.0	37.60000000000001	12.027212449452197
295	-10.0	38.0	12.029435206581732
296	-10.0	38.400000000000006	12.03177808085287
297	-10.0	38.80000000000001	12.034246209960001
298	-10.0	39.2	12.036844894677959
299	-10.0	39.60000000000001	12.03957960227709
300	-10.0	40.0	12.042455969973732
301	-10.0	40.400000000000006	12.045479808416072
302	-10.0	40.80000000000001	12.048657105205395
303	-10.0	41.2	12.051994028452725
304	-10.0	41.60000000000001	12.055496930370847
305	-10.0	42.0	12.059172350901731
306	-10.0	42.400000000000006	12.063027021379337
307	-10.0	42.80000000000001	12.067067868227815
308	-10.0	43.2	12.071302016695073
309	-10.0	43.60000000000001	12.075736794621788
310	-10.0	44.0	12.080379736245732
311	-10.0	44.400000000000006	12.085238586041548
312	-10.0	44.80000000000001	12.090321302595894
313	-10.0	45.2	12.095636062517968
314	-10.0	45.60000000000001	12.101191264385434
315	-10.0	46.0	12.106995532725731
316	-10.0	46.400000000000006	12.113057722032783
317	-10.0	46.80000000000001	12.11938692081908
318	-10.0	47.2	12.125992455703168
319	-10.0	47.60000000000001	12.132883895532503
320	-10.0	48.0	12.140071055541732
321	-10.0	48.400000000000006	12.147564001546321
322	-10.0	48.80000000000001	12.155373054171612
323	-10.0	49.20000000000002	12.163508793117229
324	-10.0	49.599999999999994	12.171982061456916
325	-10.0	50.0	12.180803969973732
326	-10.0	50.400000000000006	12.189985901530644
327	-10.0	50.80000000000001	12.199539515476527
328	-10.0	51.20000000000002	12.209476752087514
329	-10.0	51.599999999999994	12.219809837043792
330	-10.0	52.0	12.230551285941731
331	-10.0	52.400000000000006	12.24171390884143
332	-10.0	52.80000000000001	12.253310814849666
333	-10.0	53.20000000000002	12.265355416738183
334	-10.0	53.599999999999994	12.277861435597455
335	-10.0	54.0	12.29084290552573
336	-10.0	54.400000000000006	12.304314178353563
337	-10.0	54.80000000000001	12.318289928403665
338	-10.0	55.20000000000002	12.332785157286201
339	-10.0	55.599999999999994	12.347815198729421
340	-10.0	56.0	12.363395723445732
341	-10.0	56.400000000000006	12.379542744033118
342	-10.0	56.80000000000001	12.396272619911972
343	-10.0	57.20000000000002	12.413602062297317
344	-10.0	57.599999999999994	12.43154813920641
345	-10.0	58.0	12.45012828050173
346	-10.0	58.400000000000006	12.469360282969374
347	-10.0	58.80000000000001	12.48926231543282
348	-10.0	59.20000000000002	12.5098529239021
349	-10.0	59.599999999999994	12.531151036758342
350	-10.0	60.0	12.553175969973731
351	-10.0	60.400000000000006	12.575947432366817
352	-10.0	60.80000000000001	12.599485530893254
353	-10.0	61.20000000000002	12.623810775971908
354	-10.0	61.599999999999994	12.648944086846342
355	-10.0	62.0	12.67490679698173
356	-10.0	62.400000000000006	12.701720659497125
357	-10.0	62.80000000000001	12.729407852633114
358	-10.0	63.20000000000002	12.757990985254896
359	-10.0	63.599999999999994	12.787493102390721
360	-10.0	64.0	12.817937690805731
361	-10.0	64.4	12.849348684611174
362	-10.0	64.80000000000001	12.881750470909035
363	-10.0	65.20000000000002	12.91516789547203
364	-10.0	65.6	12.949626268459006
365	-10.0	66.0	12.985151370165731
366	-10.0	66.4	13.021769456811048
367	-10.0	66.80000000000001	13.059507266358462
368	-10.0	67.20000000000002	13.098392024373068
369	-10.0	67.6	13.138451449913916
370	-10.0	68.0	13.179713761461732
371	-10.0	68.4	13.222207682882027
372	-10.0	68.80000000000001	13.265962449423633
373	-10.0	69.20000000000002	13.311007813752573
374	-10.0	69.6	13.35737405202137
375	-10.0	70.0	13.40509196997373
376	-10.0	70.4	13.45419290908459
377	-10.0	70.80000000000001	13.504708752735585
378	-10.0	71.20000000000002	13.556671932425896
379	-10.0	71.6	13.610115434018487
380	-10.0	72.0	13.665072804021731
381	-10.0	72.4	13.721578155906414
382	-10.0	72.80000000000001	13.779666176458162
383	-10.0	73.20000000000002	13.839372132165208
384	-10.0	73.60000000000002	13.90073187564159
385	-10.0	74.0	13.963781852085727
386	-10.0	74.4	14.028559105774386
387	-10.0	74.80000000000001	14.095101286592005
388	-10.0	75.20000000000002	14.163446656595463
389	-10.0	75.60000000000002	14.233634096614198
390	-10.0	76.0	14.30570311288573
391	-10.0	76.4	14.37969384372658
392	-10.0	76.80000000000001	14.45564706623855
393	-10.0	77.20000000000002	14.53360420305042
394	-10.0	77.60000000000002	14.61360732909503
395	-10.0	78.0	14.69569917842173
396	-10.0	78.4	14.779923151044278
397	-10.0	78.80000000000001	14.86632331982404
398	-10.0	79.20000000000002	14.95494443738864
399	-10.0	79.60000000000002	15.045831943086004
400	-10.0	80.0	15.13903196997373
401	-9.95	-80.0	14.783502082248912
402	-9.95	-79.6	14.690302055361173
403	-9.95	-79.2	14.599414549663818
404	-9.95	-78.8	14.510793432099218
405	-9.95	-78.4	14.424393263319459
406	-9.95	-78.0	14.340169290696911
407	-9.95	-77.6	14.258077441370201
408	-9.95	-77.2	14.178074315325597
409	-9.95	-76.8	14.100117178513727
410	-9.95	-76.4	14.024163956001761
411	-9.95	-76.0	13.950173225160908
412	-9.95	-75.6	13.87810420888937
413	-9.95	-75.2	13.807916768870639
414	-9.95	-74.8	13.739571398867183
415	-9.95	-74.4	13.673029218049567
416	-9.95	-74.0	13.608251964360909
417	-9.95	-73.6	13.545201987916768
418	-9.95	-73.2	13.483842244440382
419	-9.95	-72.8	13.42413628873334
420	-9.95	-72.4	13.366048268181595
421	-9.95	-72.0	13.30954291629691
422	-9.95	-71.6	13.254585546293669
423	-9.95	-71.2	13.201142044701076
424	-9.95	-70.8	13.149178865010764
425	-9.95	-70.4	13.09866302135977
426	-9.95	-70.0	13.04956208224891
427	-9.95	-69.6	13.00184416429655
428	-9.95	-69.2	12.955477926027749
429	-9.95	-68.8	12.910432561698808
430	-9.95	-68.4	12.866677795157207
431	-9.95	-68.0	12.824183873736912
432	-9.95	-67.6	12.782921562189097
433	-9.95	-67.2	12.742862136648247
434	-9.95	-66.8	12.70397737863364
435	-9.95	-66.4	12.666239569086228
436	-9.95	-66.0	12.62962148244091
437	-9.95	-65.6	12.594096380734186
438	-9.95	-65.2	12.559638007747209
439	-9.95	-64.8	12.526220583184214
440	-9.95	-64.4	12.493818796886353
441	-9.95	-64.0	12.462407803080911
442	-9.95	-63.599999999999994	12.4319632146659
443	-9.95	-63.2	12.402461097530075
444	-9.95	-62.8	12.37387796490829
445	-9.95	-62.4	12.346190771772303
446	-9.95	-62.0	12.319376909256912
447	-9.95	-61.599999999999994	12.29341419912152
448	-9.95	-61.2	12.268280888247086
449	-9.95	-60.8	12.243955643168432
450	-9.95	-60.4	12.220417544641997
451	-9.95	-60.0	12.19764608224891
452	-9.95	-59.599999999999994	12.175621149033523
453	-9.95	-59.2	12.154323036177281
454	-9.95	-58.8	12.133732427707999
455	-9.95	-58.4	12.113830395244554
456	-9.95	-58.0	12.09459839277691
457	-9.95	-57.599999999999994	12.076018251481589
458	-9.95	-57.2	12.058072174572496
459	-9.95	-56.8	12.040742732187152
460	-9.95	-56.4	12.024012856308294
461	-9.95	-56.0	12.00786583572091
462	-9.95	-55.599999999999994	11.9922853110046
463	-9.95	-55.2	11.977255269561379
464	-9.95	-54.8	11.962760040678845
465	-9.95	-54.4	11.94878429062874
466	-9.95	-54.0	11.93531301780091
467	-9.95	-53.599999999999994	11.922331547872634
468	-9.95	-53.2	11.909825529013364
469	-9.95	-52.8	11.897780927124844
470	-9.95	-52.4	11.88618402111661
471	-9.95	-52.0	11.87502139821691
472	-9.95	-51.599999999999994	11.864279949318973
473	-9.95	-51.2	11.853946864362694
474	-9.95	-50.8	11.844009627751705
475	-9.95	-50.4	11.834456013805823
476	-9.95	-50.0	11.825274082248912
477	-9.95	-49.599999999999994	11.816452173732097
478	-9.95	-49.2	11.807978905392408
479	-9.95	-48.8	11.79984316644679
480	-9.95	-48.4	11.7920341138215
481	-9.95	-48.0	11.78454116781691
482	-9.95	-47.6	11.777354007807682
483	-9.95	-47.199999999999996	11.770462567978345
484	-9.95	-46.8	11.76385703309426
485	-9.95	-46.4	11.757527834307963
486	-9.95	-46.0	11.751465645000911
487	-9.95	-45.6	11.745661376660612
488	-9.95	-45.199999999999996	11.74010617479315
489	-9.95	-44.8	11.734791414871076
490	-9.95	-44.4	11.729708698316728
491	-9.95	-44.0	11.724849848520911
492	-9.95	-43.6	11.720206906896967
493	-9.95	-43.199999999999996	11.715772128970253
494	-9.95	-42.8	11.711537980502992
495	-9.95	-42.4	11.707497133654517
496	-9.95	-42.0	11.70364246317691
497	-9.95	-41.599999999999994	11.699967042646026
498	-9.95	-41.199999999999996	11.696464140727905
499	-9.95	-40.8	11.693127217480574
500	-9.95	-40.4	11.689949920691252
501	-9.95	-40.0	11.68692608224891
502	-9.95	-39.599999999999994	11.68404971455227
503	-9.95	-39.199999999999996	11.681315006953136
504	-9.95	-38.8	11.67871632223518
505	-9.95	-38.4	11.676248193128048
506	-9.95	-38.0	11.67390531885691
507	-9.95	-37.599999999999994	11.671682561727375
508	-9.95	-37.199999999999996	11.669574943745795
509	-9.95	-36.8	11.66757764327497
510	-9.95	-36.4	11.66568599172523
511	-9.95	-36.0	11.663895470280911
512	-9.95	-35.599999999999994	11.662201706662225
513	-9.95	-35.199999999999996	11.660600471922518
514	-9.95	-34.8	11.659087677280905
515	-9.95	-34.4	11.657659370990315
516	-9.95	-34.0	11.65631173524091
517	-9.95	-33.599999999999994	11.6550410830989
518	-9.95	-33.199999999999996	11.653843855480744
519	-9.95	-32.8	11.652716618162744
520	-9.95	-32.4	11.651656058826026
521	-9.95	-32.0	11.65065898413691
522	-9.95	-31.599999999999994	11.649722316862679
523	-9.95	-31.199999999999996	11.648843093022714
524	-9.95	-30.799999999999997	11.648018459075045
525	-9.95	-30.4	11.647245669138277
526	-9.95	-30.0	11.64652208224891
527	-9.95	-29.599999999999994	11.645845159654042
528	-9.95	-29.199999999999996	11.645212462139467
529	-9.95	-28.799999999999997	11.644621647393173
530	-9.95	-28.4	11.644070467404196
531	-9.95	-28.0	11.64355676589691
532	-9.95	-27.599999999999994	11.643078475800667
533	-9.95	-27.199999999999996	11.642633616754846
534	-9.95	-26.799999999999997	11.64222029264928
535	-9.95	-26.4	11.641836689200098
536	-9.95	-26.0	11.64148107156091
537	-9.95	-25.599999999999994	11.641151781969437
538	-9.95	-25.199999999999996	11.640847237429488
539	-9.95	-24.799999999999997	11.640565927428336
540	-9.95	-24.4	11.640306411689503
541	-9.95	-24.0	11.64006731796091
542	-9.95	-23.599999999999994	11.639847339838433
543	-9.95	-23.199999999999996	11.639645234624833
544	-9.95	-22.799999999999997	11.639459821224094
545	-9.95	-22.4	11.639289978071133
546	-9.95	-22.0	11.639134641096911
547	-9.95	-21.599999999999994	11.63899280172893
548	-9.95	-21.199999999999996	11.638863504927123
549	-9.95	-20.799999999999997	11.638745847255114
550	-9.95	-20.4	11.638638974986906
551	-9.95	-20.0	11.638542082248911
552	-9.95	-19.599999999999994	11.638454409197415
553	-9.95	-19.199999999999996	11.638375240231397
554	-9.95	-18.799999999999997	11.63830390224076
555	-9.95	-18.4	11.638239762889942
556	-9.95	-18.0	11.63818222893691
557	-9.95	-17.599999999999994	11.638130744587562
558	-9.95	-17.199999999999996	11.638084789885495
559	-9.95	-16.799999999999997	11.638043879137191
560	-9.95	-16.4	11.638007559372564
561	-9.95	-16.0	11.63797540884091
562	-9.95	-15.599999999999994	11.63794703554225
563	-9.95	-15.200000000000003	11.637922075794057
564	-9.95	-14.799999999999997	11.637900192833365
565	-9.95	-14.399999999999991	11.63788107545429
566	-9.95	-14.0	11.63786443668091
567	-9.95	-13.599999999999994	11.637850012475566
568	-9.95	-13.200000000000003	11.637837560482522
569	-9.95	-12.799999999999997	11.637826858807044
570	-9.95	-12.399999999999991	11.637817704829839
571	-9.95	-12.0	11.637809914056911
572	-9.95	-11.599999999999994	11.637803319004785
573	-9.95	-11.200000000000003	11.637797768121132
574	-9.95	-10.799999999999997	11.637793124740785
575	-9.95	-10.399999999999991	11.637789266077132
576	-9.95	-10.0	11.637786082248912
577	-9.95	-9.599999999999994	11.637783475342387
578	-9.95	-9.200000000000003	11.637781358508926
579	-9.95	-8.799999999999997	11.637779655097951
580	-9.95	-8.399999999999991	11.63777829782529
581	-9.95	-8.0	11.63777722797691
582	-9.95	-7.599999999999994	11.637776394648053
583	-9.95	-7.200000000000003	11.637775754017744
584	-9.95	-6.799999999999997	11.637775268658702
585	-9.95	-6.3999999999999915	11.637774906882631
586	-9.95	-6.0	11.637774642120911
587	-9.95	-5.599999999999994	11.637774452340663
588	-9.95	-5.200000000000003	11.637774319496227
589	-9.95	-4.799999999999997	11.637774229015996
590	-9.95	-4.3999999999999915	11.637774169324677
591	-9.95	-4.0	11.63777413140091
592	-9.95	-3.5999999999999943	11.637774108370298
593	-9.95	-3.1999999999999886	11.637774095133812
594	-9.95	-2.799999999999997	11.637774088031595
595	-9.95	-2.3999999999999915	11.637774084542146
596	-9.95	-2.0	11.637774083016911
597	-9.95	-1.5999999999999943	11.637774082450237
598	-9.95	-1.1999999999999886	11.637774082284743
599	-9.95	-0.7999999999999972	11.637774082252056
600	-9.95	-0.3999999999999915	11.63777408224896
601	-9.95	0.0	11.63777408224891
602	-9.95	0.4000000000000057	11.63777408224896
603	-9.95	0.8000000000000114	11.637774082252056
604	-9.95	1.2000000000000028	11.637774082284743
605	-9.95	1.6000000000000085	11.637774082450237
606	-9.95	2.0	11.637774083016911
607	-9.95	2.4000000000000057	11.637774084542146
608	-9.95	2.8000000000000114	11.637774088031595
609	-9.95	3.200000000000003	11.637774095133812
610	-9.95	3.6000000000000085	11.637774108370298
611	-9.95	4.0	11.63777413140091
612	-9.95	4.400000000000006	11.637774169324677
613	-9.95	4.800000000000011	11.637774229015996
614	-9.95	5.200000000000003	11.637774319496227
615	-9.95	5.6000000000000085	11.637774452340663
616	-9.95	6.0	11.637774642120911
617	-9.95	6.400000000000006	11.637774906882631
618	-9.95	6.800000000000011	11.637775268658702
619	-9.95	7.200000000000003	11.637775754017744
620	-9.95	7.6000000000000085	11.637776394648053
621	-9.95	8.0	11.63777722797691
622	-9.95	8.400000000000006	11.63777829782529
623	-9.95	8.800000000000011	11.637779655097951
624	-9.95	9.200000000000003	11.637781358508926
625	-9.95	9.600000000000009	11.637783475342387
626	-9.95	10.0	11.637786082248912
627	-9.95	10.400000000000006	11.637789266077132
628	-9.95	10.800000000000011	11.637793124740785
629	-9.95	11.200000000000003	11.637797768121132
630	-9.95	11.600000000000009	11.637803319004785
631	-9.95	12.0	11.637809914056911
632	-9.95	12.400000000000006	11.637817704829839
633	-9.95	12.800000000000011	11.637826858807044
634	-9.95	13.200000000000003	11.637837560482522
635	-9.95	13.600000000000009	11.637850012475566
636	-9.95	14.0	11.63786443668091
637	-9.95	14.400000000000006	11.63788107545429
638	-9.95	14.800000000000011	11.637900192833365
639	-9.95	15.200000000000003	11.637922075794057
640	-9.95	15.600000000000009	11.63794703554225
641	-9.95	16.0	11.63797540884091
642	-9.95	16.400000000000006	11.638007559372564
643	-9.95	16.80000000000001	11.638043879137191
644	-9.95	17.200000000000003	11.638084789885495
645	-9.95	17.60000000000001	11.638130744587562
646	-9.95	18.0	11.63818222893691
647	-9.95	18.400000000000006	11.638239762889942
648	-9.95	18.80000000000001	11.63830390224076
649	-9.95	19.200000000000003	11.638375240231397
650	-9.95	19.60000000000001	11.638454409197415
651	-9.95	20.0	11.638542082248911
652	-9.95	20.400000000000006	11.638638974986906
653	-9.95	20.80000000000001	11.638745847255114
654	-9.95	21.200000000000003	11.638863504927123
655	-9.95	21.60000000000001	11.63899280172893
656	-9.95	22.0	11.639134641096911
657	-9.95	22.400000000000006	11.639289978071133
658	-9.95	22.80000000000001	11.639459821224094
659	-9.95	23.200000000000003	11.639645234624833
660	-9.95	23.60000000000001	11.639847339838433
661	-9.95	24.0	11.64006731796091
662	-9.95	24.400000000000006	11.640306411689503
663	-9.95	24.80000000000001	11.640565927428336
664	-9.95	25.200000000000003	11.640847237429488
665	-9.95	25.60000000000001	11.641151781969437
666	-9.95	26.0	11.64148107156091
667	-9.95	26.400000000000006	11.641836689200098
668	-9.95	26.80000000000001	11.64222029264928
669	-9.95	27.200000000000003	11.642633616754846
670	-9.95	27.60000000000001	11.643078475800667
671	-9.95	28.0	11.64355676589691
672	-9.95	28.400000000000006	11.644070467404196
673	-9.95	28.80000000000001	11.644621647393173
674	-9.95	29.200000000000003	11.645212462139467
675	-9.95	29.60000000000001	11.645845159654042
676	-9.95	30.0	11.64652208224891
677	-9.95	30.400000000000006	11.647245669138277
678	-9.95	30.80000000000001	11.648018459075045
679	-9.95	31.200000000000003	11.648843093022714
680	-9.95	31.60000000000001	11.649722316862679
681	-9.95	32.0	11.65065898413691
682	-9.95	32.400000000000006	11.651656058826026
683	-9.95	32.80000000000001	11.652716618162744
684	-9.95	33.2	11.653843855480744
685	-9.95	33.60000000000001	11.6550410830989
686	-9.95	34.0	11.65631173524091
687	-9.95	34.400000000000006	11.657659370990315
688	-9.95	34.80000000000001	11.659087677280905
689	-9.95	35.2	11.660600471922518
690	-9.95	35.60000000000001	11.662201706662225
691	-9.95	36.0	11.663895470280911
692	-9.95	36.400000000000006	11.66568599172523
693	-9.95	36.80000000000001	11.66757764327497
694	-9.95	37.2	11.669574943745795
695	-9.95	37.60000000000001	11.671682561727375
696	-9.95	38.0	11.67390531885691
697	-9.95	38.400000000000006	11.676248193128048
698	-9.95	38.80000000000001	11.67871632223518
699	-9.95	39.2	11.681315006953138
700	-9.95	39.60000000000001	11.68404971455227
701	-9.95	40.0	11.68692608224891
702	-9.95	40.400000000000006	11.689949920691252
703	-9.95	40.80000000000001	11.693127217480574
704	-9.95	41.2	11.696464140727905
705	-9.95	41.60000000000001	11.699967042646026
706	-9.95	42.0	11.70364246317691
707	-9.95	42.400000000000006	11.707497133654517
708	-9.95	42.80000000000001	11.711537980502992
709	-9.95	43.2	11.715772128970253
710	-9.95	43.60000000000001	11.720206906896967
711	-9.95	44.0	11.724849848520911
712	-9.95	44.400000000000006	11.729708698316728
713	-9.95	44.80000000000001	11.734791414871076
714	-9.95	45.2	11.74010617479315
715	-9.95	45.60000000000001	11.745661376660612
716	-9.95	46.0	11.751465645000911
717	-9.95	46.400000000000006	11.757527834307963
718	-9.95	46.80000000000001	11.763857033094261
719	-9.95	47.2	11.770462567978345
720	-9.95	47.60000000000001	11.777354007807682
721	-9.95	48.0	11.78454116781691
722	-9.95	48.400000000000006	11.7920341138215
723	-9.95	48.80000000000001	11.799843166446792
724	-9.95	49.20000000000002	11.807978905392408
725	-9.95	49.599999999999994	11.816452173732097
726	-9.95	50.0	11.825274082248912
727	-9.95	50.400000000000006	11.834456013805823
728	-9.95	50.80000000000001	11.844009627751706
729	-9.95	51.20000000000002	11.853946864362694
730	-9.95	51.599999999999994	11.864279949318973
731	-9.95	52.0	11.87502139821691
732	-9.95	52.400000000000006	11.88618402111661
733	-9.95	52.80000000000001	11.897780927124844
734	-9.95	53.20000000000002	11.909825529013364
735	-9.95	53.599999999999994	11.922331547872634
736	-9.95	54.0	11.93531301780091
737	-9.95	54.400000000000006	11.94878429062874
738	-9.95	54.80000000000001	11.962760040678845
739	-9.95	55.20000000000002	11.977255269561379
740	-9.95	55.599999999999994	11.9922853110046
741	-9.95	56.0	12.00786583572091
742	-9.95	56.400000000000006	12.024012856308298
743	-9.95	56.80000000000001	12.040742732187152
744	-9.95	57.20000000000002	12.058072174572496
745	-9.95	57.599999999999994	12.076018251481589
746	-9.95	58.0	12.09459839277691
747	-9.95	58.400000000000006	12.113830395244554
748	-9.95	58.80000000000001	12.133732427707999
749	-9.95	59.20000000000002	12.154323036177281
750	-9.95	59.599999999999994	12.175621149033523
751	-9.95	60.0	12.19764608224891
752	-9.95	60.400000000000006	12.220417544641997
753	-9.95	60.80000000000001	12.243955643168432
754	-9.95	61.20000000000002	12.268280888247086
755	-9.95	61.599999999999994	12.29341419912152
756	-9.95	62.0	12.319376909256912
757	-9.95	62.400000000000006	12.346190771772305
758	-9.95	62.80000000000001	12.373877964908294
759	-9.95	63.20000000000002	12.402461097530075
760	-9.95	63.599999999999994	12.4319632146659
761	-9.95	64.0	12.462407803080911
762	-9.95	64.4	12.493818796886353
763	-9.95	64.80000000000001	12.526220583184214
764	-9.95	65.20000000000002	12.559638007747209
765	-9.95	65.6	12.594096380734186
766	-9.95	66.0	12.62962148244091
767	-9.95	66.4	12.666239569086228
768	-9.95	66.80000000000001	12.703977378633642
769	-9.95	67.20000000000002	12.742862136648247
770	-9.95	67.6	12.782921562189097
771	-9.95	68.0	12.824183873736912
772	-9.95	68.4	12.866677795157207
773	-9.95	68.80000000000001	12.910432561698812
774	-9.95	69.20000000000002	12.955477926027752
775	-9.95	69.6	13.00184416429655
776	-9.95	70.0	13.04956208224891
777	-9.95	70.4	13.09866302135977
778	-9.95	70.80000000000001	13.149178865010764
779	-9.95	71.20000000000002	13.201142044701076
780	-9.95	71.6	13.254585546293669
781	-9.95	72.0	13.30954291629691
782	-9.95	72.4	13.366048268181595
783	-9.95	72.80000000000001	13.424136288733344
784	-9.95	73.20000000000002	13.483842244440385
785	-9.95	73.60000000000002	13.54520198791677
786	-9.95	74.0	13.608251964360909
787	-9.95	74.4	13.673029218049567
788	-9.95	74.80000000000001	13.739571398867183
789	-9.95	75.20000000000002	13.80791676887064
790	-9.95	75.60000000000002	13.878104208889377
791	-9.95	76.0	13.950173225160908
792	-9.95	76.4	14.024163956001761
793	-9.95	76.80000000000001	14.100117178513731
794	-9.95	77.20000000000002	14.1780743153256
795	-9.95	77.60000000000002	14.258077441370208
796	-9.95	78.0	14.340169290696911
797	-9.95	78.4	14.424393263319459
798	-9.95	78.80000000000001	14.510793432099222
799	-9.95	79.20000000000002	14.599414549663821
800	-9.95	79.60000000000002	14.690302055361181
801	-9.95	80.0	14.783502082248912
802	-9.9	-80.0	14.436793762785731
803	-9.9	-79.6	14.343593735897993
804	-9.9	-79.2	14.25270623020064
805	-9.9	-78.8	14.164085112636037
806	-9.9	-78.4	14.077684943856282
807	-9.9	-78.0	13.993460971233732
808	-9.9	-77.6	13.911369121907024
809	-9.9	-77.2	13.831365995862416
810	-9.9	-76.8	13.75340885905055
811	-9.9	-76.4	13.67745563653858
812	-9.9	-76.0	13.60346490569773
813	-9.9	-75.6	13.531395889426193
814	-9.9	-75.2	13.461208449407456
815	-9.9	-74.8	13.392863079404004
816	-9.9	-74.4	13.326320898586388
817	-9.9	-74.0	13.261543644897731
818	-9.9	-73.6	13.19849366845359
819	-9.9	-73.2	13.137133924977206
820	-9.9	-72.8	13.077427969270161
821	-9.9	-72.4	13.019339948718418
822	-9.9	-72.0	12.96283459683373
823	-9.9	-71.6	12.907877226830486
824	-9.9	-71.2	12.854433725237897
825	-9.9	-70.8	12.802470545547582
826	-9.9	-70.4	12.751954701896592
827	-9.9	-70.0	12.70285376278573
828	-9.9	-69.6	12.65513584483337
829	-9.9	-69.2	12.60876960656457
830	-9.9	-68.8	12.563724242235631
831	-9.9	-68.4	12.519969475694026
832	-9.9	-68.0	12.477475554273731
833	-9.9	-67.6	12.436213242725916
834	-9.9	-67.2	12.396153817185066
835	-9.9	-66.8	12.35726905917046
836	-9.9	-66.4	12.319531249623049
837	-9.9	-66.0	12.282913162977732
838	-9.9	-65.6	12.247388061271007
839	-9.9	-65.2	12.212929688284028
840	-9.9	-64.8	12.179512263721035
841	-9.9	-64.4	12.147110477423174
842	-9.9	-64.0	12.115699483617732
843	-9.9	-63.599999999999994	12.085254895202723
844	-9.9	-63.2	12.055752778066896
845	-9.9	-62.8	12.027169645445111
846	-9.9	-62.4	11.999482452309124
847	-9.9	-62.0	11.972668589793733
848	-9.9	-61.599999999999994	11.94670587965834
849	-9.9	-61.2	11.921572568783905
850	-9.9	-60.8	11.897247323705253
851	-9.9	-60.4	11.873709225178816
852	-9.9	-60.0	11.850937762785732
853	-9.9	-59.599999999999994	11.828912829570344
854	-9.9	-59.2	11.807614716714099
855	-9.9	-58.8	11.78702410824482
856	-9.9	-58.4	11.767122075781375
857	-9.9	-58.0	11.747890073313732
858	-9.9	-57.599999999999994	11.729309932018412
859	-9.9	-57.2	11.711363855109317
860	-9.9	-56.8	11.69403441272397
861	-9.9	-56.4	11.677304536845115
862	-9.9	-56.0	11.661157516257731
863	-9.9	-55.599999999999994	11.64557699154142
864	-9.9	-55.2	11.630546950098198
865	-9.9	-54.8	11.616051721215666
866	-9.9	-54.4	11.60207597116556
867	-9.9	-54.0	11.58860469833773
868	-9.9	-53.599999999999994	11.575623228409455
869	-9.9	-53.2	11.563117209550185
870	-9.9	-52.8	11.551072607661663
871	-9.9	-52.4	11.539475701653432
872	-9.9	-52.0	11.528313078753731
873	-9.9	-51.599999999999994	11.517571629855793
874	-9.9	-51.2	11.507238544899515
875	-9.9	-50.8	11.497301308288524
876	-9.9	-50.4	11.487747694342644
877	-9.9	-50.0	11.478565762785731
878	-9.9	-49.599999999999994	11.469743854268916
879	-9.9	-49.2	11.46127058592923
880	-9.9	-48.8	11.453134846983609
881	-9.9	-48.4	11.445325794358322
882	-9.9	-48.0	11.437832848353732
883	-9.9	-47.6	11.430645688344502
884	-9.9	-47.199999999999996	11.423754248515168
885	-9.9	-46.8	11.41714871363108
886	-9.9	-46.4	11.410819514844784
887	-9.9	-46.0	11.40475732553773
888	-9.9	-45.6	11.398953057197433
889	-9.9	-45.199999999999996	11.393397855329969
890	-9.9	-44.8	11.388083095407895
891	-9.9	-44.4	11.383000378853549
892	-9.9	-44.0	11.37814152905773
893	-9.9	-43.6	11.373498587433788
894	-9.9	-43.199999999999996	11.369063809507075
895	-9.9	-42.8	11.364829661039813
896	-9.9	-42.4	11.360788814191338
897	-9.9	-42.0	11.356934143713731
898	-9.9	-41.599999999999994	11.353258723182847
899	-9.9	-41.199999999999996	11.349755821264726
900	-9.9	-40.8	11.346418898017395
901	-9.9	-40.4	11.343241601228073
902	-9.9	-40.0	11.34021776278573
903	-9.9	-39.599999999999994	11.337341395089089
904	-9.9	-39.199999999999996	11.334606687489957
905	-9.9	-38.8	11.332008002772001
906	-9.9	-38.4	11.329539873664867
907	-9.9	-38.0	11.327196999393731
908	-9.9	-37.599999999999994	11.324974242264195
909	-9.9	-37.199999999999996	11.322866624282616
910	-9.9	-36.8	11.320869323811792
911	-9.9	-36.4	11.318977672262049
912	-9.9	-36.0	11.317187150817732
913	-9.9	-35.599999999999994	11.315493387199046
914	-9.9	-35.199999999999996	11.313892152459337
915	-9.9	-34.8	11.312379357817726
916	-9.9	-34.4	11.310951051527136
917	-9.9	-34.0	11.309603415777731
918	-9.9	-33.599999999999994	11.30833276363572
919	-9.9	-33.199999999999996	11.307135536017565
920	-9.9	-32.8	11.306008298699565
921	-9.9	-32.4	11.304947739362847
922	-9.9	-32.0	11.303950664673732
923	-9.9	-31.599999999999994	11.303013997399498
924	-9.9	-31.199999999999996	11.302134773559535
925	-9.9	-30.799999999999997	11.301310139611866
926	-9.9	-30.4	11.300537349675098
927	-9.9	-30.0	11.299813762785732
928	-9.9	-29.599999999999994	11.299136840190863
929	-9.9	-29.199999999999996	11.298504142676288
930	-9.9	-28.799999999999997	11.297913327929992
931	-9.9	-28.4	11.297362147941016
932	-9.9	-28.0	11.296848446433732
933	-9.9	-27.599999999999994	11.296370156337488
934	-9.9	-27.199999999999996	11.295925297291666
935	-9.9	-26.799999999999997	11.295511973186102
936	-9.9	-26.4	11.295128369736917
937	-9.9	-26.0	11.294772752097732
938	-9.9	-25.599999999999994	11.294443462506258
939	-9.9	-25.199999999999996	11.294138917966308
940	-9.9	-24.799999999999997	11.293857607965156
941	-9.9	-24.4	11.293598092226322
942	-9.9	-24.0	11.29335899849773
943	-9.9	-23.599999999999994	11.293139020375254
944	-9.9	-23.199999999999996	11.292936915161654
945	-9.9	-22.799999999999997	11.292751501760915
946	-9.9	-22.4	11.292581658607952
947	-9.9	-22.0	11.29242632163373
948	-9.9	-21.599999999999994	11.292284482265751
949	-9.9	-21.199999999999996	11.292155185463944
950	-9.9	-20.799999999999997	11.292037527791937
951	-9.9	-20.4	11.291930655523727
952	-9.9	-20.0	11.291833762785732
953	-9.9	-19.599999999999994	11.291746089734236
954	-9.9	-19.199999999999996	11.291666920768218
955	-9.9	-18.799999999999997	11.291595582777582
956	-9.9	-18.4	11.291531443426763
957	-9.9	-18.0	11.291473909473732
958	-9.9	-17.599999999999994	11.29142242512438
959	-9.9	-17.199999999999996	11.291376470422316
960	-9.9	-16.799999999999997	11.291335559674012
961	-9.9	-16.4	11.291299239909383
962	-9.9	-16.0	11.291267089377731
963	-9.9	-15.599999999999994	11.291238716079071
964	-9.9	-15.200000000000003	11.291213756330878
965	-9.9	-14.799999999999997	11.291191873370186
966	-9.9	-14.399999999999991	11.29117275599111
967	-9.9	-14.0	11.291156117217731
968	-9.9	-13.599999999999994	11.291141693012387
969	-9.9	-13.200000000000003	11.291129241019343
970	-9.9	-12.799999999999997	11.291118539343863
971	-9.9	-12.399999999999991	11.29110938536666
972	-9.9	-12.0	11.29110159459373
973	-9.9	-11.599999999999994	11.291094999541604
974	-9.9	-11.200000000000003	11.291089448657953
975	-9.9	-10.799999999999997	11.291084805277606
976	-9.9	-10.399999999999991	11.291080946613953
977	-9.9	-10.0	11.291077762785731
978	-9.9	-9.599999999999994	11.291075155879208
979	-9.9	-9.200000000000003	11.291073039045747
980	-9.9	-8.799999999999997	11.291071335634772
981	-9.9	-8.399999999999991	11.291069978362112
982	-9.9	-8.0	11.291068908513731
983	-9.9	-7.599999999999994	11.291068075184874
984	-9.9	-7.200000000000003	11.291067434554565
985	-9.9	-6.799999999999997	11.291066949195523
986	-9.9	-6.3999999999999915	11.291066587419452
987	-9.9	-6.0	11.29106632265773
988	-9.9	-5.599999999999994	11.291066132877484
989	-9.9	-5.200000000000003	11.291066000033048
990	-9.9	-4.799999999999997	11.291065909552817
991	-9.9	-4.3999999999999915	11.291065849861496
992	-9.9	-4.0	11.291065811937731
993	-9.9	-3.5999999999999943	11.291065788907119
994	-9.9	-3.1999999999999886	11.291065775670633
995	-9.9	-2.799999999999997	11.291065768568416
996	-9.9	-2.3999999999999915	11.291065765078967
997	-9.9	-2.0	11.291065763553732
998	-9.9	-1.5999999999999943	11.291065762987058
999	-9.9	-1.1999999999999886	11.291065762821562
1000	-9.9	-0.7999999999999972	11.291065762788875
1001	-9.9	-0.3999999999999915	11.29106576278578
1002	-9.9	0.0	11.291065762785731
1003	-9.9	0.4000000000000057	11.29106576278578
1004	-9.9	0.8000000000000114	11.291065762788875
1005	-9.9	1.2000000000000028	11.291065762821562
1006	-9.9	1.6000000000000085	11.291065762987058
1007	-9.9	2.0	11.291065763553732
1008	-9.9	2.4000000000000057	11.291065765078967
1009	-9.9	2.8000000000000114	11.291065768568416
1010	-9.9	3.200000000000003	11.291065775670633
1011	-9.9	3.6000000000000085	11.291065788907119
1012	-9.9	4.0	11.291065811937731
1013	-9.9	4.400000000000006	11.291065849861496
1014	-9.9	4.800000000000011	11.291065909552817
1015	-9.9	5.200000000000003	11.291066000033048
1016	-9.9	5.6000000000000085	11.291066132877484
1017	-9.9	6.0	11.29106632265773
1018	-9.9	6.400000000000006	11.291066587419452
1019	-9.9	6.800000000000011	11.291066949195523
1020	-9.9	7.200000000000003	11.291067434554565
1021	-9.9	7.6000000000000085	11.291068075184874
1022	-9.9	8.0	11.291068908513731
1023	-9.9	8.400000000000006	11.291069978362112
1024	-9.9	8.800000000000011	11.291071335634772
1025	-9.9	9.200000000000003	11.291073039045747
1026	-9.9	9.600000000000009	11.291075155879208
1027	-9.9	10.0	11.291077762785731
1028	-9.9	10.400000000000006	11.291080946613953
1029	-9.9	10.800000000000011	11.291084805277606
1030	-9.9	11.200000000000003	11.291089448657953
1031	-9.9	11.600000000000009	11.291094999541604
1032	-9.9	12.0	11.29110159459373
1033	-9.9	12.400000000000006	11.29110938536666
1034	-9.9	12.800000000000011	11.291118539343863
1035	-9.9	13.200000000000003	11.291129241019343
1036	-9.9	13.600000000000009	11.291141693012387
1037	-9.9	14.0	11.291156117217731
1038	-9.9	14.400000000000006	11.29117275599111
1039	-9.9	14.800000000000011	11.291191873370186
1040	-9.9	15.200000000000003	11.291213756330878
1041	-9.9	15.600000000000009	11.291238716079071
1042	-9.9	16.0	11.291267089377731
1043	-9.9	16.400000000000006	11.291299239909383
1044	-9.9	16.80000000000001	11.291335559674012
1045	-9.9	17.200000000000003	11.291376470422316
1046	-9.9	17.60000000000001	11.29142242512438
1047	-9.9	18.0	11.291473909473732
1048	-9.9	18.400000000000006	11.291531443426763
1049	-9.9	18.80000000000001	11.291595582777582
1050	-9.9	19.200000000000003	11.291666920768218
1051	-9.9	19.60000000000001	11.291746089734236
1052	-9.9	20.0	11.291833762785732
1053	-9.9	20.400000000000006	11.291930655523727
1054	-9.9	20.80000000000001	11.292037527791937
1055	-9.9	21.200000000000003	11.292155185463944
1056	-9.9	21.60000000000001	11.292284482265751
1057	-9.9	22.0	11.29242632163373
1058	-9.9	22.400000000000006	11.292581658607952
1059	-9.9	22.80000000000001	11.292751501760915
1060	-9.9	23.200000000000003	11.292936915161654
1061	-9.9	23.60000000000001	11.293139020375254
1062	-9.9	24.0	11.29335899849773
1063	-9.9	24.400000000000006	11.293598092226322
1064	-9.9	24.80000000000001	11.293857607965156
1065	-9.9	25.200000000000003	11.294138917966308
1066	-9.9	25.60000000000001	11.294443462506258
1067	-9.9	26.0	11.294772752097732
1068	-9.9	26.400000000000006	11.295128369736917
1069	-9.9	26.80000000000001	11.295511973186102
1070	-9.9	27.200000000000003	11.295925297291666
1071	-9.9	27.60000000000001	11.296370156337488
1072	-9.9	28.0	11.296848446433732
1073	-9.9	28.400000000000006	11.297362147941016
1074	-9.9	28.80000000000001	11.297913327929992
1075	-9.9	29.200000000000003	11.298504142676288
1076	-9.9	29.60000000000001	11.299136840190863
1077	-9.9	30.0	11.299813762785732
1078	-9.9	30.400000000000006	11.300537349675098
1079	-9.9	30.80000000000001	11.301310139611866
1080	-9.9	31.200000000000003	11.302134773559535
1081	-9.9	31.60000000000001	11.303013997399498
1082	-9.9	32.0	11.303950664673732
1083	-9.9	32.400000000000006	11.304947739362847
1084	-9.9	32.80000000000001	11.306008298699565
1085	-9.9	33.2	11.307135536017565
1086	-9.9	33.60000000000001	11.30833276363572
1087	-9.9	34.0	11.309603415777731
1088	-9.9	34.400000000000006	11.310951051527136
1089	-9.9	34.80000000000001	11.312379357817726
1090	-9.9	35.2	11.313892152459339
1091	-9.9	35.60000000000001	11.315493387199046
1092	-9.9	36.0	11.317187150817732
1093	-9.9	36.400000000000006	11.318977672262049
1094	-9.9	36.80000000000001	11.320869323811792
1095	-9.9	37.2	11.322866624282616
1096	-9.9	37.60000000000001	11.324974242264195
1097	-9.9	38.0	11.327196999393731
1098	-9.9	38.400000000000006	11.329539873664867
1099	-9.9	38.80000000000001	11.332008002772001
1100	-9.9	39.2	11.33460668748996
1101	-9.9	39.60000000000001	11.337341395089089
1102	-9.9	40.0	11.34021776278573
1103	-9.9	40.400000000000006	11.343241601228073
1104	-9.9	40.80000000000001	11.346418898017395
1105	-9.9	41.2	11.349755821264726
1106	-9.9	41.60000000000001	11.353258723182847
1107	-9.9	42.0	11.356934143713731
1108	-9.9	42.400000000000006	11.360788814191338
1109	-9.9	42.80000000000001	11.364829661039813
1110	-9.9	43.2	11.369063809507075
1111	-9.9	43.60000000000001	11.373498587433788
1112	-9.9	44.0	11.37814152905773
1113	-9.9	44.400000000000006	11.383000378853549
1114	-9.9	44.80000000000001	11.388083095407895
1115	-9.9	45.2	11.393397855329969
1116	-9.9	45.60000000000001	11.398953057197433
1117	-9.9	46.0	11.40475732553773
1118	-9.9	46.400000000000006	11.410819514844784
1119	-9.9	46.80000000000001	11.417148713631082
1120	-9.9	47.2	11.423754248515168
1121	-9.9	47.60000000000001	11.430645688344502
1122	-9.9	48.0	11.437832848353732
1123	-9.9	48.400000000000006	11.445325794358322
1124	-9.9	48.80000000000001	11.45313484698361
1125	-9.9	49.20000000000002	11.46127058592923
1126	-9.9	49.599999999999994	11.469743854268916
1127	-9.9	50.0	11.478565762785731
1128	-9.9	50.400000000000006	11.487747694342644
1129	-9.9	50.80000000000001	11.497301308288526
1130	-9.9	51.20000000000002	11.507238544899517
1131	-9.9	51.599999999999994	11.517571629855793
1132	-9.9	52.0	11.528313078753731
1133	-9.9	52.400000000000006	11.539475701653432
1134	-9.9	52.80000000000001	11.551072607661663
1135	-9.9	53.20000000000002	11.563117209550185
1136	-9.9	53.599999999999994	11.575623228409455
1137	-9.9	54.0	11.58860469833773
1138	-9.9	54.400000000000006	11.60207597116556
1139	-9.9	54.80000000000001	11.616051721215666
1140	-9.9	55.20000000000002	11.6305469500982
1141	-9.9	55.599999999999994	11.64557699154142
1142	-9.9	56.0	11.661157516257731
1143	-9.9	56.400000000000006	11.677304536845115
1144	-9.9	56.80000000000001	11.69403441272397
1145	-9.9	57.20000000000002	11.711363855109317
1146	-9.9	57.599999999999994	11.729309932018412
1147	-9.9	58.0	11.747890073313732
1148	-9.9	58.400000000000006	11.767122075781375
1149	-9.9	58.80000000000001	11.78702410824482
1150	-9.9	59.20000000000002	11.8076147167141
1151	-9.9	59.599999999999994	11.828912829570344
1152	-9.9	60.0	11.850937762785732
1153	-9.9	60.400000000000006	11.873709225178818
1154	-9.9	60.80000000000001	11.897247323705255
1155	-9.9	61.20000000000002	11.921572568783905
1156	-9.9	61.599999999999994	11.94670587965834
1157	-9.9	62.0	11.972668589793733
1158	-9.9	62.400000000000006	11.999482452309124
1159	-9.9	62.80000000000001	12.027169645445111
1160	-9.9	63.20000000000002	12.055752778066896
1161	-9.9	63.599999999999994	12.085254895202723
1162	-9.9	64.0	12.115699483617732
1163	-9.9	64.4	12.147110477423174
1164	-9.9	64.80000000000001	12.179512263721035
1165	-9.9	65.20000000000002	12.212929688284031
1166	-9.9	65.6	12.247388061271007
1167	-9.9	66.0	12.282913162977732
1168	-9.9	66.4	12.319531249623049
1169	-9.9	66.80000000000001	12.357269059170463
1170	-9.9	67.20000000000002	12.39615381718507
1171	-9.9	67.6	12.436213242725916
1172	-9.9	68.0	12.477475554273731
1173	-9.9	68.4	12.519969475694026
1174	-9.9	68.80000000000001	12.563724242235631
1175	-9.9	69.20000000000002	12.60876960656457
1176	-9.9	69.6	12.65513584483337
1177	-9.9	70.0	12.70285376278573
1178	-9.9	70.4	12.751954701896592
1179	-9.9	70.80000000000001	12.802470545547585
1180	-9.9	71.20000000000002	12.854433725237898
1181	-9.9	71.6	12.907877226830486
1182	-9.9	72.0	12.96283459683373
1183	-9.9	72.4	13.019339948718418
1184	-9.9	72.80000000000001	13.077427969270161
1185	-9.9	73.20000000000002	13.13713392497721
1186	-9.9	73.60000000000002	13.198493668453594
1187	-9.9	74.0	13.261543644897731
1188	-9.9	74.4	13.326320898586388
1189	-9.9	74.80000000000001	13.392863079404007
1190	-9.9	75.20000000000002	13.461208449407463
1191	-9.9	75.60000000000002	13.531395889426198
1192	-9.9	76.0	13.60346490569773
1193	-9.9	76.4	13.67745563653858
1194	-9.9	76.80000000000001	13.753408859050552
1195	-9.9	77.20000000000002	13.831365995862418
1196	-9.9	77.60000000000002	13.911369121907029
1197	-9.9	78.0	13.993460971233732
1198	-9.9	78.4	14.077684943856282
1199	-9.9	78.80000000000001	14.164085112636043
1200	-9.9	79.20000000000002	14.252706230200642
1201	-9.9	79.60000000000002	14.343593735898002
1202	-9.9	80.0	14.436793762785731
1203	-9.85	-80.0	14.098731027935418
1204	-9.85	-79.6	14.005531001047684
1205	-9.85	-79.2	13.914643495350324
1206	-9.85	-78.8	13.826022377785725
1207	-9.85	-78.4	13.739622209005965
1208	-9.85	-78.0	13.655398236383418
1209	-9.85	-77.6	13.573306387056707
1210	-9.85	-77.2	13.493303261012104
1211	-9.85	-76.8	13.415346124200235
1212	-9.85	-76.4	13.339392901688269
1213	-9.85	-76.0	13.265402170847418
1214	-9.85	-75.6	13.19333315457588
1215	-9.85	-75.2	13.123145714557147
1216	-9.85	-74.8	13.054800344553689
1217	-9.85	-74.4	12.988258163736077
1218	-9.85	-74.0	12.923480910047418
1219	-9.85	-73.6	12.860430933603276
1220	-9.85	-73.2	12.799071190126892
1221	-9.85	-72.8	12.739365234419848
1222	-9.85	-72.4	12.681277213868107
1223	-9.85	-72.0	12.624771861983419
1224	-9.85	-71.6	12.569814491980175
1225	-9.85	-71.2	12.516370990387584
1226	-9.85	-70.8	12.464407810697272
1227	-9.85	-70.4	12.413891967046276
1228	-9.85	-70.0	12.364791027935416
1229	-9.85	-69.6	12.317073109983058
1230	-9.85	-69.2	12.270706871714257
1231	-9.85	-68.8	12.225661507385317
1232	-9.85	-68.4	12.181906740843713
1233	-9.85	-68.0	12.13941281942342
1234	-9.85	-67.6	12.098150507875603
1235	-9.85	-67.2	12.058091082334753
1236	-9.85	-66.8	12.019206324320146
1237	-9.85	-66.4	11.981468514772736
1238	-9.85	-66.0	11.944850428127419
1239	-9.85	-65.6	11.909325326420694
1240	-9.85	-65.2	11.874866953433717
1241	-9.85	-64.8	11.841449528870722
1242	-9.85	-64.4	11.809047742572861
1243	-9.85	-64.0	11.777636748767417
1244	-9.85	-63.599999999999994	11.747192160352409
1245	-9.85	-63.2	11.717690043216583
1246	-9.85	-62.8	11.6891069105948
1247	-9.85	-62.4	11.661419717458811
1248	-9.85	-62.0	11.634605854943418
1249	-9.85	-61.599999999999994	11.608643144808028
1250	-9.85	-61.2	11.583509833933592
1251	-9.85	-60.8	11.55918458885494
1252	-9.85	-60.4	11.535646490328505
1253	-9.85	-60.0	11.512875027935419
1254	-9.85	-59.599999999999994	11.49085009472003
1255	-9.85	-59.2	11.469551981863786
1256	-9.85	-58.8	11.448961373394507
1257	-9.85	-58.4	11.42905934093106
1258	-9.85	-58.0	11.409827338463419
1259	-9.85	-57.599999999999994	11.391247197168097
1260	-9.85	-57.2	11.373301120259004
1261	-9.85	-56.8	11.355971677873658
1262	-9.85	-56.4	11.339241801994802
1263	-9.85	-56.0	11.323094781407418
1264	-9.85	-55.599999999999994	11.307514256691107
1265	-9.85	-55.2	11.292484215247885
1266	-9.85	-54.8	11.27798898636535
1267	-9.85	-54.4	11.264013236315249
1268	-9.85	-54.0	11.250541963487418
1269	-9.85	-53.599999999999994	11.23756049355914
1270	-9.85	-53.2	11.225054474699872
1271	-9.85	-52.8	11.21300987281135
1272	-9.85	-52.4	11.201412966803117
1273	-9.85	-52.0	11.190250343903417
1274	-9.85	-51.599999999999994	11.179508895005482
1275	-9.85	-51.2	11.1691758100492
1276	-9.85	-50.8	11.159238573438211
1277	-9.85	-50.4	11.149684959492332
1278	-9.85	-50.0	11.140503027935418
1279	-9.85	-49.599999999999994	11.131681119418603
1280	-9.85	-49.2	11.123207851078915
1281	-9.85	-48.8	11.115072112133298
1282	-9.85	-48.4	11.107263059508007
1283	-9.85	-48.0	11.099770113503418
1284	-9.85	-47.6	11.092582953494189
1285	-9.85	-47.199999999999996	11.085691513664854
1286	-9.85	-46.8	11.079085978780768
1287	-9.85	-46.4	11.072756779994469
1288	-9.85	-46.0	11.066694590687417
1289	-9.85	-45.6	11.060890322347118
1290	-9.85	-45.199999999999996	11.055335120479656
1291	-9.85	-44.8	11.050020360557582
1292	-9.85	-44.4	11.044937644003236
1293	-9.85	-44.0	11.040078794207417
1294	-9.85	-43.6	11.035435852583474
1295	-9.85	-43.199999999999996	11.03100107465676
1296	-9.85	-42.8	11.026766926189499
1297	-9.85	-42.4	11.022726079341025
1298	-9.85	-42.0	11.018871408863417
1299	-9.85	-41.599999999999994	11.015195988332533
1300	-9.85	-41.199999999999996	11.011693086414411
1301	-9.85	-40.8	11.00835616316708
1302	-9.85	-40.4	11.005178866377758
1303	-9.85	-40.0	11.002155027935418
1304	-9.85	-39.599999999999994	10.999278660238776
1305	-9.85	-39.199999999999996	10.996543952639644
1306	-9.85	-38.8	10.993945267921688
1307	-9.85	-38.4	10.991477138814556
1308	-9.85	-38.0	10.989134264543418
1309	-9.85	-37.599999999999994	10.986911507413883
1310	-9.85	-37.199999999999996	10.984803889432301
1311	-9.85	-36.8	10.982806588961477
1312	-9.85	-36.4	10.980914937411736
1313	-9.85	-36.0	10.979124415967418
1314	-9.85	-35.599999999999994	10.977430652348733
1315	-9.85	-35.199999999999996	10.975829417609024
1316	-9.85	-34.8	10.974316622967413
1317	-9.85	-34.4	10.972888316676823
1318	-9.85	-34.0	10.971540680927419
1319	-9.85	-33.599999999999994	10.970270028785409
1320	-9.85	-33.199999999999996	10.96907280116725
1321	-9.85	-32.8	10.96794556384925
1322	-9.85	-32.4	10.966885004512532
1323	-9.85	-32.0	10.965887929823417
1324	-9.85	-31.599999999999994	10.964951262549185
1325	-9.85	-31.199999999999996	10.964072038709222
1326	-9.85	-30.799999999999997	10.963247404761551
1327	-9.85	-30.4	10.962474614824785
1328	-9.85	-30.0	10.961751027935417
1329	-9.85	-29.599999999999994	10.961074105340549
1330	-9.85	-29.199999999999996	10.960441407825975
1331	-9.85	-28.799999999999997	10.959850593079679
1332	-9.85	-28.4	10.959299413090703
1333	-9.85	-28.0	10.958785711583419
1334	-9.85	-27.599999999999994	10.958307421487174
1335	-9.85	-27.199999999999996	10.957862562441353
1336	-9.85	-26.799999999999997	10.957449238335789
1337	-9.85	-26.4	10.957065634886606
1338	-9.85	-26.0	10.956710017247417
1339	-9.85	-25.599999999999994	10.956380727655944
1340	-9.85	-25.199999999999996	10.956076183115995
1341	-9.85	-24.799999999999997	10.955794873114842
1342	-9.85	-24.4	10.955535357376009
1343	-9.85	-24.0	10.955296263647417
1344	-9.85	-23.599999999999994	10.95507628552494
1345	-9.85	-23.199999999999996	10.95487418031134
1346	-9.85	-22.799999999999997	10.954688766910602
1347	-9.85	-22.4	10.95451892375764
1348	-9.85	-22.0	10.954363586783417
1349	-9.85	-21.599999999999994	10.954221747415438
1350	-9.85	-21.199999999999996	10.954092450613631
1351	-9.85	-20.799999999999997	10.953974792941622
1352	-9.85	-20.4	10.953867920673412
1353	-9.85	-20.0	10.953771027935417
1354	-9.85	-19.599999999999994	10.953683354883921
1355	-9.85	-19.199999999999996	10.953604185917904
1356	-9.85	-18.799999999999997	10.953532847927269
1357	-9.85	-18.4	10.95346870857645
1358	-9.85	-18.0	10.953411174623417
1359	-9.85	-17.599999999999994	10.953359690274068
1360	-9.85	-17.199999999999996	10.953313735572003
1361	-9.85	-16.799999999999997	10.9532728248237
1362	-9.85	-16.4	10.953236505059072
1363	-9.85	-16.0	10.953204354527417
1364	-9.85	-15.599999999999994	10.953175981228759
1365	-9.85	-15.200000000000003	10.953151021480565
1366	-9.85	-14.799999999999997	10.953129138519873
1367	-9.85	-14.399999999999991	10.953110021140798
1368	-9.85	-14.0	10.953093382367419
1369	-9.85	-13.599999999999994	10.953078958162074
1370	-9.85	-13.200000000000003	10.95306650616903
1371	-9.85	-12.799999999999997	10.953055804493552
1372	-9.85	-12.399999999999991	10.953046650516345
1373	-9.85	-12.0	10.953038859743417
1374	-9.85	-11.599999999999994	10.953032264691291
1375	-9.85	-11.200000000000003	10.95302671380764
1376	-9.85	-10.799999999999997	10.953022070427293
1377	-9.85	-10.399999999999991	10.95301821176364
1378	-9.85	-10.0	10.953015027935418
1379	-9.85	-9.599999999999994	10.953012421028895
1380	-9.85	-9.200000000000003	10.953010304195434
1381	-9.85	-8.799999999999997	10.95300860078446
1382	-9.85	-8.399999999999991	10.953007243511797
1383	-9.85	-8.0	10.953006173663416
1384	-9.85	-7.599999999999994	10.95300534033456
1385	-9.85	-7.200000000000003	10.953004699704252
1386	-9.85	-6.799999999999997	10.95300421434521
1387	-9.85	-6.3999999999999915	10.953003852569138
1388	-9.85	-6.0	10.953003587807418
1389	-9.85	-5.599999999999994	10.953003398027171
1390	-9.85	-5.200000000000003	10.953003265182733
1391	-9.85	-4.799999999999997	10.953003174702502
1392	-9.85	-4.3999999999999915	10.953003115011185
1393	-9.85	-4.0	10.953003077087416
1394	-9.85	-3.5999999999999943	10.953003054056806
1395	-9.85	-3.1999999999999886	10.95300304082032
1396	-9.85	-2.799999999999997	10.953003033718101
1397	-9.85	-2.3999999999999915	10.953003030228654
1398	-9.85	-2.0	10.953003028703417
1399	-9.85	-1.5999999999999943	10.953003028136745
1400	-9.85	-1.1999999999999886	10.95300302797125
1401	-9.85	-0.7999999999999972	10.953003027938564
1402	-9.85	-0.3999999999999915	10.953003027935468
1403	-9.85	0.0	10.953003027935418
1404	-9.85	0.4000000000000057	10.953003027935468
1405	-9.85	0.8000000000000114	10.953003027938564
1406	-9.85	1.2000000000000028	10.95300302797125
1407	-9.85	1.6000000000000085	10.953003028136745
1408	-9.85	2.0	10.953003028703417
1409	-9.85	2.4000000000000057	10.953003030228654
1410	-9.85	2.8000000000000114	10.953003033718101
1411	-9.85	3.200000000000003	10.95300304082032
1412	-9.85	3.6000000000000085	10.953003054056806
1413	-9.85	4.0	10.953003077087416
1414	-9.85	4.400000000000006	10.953003115011185
1415	-9.85	4.800000000000011	10.953003174702502
1416	-9.85	5.200000000000003	10.953003265182733
1417	-9.85	5.6000000000000085	10.953003398027171
1418	-9.85	6.0	10.953003587807418
1419	-9.85	6.400000000000006	10.953003852569138
1420	-9.85	6.800000000000011	10.95300421434521
1421	-9.85	7.200000000000003	10.953004699704252
1422	-9.85	7.6000000000000085	10.95300534033456
1423	-9.85	8.0	10.953006173663416
1424	-9.85	8.400000000000006	10.953007243511797
1425	-9.85	8.800000000000011	10.95300860078446
1426	-9.85	9.200000000000003	10.953010304195434
1427	-9.85	9.600000000000009	10.953012421028895
1428	-9.85	10.0	10.953015027935418
1429	-9.85	10.400000000000006	10.95301821176364
1430	-9.85	10.800000000000011	10.953022070427293
1431	-9.85	11.200000000000003	10.95302671380764
1432	-9.85	11.600000000000009	10.953032264691291
1433	-9.85	12.0	10.953038859743417
1434	-9.85	12.400000000000006	10.953046650516345
1435	-9.85	12.800000000000011	10.953055804493552
1436	-9.85	13.200000000000003	10.95306650616903
1437	-9.85	13.600000000000009	10.953078958162074
1438	-9.85	14.0	10.953093382367419
1439	-9.85	14.400000000000006	10.953110021140798
1440	-9.85	14.800000000000011	10.953129138519873
1441	-9.85	15.200000000000003	10.953151021480565
1442	-9.85	15.600000000000009	10.953175981228759
1443	-9.85	16.0	10.953204354527417
1444	-9.85	16.400000000000006	10.953236505059072
1445	-9.85	16.80000000000001	10.9532728248237
1446	-9.85	17.200000000000003	10.953313735572003
1447	-9.85	17.60000000000001	10.953359690274068
1448	-9.85	18.0	10.953411174623417
1449	-9.85	18.400000000000006	10.95346870857645
1450	-9.85	18.80000000000001	10.953532847927269
1451	-9.85	19.200000000000003	10.953604185917904
1452	-9.85	19.60000000000001	10.953683354883921
1453	-9.85	20.0	10.953771027935417
1454	-9.85	20.400000000000006	10.953867920673412
1455	-9.85	20.80000000000001	10.953974792941622
1456	-9.85	21.200000000000003	10.954092450613631
1457	-9.85	21.60000000000001	10.954221747415438
1458	-9.85	22.0	10.954363586783417
1459	-9.85	22.400000000000006	10.95451892375764
1460	-9.85	22.80000000000001	10.954688766910602
1461	-9.85	23.200000000000003	10.95487418031134
1462	-9.85	23.60000000000001	10.95507628552494
1463	-9.85	24.0	10.955296263647417
1464	-9.85	24.400000000000006	10.955535357376009
1465	-9.85	24.80000000000001	10.955794873114842
1466	-9.85	25.200000000000003	10.956076183115995
1467	-9.85	25.60000000000001	10.956380727655944
1468	-9.85	26.0	10.956710017247417
1469	-9.85	26.400000000000006	10.957065634886606
1470	-9.85	26.80000000000001	10.957449238335789
1471	-9.85	27.200000000000003	10.957862562441353
1472	-9.85	27.60000000000001	10.958307421487174
1473	-9.85	28.0	10.958785711583419
1474	-9.85	28.400000000000006	10.959299413090703
1475	-9.85	28.80000000000001	10.959850593079679
1476	-9.85	29.200000000000003	10.960441407825975
1477	-9.85	29.60000000000001	10.961074105340549
1478	-9.85	30.0	10.961751027935417
1479	-9.85	30.400000000000006	10.962474614824785
1480	-9.85	30.80000000000001	10.963247404761551
1481	-9.85	31.200000000000003	10.964072038709222
1482	-9.85	31.60000000000001	10.964951262549185
1483	-9.85	32.0	10.965887929823417
1484	-9.85	32.400000000000006	10.966885004512532
1485	-9.85	32.80000000000001	10.96794556384925
1486	-9.85	33.2	10.96907280116725
1487	-9.85	33.60000000000001	10.970270028785409
1488	-9.85	34.0	10.971540680927419
1489	-9.85	34.400000000000006	10.972888316676823
1490	-9.85	34.80000000000001	10.974316622967413
1491	-9.85	35.2	10.975829417609026
1492	-9.85	35.60000000000001	10.977430652348733
1493	-9.85	36.0	10.979124415967418
1494	-9.85	36.400000000000006	10.980914937411736
1495	-9.85	36.80000000000001	10.982806588961477
1496	-9.85	37.2	10.984803889432301
1497	-9.85	37.60000000000001	10.986911507413883
1498	-9.85	38.0	10.989134264543418
1499	-9.85	38.400000000000006	10.991477138814556
1500	-9.85	38.80000000000001	10.993945267921688
1501	-9.85	39.2	10.996543952639644
1502	-9.85	39.60000000000001	10.999278660238776
1503	-9.85	40.0	11.002155027935418
1504	-9.85	40.400000000000006	11.005178866377758
1505	-9.85	40.80000000000001	11.00835616316708
1506	-9.85	41.2	11.011693086414411
1507	-9.85	41.60000000000001	11.015195988332533
1508	-9.85	42.0	11.018871408863417
1509	-9.85	42.400000000000006	11.022726079341025
1510	-9.85	42.80000000000001	11.026766926189499
1511	-9.85	43.2	11.03100107465676
1512	-9.85	43.60000000000001	11.035435852583474
1513	-9.85	44.0	11.040078794207417
1514	-9.85	44.400000000000006	11.044937644003236
1515	-9.85	44.80000000000001	11.050020360557582
1516	-9.85	45.2	11.055335120479656
1517	-9.85	45.60000000000001	11.060890322347118
1518	-9.85	46.0	11.066694590687417
1519	-9.85	46.400000000000006	11.072756779994469
1520	-9.85	46.80000000000001	11.07908597878077
1521	-9.85	47.2	11.085691513664854
1522	-9.85	47.60000000000001	11.092582953494189
1523	-9.85	48.0	11.099770113503418
1524	-9.85	48.400000000000006	11.107263059508007
1525	-9.85	48.80000000000001	11.1150721121333
1526	-9.85	49.20000000000002	11.123207851078915
1527	-9.85	49.599999999999994	11.131681119418603
1528	-9.85	50.0	11.140503027935418
1529	-9.85	50.400000000000006	11.149684959492332
1530	-9.85	50.80000000000001	11.159238573438213
1531	-9.85	51.20000000000002	11.169175810049202
1532	-9.85	51.599999999999994	11.179508895005482
1533	-9.85	52.0	11.190250343903417
1534	-9.85	52.400000000000006	11.201412966803117
1535	-9.85	52.80000000000001	11.21300987281135
1536	-9.85	53.20000000000002	11.225054474699872
1537	-9.85	53.599999999999994	11.23756049355914
1538	-9.85	54.0	11.250541963487418
1539	-9.85	54.400000000000006	11.264013236315249
1540	-9.85	54.80000000000001	11.27798898636535
1541	-9.85	55.20000000000002	11.292484215247885
1542	-9.85	55.599999999999994	11.307514256691107
1543	-9.85	56.0	11.323094781407418
1544	-9.85	56.400000000000006	11.339241801994802
1545	-9.85	56.80000000000001	11.355971677873658
1546	-9.85	57.20000000000002	11.373301120259004
1547	-9.85	57.599999999999994	11.391247197168097
1548	-9.85	58.0	11.409827338463419
1549	-9.85	58.400000000000006	11.42905934093106
1550	-9.85	58.80000000000001	11.448961373394509
1551	-9.85	59.20000000000002	11.469551981863788
1552	-9.85	59.599999999999994	11.49085009472003
1553	-9.85	60.0	11.512875027935419
1554	-9.85	60.400000000000006	11.535646490328505
1555	-9.85	60.80000000000001	11.559184588854942
1556	-9.85	61.20000000000002	11.583509833933594
1557	-9.85	61.599999999999994	11.608643144808028
1558	-9.85	62.0	11.634605854943418
1559	-9.85	62.400000000000006	11.661419717458811
1560	-9.85	62.80000000000001	11.6891069105948
1561	-9.85	63.20000000000002	11.717690043216583
1562	-9.85	63.599999999999994	11.747192160352409
1563	-9.85	64.0	11.777636748767417
1564	-9.85	64.4	11.809047742572861
1565	-9.85	64.80000000000001	11.841449528870722
1566	-9.85	65.20000000000002	11.874866953433719
1567	-9.85	65.6	11.909325326420694
1568	-9.85	66.0	11.944850428127419
1569	-9.85	66.4	11.981468514772736
1570	-9.85	66.80000000000001	12.01920632432015
1571	-9.85	67.20000000000002	12.058091082334753
1572	-9.85	67.6	12.098150507875603
1573	-9.85	68.0	12.13941281942342
1574	-9.85	68.4	12.181906740843713
1575	-9.85	68.80000000000001	12.225661507385318
1576	-9.85	69.20000000000002	12.27070687171426
1577	-9.85	69.6	12.317073109983058
1578	-9.85	70.0	12.364791027935416
1579	-9.85	70.4	12.413891967046276
1580	-9.85	70.80000000000001	12.464407810697272
1581	-9.85	71.20000000000002	12.516370990387584
1582	-9.85	71.6	12.569814491980175
1583	-9.85	72.0	12.624771861983419
1584	-9.85	72.4	12.681277213868107
1585	-9.85	72.80000000000001	12.73936523441985
1586	-9.85	73.20000000000002	12.799071190126895
1587	-9.85	73.60000000000002	12.860430933603277
1588	-9.85	74.0	12.923480910047418
1589	-9.85	74.4	12.988258163736077
1590	-9.85	74.80000000000001	13.054800344553692
1591	-9.85	75.20000000000002	13.12314571455715
1592	-9.85	75.60000000000002	13.193333154575885
1593	-9.85	76.0	13.265402170847418
1594	-9.85	76.4	13.339392901688269
1595	-9.85	76.80000000000001	13.415346124200239
1596	-9.85	77.20000000000002	13.493303261012104
1597	-9.85	77.60000000000002	13.573306387056714
1598	-9.85	78.0	13.655398236383418
1599	-9.85	78.4	13.739622209005965
1600	-9.85	78.80000000000001	13.826022377785728
1601	-9.85	79.20000000000002	13.914643495350328
1602	-9.85	79.60000000000002	14.005531001047688
1603	-9.85	80.0	14.098731027935418
1604	-9.8	-80.0	13.769140540341736
1605	-9.8	-79.6	13.675940513454002
1606	-9.8	-79.2	13.585053007756645
1607	-9.8	-78.8	13.496431890192042
1608	-9.8	-78.4	13.410031721412286
1609	-9.8	-78.0	13.325807748789739
1610	-9.8	-77.6	13.243715899463027
1611	-9.8	-77.2	13.163712773418425
1612	-9.8	-76.8	13.085755636606557
1613	-9.8	-76.4	13.009802414094587
1614	-9.8	-76.0	12.935811683253736
1615	-9.8	-75.6	12.863742666982198
1616	-9.8	-75.2	12.793555226963464
1617	-9.8	-74.8	12.72520985696001
1618	-9.8	-74.4	12.658667676142395
1619	-9.8	-74.0	12.593890422453736
1620	-9.8	-73.6	12.530840446009593
1621	-9.8	-73.2	12.469480702533211
1622	-9.8	-72.8	12.409774746826168
1623	-9.8	-72.4	12.351686726274425
1624	-9.8	-72.0	12.295181374389736
1625	-9.8	-71.6	12.240224004386494
1626	-9.8	-71.2	12.186780502793901
1627	-9.8	-70.8	12.134817323103588
1628	-9.8	-70.4	12.084301479452597
1629	-9.8	-70.0	12.035200540341737
1630	-9.8	-69.6	11.987482622389376
1631	-9.8	-69.2	11.941116384120576
1632	-9.8	-68.8	11.896071019791636
1633	-9.8	-68.4	11.852316253250033
1634	-9.8	-68.0	11.809822331829738
1635	-9.8	-67.6	11.768560020281923
1636	-9.8	-67.2	11.728500594741073
1637	-9.8	-66.8	11.689615836726464
1638	-9.8	-66.4	11.651878027179054
1639	-9.8	-66.0	11.615259940533738
1640	-9.8	-65.6	11.579734838827012
1641	-9.8	-65.2	11.545276465840036
1642	-9.8	-64.8	11.51185904127704
1643	-9.8	-64.4	11.479457254979181
1644	-9.8	-64.0	11.448046261173737
1645	-9.8	-63.599999999999994	11.417601672758728
1646	-9.8	-63.2	11.388099555622901
1647	-9.8	-62.8	11.359516423001118
1648	-9.8	-62.4	11.33182922986513
1649	-9.8	-62.0	11.305015367349737
1650	-9.8	-61.599999999999994	11.279052657214347
1651	-9.8	-61.2	11.25391934633991
1652	-9.8	-60.8	11.22959410126126
1653	-9.8	-60.4	11.206056002734822
1654	-9.8	-60.0	11.183284540341738
1655	-9.8	-59.599999999999994	11.161259607126349
1656	-9.8	-59.2	11.139961494270105
1657	-9.8	-58.8	11.119370885800826
1658	-9.8	-58.4	11.09946885333738
1659	-9.8	-58.0	11.080236850869738
1660	-9.8	-57.599999999999994	11.061656709574416
1661	-9.8	-57.2	11.043710632665324
1662	-9.8	-56.8	11.026381190279976
1663	-9.8	-56.4	11.009651314401122
1664	-9.8	-56.0	10.993504293813738
1665	-9.8	-55.599999999999994	10.977923769097426
1666	-9.8	-55.2	10.962893727654203
1667	-9.8	-54.8	10.94839849877167
1668	-9.8	-54.4	10.934422748721566
1669	-9.8	-54.0	10.920951475893737
1670	-9.8	-53.599999999999994	10.90797000596546
1671	-9.8	-53.2	10.895463987106192
1672	-9.8	-52.8	10.883419385217667
1673	-9.8	-52.4	10.871822479209436
1674	-9.8	-52.0	10.860659856309736
1675	-9.8	-51.599999999999994	10.8499184074118
1676	-9.8	-51.2	10.83958532245552
1677	-9.8	-50.8	10.82964808584453
1678	-9.8	-50.4	10.820094471898651
1679	-9.8	-50.0	10.810912540341736
1680	-9.8	-49.599999999999994	10.802090631824921
1681	-9.8	-49.2	10.793617363485234
1682	-9.8	-48.8	10.785481624539615
1683	-9.8	-48.4	10.777672571914326
1684	-9.8	-48.0	10.770179625909737
1685	-9.8	-47.6	10.762992465900508
1686	-9.8	-47.199999999999996	10.756101026071173
1687	-9.8	-46.8	10.749495491187087
1688	-9.8	-46.4	10.743166292400788
1689	-9.8	-46.0	10.737104103093737
1690	-9.8	-45.6	10.731299834753438
1691	-9.8	-45.199999999999996	10.725744632885974
1692	-9.8	-44.8	10.7204298729639
1693	-9.8	-44.4	10.715347156409555
1694	-9.8	-44.0	10.710488306613737
1695	-9.8	-43.6	10.705845364989793
1696	-9.8	-43.199999999999996	10.70141058706308
1697	-9.8	-42.8	10.697176438595818
1698	-9.8	-42.4	10.693135591747344
1699	-9.8	-42.0	10.689280921269736
1700	-9.8	-41.599999999999994	10.685605500738852
1701	-9.8	-41.199999999999996	10.68210259882073
1702	-9.8	-40.8	10.6787656755734
1703	-9.8	-40.4	10.675588378784077
1704	-9.8	-40.0	10.672564540341737
1705	-9.8	-39.599999999999994	10.669688172645094
1706	-9.8	-39.199999999999996	10.666953465045964
1707	-9.8	-38.8	10.664354780328008
1708	-9.8	-38.4	10.661886651220874
1709	-9.8	-38.0	10.659543776949738
1710	-9.8	-37.599999999999994	10.6573210198202
1711	-9.8	-37.199999999999996	10.65521340183862
1712	-9.8	-36.8	10.653216101367796
1713	-9.8	-36.4	10.651324449818055
1714	-9.8	-36.0	10.649533928373737
1715	-9.8	-35.599999999999994	10.647840164755053
1716	-9.8	-35.199999999999996	10.646238930015343
1717	-9.8	-34.8	10.644726135373732
1718	-9.8	-34.4	10.643297829083142
1719	-9.8	-34.0	10.641950193333736
1720	-9.8	-33.599999999999994	10.640679541191727
1721	-9.8	-33.199999999999996	10.63948231357357
1722	-9.8	-32.8	10.63835507625557
1723	-9.8	-32.4	10.637294516918852
1724	-9.8	-32.0	10.636297442229736
1725	-9.8	-31.599999999999994	10.635360774955505
1726	-9.8	-31.199999999999996	10.63448155111554
1727	-9.8	-30.799999999999997	10.63365691716787
1728	-9.8	-30.4	10.632884127231105
1729	-9.8	-30.0	10.632160540341737
1730	-9.8	-29.599999999999994	10.631483617746868
1731	-9.8	-29.199999999999996	10.630850920232293
1732	-9.8	-28.799999999999997	10.630260105485997
1733	-9.8	-28.4	10.62970892549702
1734	-9.8	-28.0	10.629195223989738
1735	-9.8	-27.599999999999994	10.628716933893493
1736	-9.8	-27.199999999999996	10.628272074847672
1737	-9.8	-26.799999999999997	10.627858750742108
1738	-9.8	-26.4	10.627475147292923
1739	-9.8	-26.0	10.627119529653736
1740	-9.8	-25.599999999999994	10.626790240062263
1741	-9.8	-25.199999999999996	10.626485695522314
1742	-9.8	-24.799999999999997	10.626204385521161
1743	-9.8	-24.4	10.625944869782328
1744	-9.8	-24.0	10.625705776053737
1745	-9.8	-23.599999999999994	10.62548579793126
1746	-9.8	-23.199999999999996	10.625283692717659
1747	-9.8	-22.799999999999997	10.625098279316921
1748	-9.8	-22.4	10.624928436163957
1749	-9.8	-22.0	10.624773099189735
1750	-9.8	-21.599999999999994	10.624631259821758
1751	-9.8	-21.199999999999996	10.62450196301995
1752	-9.8	-20.799999999999997	10.624384305347942
1753	-9.8	-20.4	10.624277433079731
1754	-9.8	-20.0	10.624180540341737
1755	-9.8	-19.599999999999994	10.62409286729024
1756	-9.8	-19.199999999999996	10.624013698324223
1757	-9.8	-18.799999999999997	10.623942360333588
1758	-9.8	-18.4	10.62387822098277
1759	-9.8	-18.0	10.623820687029736
1760	-9.8	-17.599999999999994	10.623769202680386
1761	-9.8	-17.199999999999996	10.623723247978322
1762	-9.8	-16.799999999999997	10.623682337230019
1763	-9.8	-16.4	10.62364601746539
1764	-9.8	-16.0	10.623613866933736
1765	-9.8	-15.599999999999994	10.623585493635078
1766	-9.8	-15.200000000000003	10.623560533886883
1767	-9.8	-14.799999999999997	10.623538650926193
1768	-9.8	-14.399999999999991	10.623519533547116
1769	-9.8	-14.0	10.623502894773738
1770	-9.8	-13.599999999999994	10.623488470568393
1771	-9.8	-13.200000000000003	10.62347601857535
1772	-9.8	-12.799999999999997	10.62346531689987
1773	-9.8	-12.399999999999991	10.623456162922665
1774	-9.8	-12.0	10.623448372149737
1775	-9.8	-11.599999999999994	10.62344177709761
1776	-9.8	-11.200000000000003	10.62343622621396
1777	-9.8	-10.799999999999997	10.623431582833613
1778	-9.8	-10.399999999999991	10.623427724169959
1779	-9.8	-10.0	10.623424540341736
1780	-9.8	-9.599999999999994	10.623421933435214
1781	-9.8	-9.200000000000003	10.623419816601753
1782	-9.8	-8.799999999999997	10.623418113190779
1783	-9.8	-8.399999999999991	10.623416755918116
1784	-9.8	-8.0	10.623415686069736
1785	-9.8	-7.599999999999994	10.62341485274088
1786	-9.8	-7.200000000000003	10.623414212110571
1787	-9.8	-6.799999999999997	10.62341372675153
1788	-9.8	-6.3999999999999915	10.623413364975457
1789	-9.8	-6.0	10.623413100213735
1790	-9.8	-5.599999999999994	10.62341291043349
1791	-9.8	-5.200000000000003	10.623412777589053
1792	-9.8	-4.799999999999997	10.623412687108821
1793	-9.8	-4.3999999999999915	10.623412627417503
1794	-9.8	-4.0	10.623412589493736
1795	-9.8	-3.5999999999999943	10.623412566463125
1796	-9.8	-3.1999999999999886	10.62341255322664
1797	-9.8	-2.799999999999997	10.62341254612442
1798	-9.8	-2.3999999999999915	10.623412542634973
1799	-9.8	-2.0	10.623412541109737
1800	-9.8	-1.5999999999999943	10.623412540543065
1801	-9.8	-1.1999999999999886	10.623412540377569
1802	-9.8	-0.7999999999999972	10.623412540344882
1803	-9.8	-0.3999999999999915	10.623412540341786
1804	-9.8	0.0	10.623412540341738
1805	-9.8	0.4000000000000057	10.623412540341786
1806	-9.8	0.8000000000000114	10.623412540344882
1807	-9.8	1.2000000000000028	10.623412540377569
1808	-9.8	1.6000000000000085	10.623412540543065
1809	-9.8	2.0	10.623412541109737
1810	-9.8	2.4000000000000057	10.623412542634973
1811	-9.8	2.8000000000000114	10.62341254612442
1812	-9.8	3.200000000000003	10.62341255322664
1813	-9.8	3.6000000000000085	10.623412566463125
1814	-9.8	4.0	10.623412589493736
1815	-9.8	4.400000000000006	10.623412627417503
1816	-9.8	4.800000000000011	10.623412687108821
1817	-9.8	5.200000000000003	10.623412777589053
1818	-9.8	5.6000000000000085	10.62341291043349
1819	-9.8	6.0	10.623413100213735
1820	-9.8	6.400000000000006	10.623413364975457
1821	-9.8	6.800000000000011	10.62341372675153
1822	-9.8	7.200000000000003	10.623414212110571
1823	-9.8	7.6000000000000085	10.62341485274088
1824	-9.8	8.0	10.623415686069736
1825	-9.8	8.400000000000006	10.623416755918116
1826	-9.8	8.800000000000011	10.623418113190779
1827	-9.8	9.200000000000003	10.623419816601753
1828	-9.8	9.600000000000009	10.623421933435214
1829	-9.8	10.0	10.623424540341736
1830	-9.8	10.400000000000006	10.623427724169959
1831	-9.8	10.800000000000011	10.623431582833613
1832	-9.8	11.200000000000003	10.62343622621396
1833	-9.8	11.600000000000009	10.62344177709761
1834	-9.8	12.0	10.623448372149737
1835	-9.8	12.400000000000006	10.623456162922665
1836	-9.8	12.800000000000011	10.62346531689987
1837	-9.8	13.200000000000003	10.62347601857535
1838	-9.8	13.600000000000009	10.623488470568393
1839	-9.8	14.0	10.623502894773738
1840	-9.8	14.400000000000006	10.623519533547116
1841	-9.8	14.800000000000011	10.623538650926193
1842	-9.8	15.200000000000003	10.623560533886883
1843	-9.8	15.600000000000009	10.623585493635078
1844	-9.8	16.0	10.623613866933736
1845	-9.8	16.400000000000006	10.62364601746539
1846	-9.8	16.80000000000001	10.623682337230019
1847	-9.8	17.200000000000003	10.623723247978322
1848	-9.8	17.60000000000001	10.623769202680386
1849	-9.8	18.0	10.623820687029736
1850	-9.8	18.400000000000006	10.62387822098277
1851	-9.8	18.80000000000001	10.623942360333588
1852	-9.8	19.200000000000003	10.624013698324223
1853	-9.8	19.60000000000001	10.62409286729024
1854	-9.8	20.0	10.624180540341737
1855	-9.8	20.400000000000006	10.624277433079731
1856	-9.8	20.80000000000001	10.624384305347942
1857	-9.8	21.200000000000003	10.62450196301995
1858	-9.8	21.60000000000001	10.624631259821758
1859	-9.8	22.0	10.624773099189735
1860	-9.8	22.400000000000006	10.624928436163957
1861	-9.8	22.80000000000001	10.625098279316921
1862	-9.8	23.200000000000003	10.625283692717659
1863	-9.8	23.60000000000001	10.62548579793126
1864	-9.8	24.0	10.625705776053737
1865	-9.8	24.400000000000006	10.625944869782328
1866	-9.8	24.80000000000001	10.626204385521161
1867	-9.8	25.200000000000003	10.626485695522314
1868	-9.8	25.60000000000001	10.626790240062263
1869	-9.8	26.0	10.627119529653736
1870	-9.8	26.400000000000006	10.627475147292923
1871	-9.8	26.80000000000001	10.627858750742108
1872	-9.8	27.200000000000003	10.628272074847672
1873	-9.8	27.60000000000001	10.628716933893493
1874	-9.8	28.0	10.629195223989738
1875	-9.8	28.400000000000006	10.62970892549702
1876	-9.8	28.80000000000001	10.630260105485997
1877	-9.8	29.200000000000003	10.630850920232293
1878	-9.8	29.60000000000001	10.631483617746868
1879	-9.8	30.0	10.632160540341737
1880	-9.8	30.400000000000006	10.632884127231105
1881	-9.8	30.80000000000001	10.63365691716787
1882	-9.8	31.200000000000003	10.63448155111554
1883	-9.8	31.60000000000001	10.635360774955505
1884	-9.8	32.0	10.636297442229736
1885	-9.8	32.400000000000006	10.637294516918852
1886	-9.8	32.80000000000001	10.63835507625557
1887	-9.8	33.2	10.63948231357357
1888	-9.8	33.60000000000001	10.640679541191727
1889	-9.8	34.0	10.641950193333736
1890	-9.8	34.400000000000006	10.643297829083142
1891	-9.8	34.80000000000001	10.644726135373732
1892	-9.8	35.2	10.646238930015345
1893	-9.8	35.60000000000001	10.647840164755053
1894	-9.8	36.0	10.649533928373737
1895	-9.8	36.400000000000006	10.651324449818055
1896	-9.8	36.80000000000001	10.653216101367796
1897	-9.8	37.2	10.65521340183862
1898	-9.8	37.60000000000001	10.6573210198202
1899	-9.8	38.0	10.659543776949738
1900	-9.8	38.400000000000006	10.661886651220874
1901	-9.8	38.80000000000001	10.664354780328008
1902	-9.8	39.2	10.666953465045964
1903	-9.8	39.60000000000001	10.669688172645094
1904	-9.8	40.0	10.672564540341737
1905	-9.8	40.400000000000006	10.675588378784077
1906	-9.8	40.80000000000001	10.6787656755734
1907	-9.8	41.2	10.68210259882073
1908	-9.8	41.60000000000001	10.685605500738852
1909	-9.8	42.0	10.689280921269736
1910	-9.8	42.400000000000006	10.693135591747344
1911	-9.8	42.80000000000001	10.697176438595818
1912	-9.8	43.2	10.70141058706308
1913	-9.8	43.60000000000001	10.705845364989793
1914	-9.8	44.0	10.710488306613737
1915	-9.8	44.400000000000006	10.715347156409555
1916	-9.8	44.80000000000001	10.7204298729639
1917	-9.8	45.2	10.725744632885974
1918	-9.8	45.60000000000001	10.731299834753438
1919	-9.8	46.0	10.737104103093737
1920	-9.8	46.400000000000006	10.743166292400788
1921	-9.8	46.80000000000001	10.749495491187089
1922	-9.8	47.2	10.756101026071173
1923	-9.8	47.60000000000001	10.762992465900508
1924	-9.8	48.0	10.770179625909737
1925	-9.8	48.400000000000006	10.777672571914326
1926	-9.8	48.80000000000001	10.785481624539617
1927	-9.8	49.20000000000002	10.793617363485234
1928	-9.8	49.599999999999994	10.802090631824921
1929	-9.8	50.0	10.810912540341736
1930	-9.8	50.400000000000006	10.820094471898651
1931	-9.8	50.80000000000001	10.82964808584453
1932	-9.8	51.20000000000002	10.839585322455521
1933	-9.8	51.599999999999994	10.8499184074118
1934	-9.8	52.0	10.860659856309736
1935	-9.8	52.400000000000006	10.871822479209436
1936	-9.8	52.80000000000001	10.883419385217667
1937	-9.8	53.20000000000002	10.895463987106192
1938	-9.8	53.599999999999994	10.90797000596546
1939	-9.8	54.0	10.920951475893737
1940	-9.8	54.400000000000006	10.934422748721566
1941	-9.8	54.80000000000001	10.94839849877167
1942	-9.8	55.20000000000002	10.962893727654205
1943	-9.8	55.599999999999994	10.977923769097426
1944	-9.8	56.0	10.993504293813738
1945	-9.8	56.400000000000006	11.009651314401122
1946	-9.8	56.80000000000001	11.026381190279976
1947	-9.8	57.20000000000002	11.043710632665324
1948	-9.8	57.599999999999994	11.061656709574416
1949	-9.8	58.0	11.080236850869738
1950	-9.8	58.400000000000006	11.09946885333738
1951	-9.8	58.80000000000001	11.119370885800826
1952	-9.8	59.20000000000002	11.139961494270105
1953	-9.8	59.599999999999994	11.161259607126349
1954	-9.8	60.0	11.183284540341738
1955	-9.8	60.400000000000006	11.206056002734822
1956	-9.8	60.80000000000001	11.229594101261261
1957	-9.8	61.20000000000002	11.253919346339911
1958	-9.8	61.599999999999994	11.279052657214347
1959	-9.8	62.0	11.305015367349737
1960	-9.8	62.400000000000006	11.33182922986513
1961	-9.8	62.80000000000001	11.359516423001118
1962	-9.8	63.20000000000002	11.388099555622901
1963	-9.8	63.599999999999994	11.417601672758728
1964	-9.8	64.0	11.448046261173737
1965	-9.8	64.4	11.479457254979181
1966	-9.8	64.80000000000001	11.511859041277042
1967	-9.8	65.20000000000002	11.545276465840036
1968	-9.8	65.6	11.579734838827012
1969	-9.8	66.0	11.615259940533738
1970	-9.8	66.4	11.651878027179054
1971	-9.8	66.80000000000001	11.689615836726468
1972	-9.8	67.20000000000002	11.728500594741075
1973	-9.8	67.6	11.768560020281923
1974	-9.8	68.0	11.809822331829738
1975	-9.8	68.4	11.852316253250033
1976	-9.8	68.80000000000001	11.896071019791638
1977	-9.8	69.20000000000002	11.941116384120576
1978	-9.8	69.6	11.987482622389376
1979	-9.8	70.0	12.035200540341737
1980	-9.8	70.4	12.084301479452597
1981	-9.8	70.80000000000001	12.134817323103592
1982	-9.8	71.20000000000002	12.186780502793905
1983	-9.8	71.6	12.240224004386494
1984	-9.8	72.0	12.295181374389736
1985	-9.8	72.4	12.351686726274425
1986	-9.8	72.80000000000001	12.409774746826168
1987	-9.8	73.20000000000002	12.469480702533215
1988	-9.8	73.60000000000002	12.530840446009599
1989	-9.8	74.0	12.593890422453736
1990	-9.8	74.4	12.658667676142395
1991	-9.8	74.80000000000001	12.725209856960014
1992	-9.8	75.20000000000002	12.793555226963472
1993	-9.8	75.60000000000002	12.863742666982203
1994	-9.8	76.0	12.935811683253736
1995	-9.8	76.4	13.009802414094587
1996	-9.8	76.80000000000001	13.085755636606558
1997	-9.8	77.20000000000002	13.163712773418425
1998	-9.8	77.60000000000002	13.243715899463034
[truncated: 158,802 more rows]
