# Supplementary material for: Combining stochastic resetting with Metadynamics to speed-up molecular dynamics simulations
Source: Nat Commun. 2024 Jan 4;15:240. doi: 10.1038/s41467-023-44528-w (PMC10764788; doi:10.1038/s41467-023-44528-w)
Supplement: Supplementary file 4 — Source Data [file 41467_2023_44528_MOESM4_ESM.zip › SourceData/Figure3b.csv]

	x	V_blue	V_dashed	V_dotted
0	-10.0	11.990335795503606	11.996377125154307	11.99330396997373
1	-9.95	11.634805907778782	11.640847237429488	11.63777408224891
2	-9.9	11.288097588315603	11.294138917966308	11.291065762785731
3	-9.85	10.950034853465292	10.956076183115995	10.953003027935418
4	-9.8	10.62044436587161	10.626485695522314	10.623412540341738
5	-9.75	10.299155407808291	10.305196737458994	10.30212358227842
6	-9.7	9.9859998546516	9.992041184302307	9.988968029121729
7	-9.65	9.680812148487798	9.6868534781385	9.683780322957924
8	-9.6	9.383429271855602	9.389470601506305	9.386397446325729
9	-9.55	9.093690721623796	9.099732051274499	9.096658896093924
10	-9.5	8.811438483003602	8.817479812654305	8.814406657473729
11	-9.45	8.53651700369629	8.542558333346994	8.539485178166416
12	-9.4	8.268773168175606	8.274814497826313	8.271741342645734
13	-9.35	8.008056272105287	8.014097601755992	8.011024446575416
14	-9.3	7.754217996891606	7.76025932654231	7.757186171361733
15	-9.25	7.507112384370794	7.513153714021498	7.5100805588409205
16	-9.2	7.2665958116316	7.2726371412823045	7.269563986101727
17	-9.15	7.032526965972792	7.038568295623498	7.0354951404429205
18	-9.1	6.804766819995601	6.810808149646305	6.8077349944657275
19	-9.05	6.583178606831291	6.589219936481996	6.586146781301419
20	-9.0	6.367627795503605	6.373669125154309	6.370595969973732
21	-8.95	6.157982066426289	6.164023396076992	6.160950240896415
22	-8.9	5.954111287035605	5.960152616686309	5.957079461505731
23	-8.85	5.755887487557793	5.761928817208496	5.758855662027918
24	-8.8	5.563184836911608	5.569226166562313	5.5661530113817355
25	-8.75	5.375879618745792	5.381920948396496	5.378847793215918
26	-8.7	5.1938502076116	5.199891537262304	5.1968183820817275
27	-8.65	5.016977045270291	5.023018374920995	5.019945219740418
28	-8.6	4.845142617135604	4.851183946786307	4.84811079160573
29	-8.55	4.678231428851294	4.684272758501999	4.6811996033214225
30	-8.5	4.516129983003603	4.522171312654307	4.51909815747373
31	-8.45	4.358726755968791	4.364768085619494	4.361694930438918
32	-8.4	4.205912174895607	4.211953504546311	4.208880349365733
33	-8.35	4.05757859482279	4.063619924473495	4.060546769292918
34	-8.3	3.9136202759316046	3.9196616055823097	3.916588450401733
35	-8.25	3.77393336093329	3.7799746905839946	3.7769015354034177
36	-8.2	3.638415852591603	3.6444571822423066	3.64138402706173
37	-8.15	3.5069675913802936	3.5130089210309974	3.5099357658504204
38	-8.1	3.379490233275602	3.3855315629263063	3.38245840774573
39	-8.05	3.2558872276837914	3.2619285573344965	3.2588554021539196
40	-8.0	3.136063795503606	3.1421051251543086	3.139031969973732
41	-7.949999999999999	3.019926907323791	3.0259682369744936	3.0228950817939166
42	-7.9	2.9073852617556053	2.913426591406308	2.9103534362257313
43	-7.85	2.79834926390029	2.8043905935509934	2.8013174383704165
44	-7.8	2.6927310039516046	2.698772333602308	2.6956991784217315
45	-7.75	2.590444235933292	2.596485565583995	2.5934124104034186
46	-7.699999999999999	2.4914043565716018	2.4974456862223056	2.494372531041729
47	-7.65	2.395528384302792	2.4015697139534953	2.398496558772919
48	-7.6	2.302734938415604	2.3087762680663078	2.305703112885731
49	-7.55	2.212944218328791	2.218985547979495	2.2159123927989186
50	-7.5	2.1260779830036034	2.132119312654307	2.1290461574737307
51	-7.449999999999999	2.042059530491289	2.048100860141993	2.045027704961416
52	-7.4	1.9608136776156035	1.966855007266307	1.9637818520857306
53	-7.35	1.8822667397902908	1.8883080694409946	1.885234914260418
54	-7.3	1.8063465109716041	1.812387840622307	1.8093146854417304
55	-7.25	1.7329822437457905	1.7390235733964945	1.7359504182159178
56	-7.199999999999999	1.662104629551603	1.6681459592023071	1.6650728040217304
57	-7.15	1.593645779037793	1.5996871086884963	1.5966139535079196
58	-7.1	1.5275392025556025	1.533580532206307	1.5305073770257303
59	-7.05	1.4637197907862909	1.4697611204369947	1.466687965256418
60	-7.0	1.402123795503603	1.4081651251543073	1.4050919699737303
61	-6.949999999999999	1.3426888104712909	1.3487301401219947	1.345656984941418
62	-6.9	1.2853537524756042	1.2913950821263083	1.2883219269457316
63	-6.85	1.2300588424927907	1.2361001721434948	1.2330270169629178
64	-6.8	1.1767455869916033	1.182786916642307	1.1797137614617303
65	-6.75	1.125356759370792	1.1313980890214956	1.128324933840919
66	-6.699999999999999	1.0758363815316034	1.081877711182307	1.0788045560017303
67	-6.65	1.0281297055852914	1.0341710352359956	1.0310978800554187
68	-6.6	0.9821831956956029	0.988224525346307	0.9851513701657303
69	-6.55	0.9379445100562922	0.9439858397069955	0.9409126845264187
70	-6.5	0.8953624830036038	0.9014038126543079	0.8983306574737312
71	-6.449999999999999	0.8543871072637907	0.8604284369144946	0.8573552817339176
72	-6.4	0.8149695163356041	0.8210108459863078	0.8179376908057311
73	-6.35	0.7770619670077918	0.7831032966584952	0.7800301414779185
74	-6.3	0.7406178220116031	0.7466591516623078	0.743585996481731
75	-6.25	0.7055915328082909	0.7116328624589954	0.7085597072784183
76	-6.199999999999999	0.6719386225116031	0.6779799521623071	0.6749067969817302
77	-6.15	0.6396156689452912	0.6456569985959956	0.6425838434154184
78	-6.1	0.6085802878356041	0.6146216174863084	0.6115484623057309
79	-6.05	0.5787911161387926	0.5848324457894966	0.5817592906089186
80	-6.0	0.5502077955036064	0.5562491251543102	0.5531759699737314
81	-5.95	0.5227909558687962	0.5288322855195001	0.5257591303389194
82	-5.8999999999999995	0.49650219919561245	0.5025435288463166	0.49947037366573294
83	-5.85	0.4713040833353066	0.47734541298601146	0.47427225780542226
84	-5.8	0.4471601060316308	0.45320143568233695	0.4501282805017381
85	-5.75	0.42403468905834085	0.43007601870904744	0.42700286352843136
86	-5.7	0.4018931624916924	0.407934492142401	0.4048613369617544
87	-5.6499999999999995	0.3807017491179465	0.3867430787686591	0.3836699235879592
88	-5.6	0.3604275489758759	0.3664688786265956	0.3633957234458027
89	-5.55	0.3410385240342668	0.34707985368499816	0.3440066985040439
90	-5.5	0.32250348300443044	0.3285448126551823	0.3254716574739496
91	-5.45	0.30479206628772104	0.3108333959385073	0.3077602407567965
92	-5.3999999999999995	0.2878747310580634	0.29391606070890847	0.2908429055263809
93	-5.35	0.27172273647950185	0.2777640661304472	0.2746909109465312
94	-5.3	0.256308129058775	0.26234945870989085	0.2592763035236267
95	-5.25	0.24160372813294462	0.24764505778434628	0.2445719025941312
96	-5.199999999999999	0.22758311149209653	0.23362444114397732	0.2305512859471481
97	-5.1499999999999995	0.2142206011371739	0.22026193078985334	0.2171887755820077
98	-5.1	0.20149124917300476	0.20753257882700668	0.2044594236009057
99	-5.05	0.18937082383664272	0.19541215349282434	0.1923389982366257
100	-5.0	0.17783579566120533	0.18387712532096295	0.18080397001539472
101	-4.949999999999999	0.16686332377548307	0.17290465344107714	0.16983149805493877
102	-4.8999999999999995	0.15643124233974603	0.1624725720148161	0.15939941649785788
103	-4.85	0.14651804711839667	0.15255937680877493	0.1494862210804883
104	-4.8	0.13710288219046696	0.1431442119054483	0.140071055837516
105	-4.75	0.1281655267994415	0.13420685655376433	0.13113369994273563
106	-4.699999999999999	0.119686382344657	0.12572771216156578	0.12265455468654529
107	-4.6499999999999995	0.11164645951760299	0.11768778943356883	0.11461463059106176
108	-4.6	0.10402736558807568	0.11006869566002571	0.10699553466416035
109	-4.55	0.09681129184746684	0.10285262216379047	0.09977945779436716
110	-4.5	0.08998100121982766	0.0960223319170443	0.09294916228941505
111	-4.449999999999999	0.08351981605618519	0.08956114734404907	0.08648796956255682
112	-4.3999999999999995	0.07741160613447118	0.08345293833356879	0.0803797479725461
113	-4.35	0.07164077689714965	0.07768211049488247	0.07460890082576517
114	-4.3	0.06619225797226669	0.07223359370575853	0.06916035455259359
115	-4.25	0.06105149204273097	0.06709283102089815	0.06401954707514412
116	-4.199999999999999	0.05620442415496285	0.06224576803724299	0.059172416390464666
117	-4.1499999999999995	0.05163749159433362	0.05767884285086758	0.05460538940288644
118	-4.1	0.04733761450422325	0.05337897679247012	0.05030537105227147
119	-4.05	0.04329218749254249	0.049333566199286034	0.04625973380261608
120	-4.0	0.039489072559494076	0.045530475576404286	0.04245630757925505
121	-3.9499999999999993	0.03591659380038159	0.04195803262733883	0.03888337027462925
122	-3.8999999999999995	0.032563534495926305	0.03860502580152925	0.03552963898453626
123	-3.8499999999999996	0.02941913741079727	0.035460705226604536	0.03238426219182071
124	-3.8	0.026473109391884186	0.032514788179670955	0.029436813186071713
125	-3.75	0.023715631707197815	0.02975747062128505	0.026677285100240863
126	-3.6999999999999993	0.021137378012794805	0.0271794467879725	0.024096088063147086
127	-3.6499999999999995	0.018729542400656385	0.024771939437181333	0.021684049116339935
128	-3.5999999999999996	0.016483880689802888	0.02252674408870756	0.019432415731330897
129	-3.55	0.014392769003798378	0.020436291538192763	0.017332863996092844
130	-3.5	0.012449284760204016	0.018493734063012784	0.015377512825907253
131	-3.4499999999999993	0.010647316512789828	0.01669306213196699	0.013558945901411455
132	-3.3999999999999995	0.008981710666750686	0.015029260100783787	0.011870243454350102
133	-3.3499999999999996	0.007448464959683321	0.01349851135644414	0.010305026516780894
134	-3.3	0.006044980790835375	0.012098465690284273	0.008857516828725412
135	-3.25	0.0047703890029868745	0.01082858434916483	0.007522616266586337
136	-3.1999999999999993	0.003625966576897177	0.009690581238004266	0.006296010410655768
137	-3.1499999999999995	0.002615664869658474	0.00868898210796552	0.0051743017102869856
138	-3.0999999999999996	0.0017467734714067262	0.007831827217935758	0.004155178618639296
139	-3.05	0.0010307473919288768	0.007131546823334708	0.003237628035505171
140	-3.0	0.00048422899933520114	0.006606042803337471	0.0024221993859909106
141	-2.9499999999999993	0.00013029974593337101	0.006280013611268565	0.0017113296312401961
142	-2.8999999999999995	0.0	0.00618656328931569	0.0011097393964875342
143	-2.8499999999999996	0.00013415795674465159	0.006369138226988844	0.0006249111362980048
144	-2.8	0.0005855702525972006	0.006883837290135654	0.0002676607436961082
145	-2.75	0.0014215771001904187	0.00780214145730974	5.281413738289096e-05
146	-2.6999999999999993	0.002727072963148558	0.009214107655327118	5.819657393910383e-18
147	-2.6499999999999995	0.004607989390461142	0.011232067505863209	0.00013456884540403405
148	-2.5999999999999996	0.007195278954168494	0.01399486455306579	0.0004886468074446502
149	-2.55	0.010649417557256236	0.017672652588827855	0.0011023298044079144
150	-2.5	0.015165425953520995	0.022472262288878674	0.002025019882414003
151	-2.4499999999999993	0.020978389410676535	0.028643122934778723	0.003316900431540973
152	-2.3999999999999995	0.02836942636739792	0.03648370004737744	0.00505054048106422
153	-2.3499999999999996	0.03767202210110199	0.04634837798917656	0.007312610338172291
154	-2.3	0.049278601406564704	0.0586546789381777	0.010205681420803822
155	-2.25	0.06364716486297439	0.07389066633829462	0.013850072310875615
156	-2.1999999999999993	0.08130775646582045	0.09262233262076786	0.018385690976511278
157	-2.1499999999999995	0.10286846652442794	0.11550071874972949	0.023973810051557493
158	-2.0999999999999996	0.12902060335437682	0.14326845856427034	0.03079869841547575
159	-2.05	0.16054259123266146	0.1767653861051738	0.039069018620650854
160	-2.0	0.19830207126163302	0.21693279181758549	0.04901888663993337
161	-1.9499999999999993	0.24325559708470923	0.2648158669312263	0.06090847875981782
162	-1.9000000000000004	0.29644522939760165	0.3215638381202493	0.07502406114478202
163	-1.8499999999999996	0.3589912419022925	0.38842727076801825	0.09167731165410656
164	-1.799999999999999	0.4320800558992399	0.4667520130268784	0.11120380195869257
165	-1.75	0.516946419310087	0.5579692685625908	0.13396051193029537
166	-1.6999999999999993	0.6148487362924397	0.6635813273154573	0.16032225863618052
167	-1.6500000000000004	0.7270363346936017	0.7851425541230315	0.19067693990042667
168	-1.5999999999999996	0.8547073348106462	0.924235337059439	0.22541951789563033
169	-1.549999999999999	0.9989556733354066	1.08244083205128	0.26494470190500696
170	-1.5	1.1607057926179554	1.261304507387863	0.3096383311593239
171	-1.4499999999999993	1.340633644156135	1.4622966889966598	0.35986750796638906
172	-1.4000000000000004	1.5390732113366425	1.6867685306270623	0.4159695871688654
173	-1.3499999999999996	1.75590915758802	1.9359040760665494	0.4782401887114367
174	-1.299999999999999	1.9904591472831	2.2106693347627506	0.5469204636607002
175	-1.25	2.24135482152625	2.511759547317135	0.6221839077942117
176	-1.1999999999999993	2.506439253169159	2.8395460611279546	0.7041230778280974
177	-1.1500000000000004	2.7827108780132246	3.1940244556234916	0.7927366201434901
178	-1.0999999999999996	3.0663564034066635	3.5747657370200163	0.8879170669953939
179	-1.049999999999999	3.352919710624132	3.9808725504101563	0.9894398871554025
180	-1.0	3.6376365986947654	4.410942419180841	1.0969542934880576
181	-0.9499999999999993	3.915914906421632	4.863040006982924	1.2099763062663818
182	-0.9000000000000004	4.18386405266482	5.334680297084386	1.3278845459345536
183	-0.8499999999999996	4.438717845044383	5.822824392756837	1.449919181230158
184	-0.7999999999999989	4.679004115483908	6.3238893593547925	1.5751843878308793
185	-0.75	4.9044103512663515	6.833773157619908	1.7026545799086874
186	-0.6999999999999993	5.115421441194252	7.34789526710406	1.8311845643149807
187	-0.6500000000000004	5.312880928631692	7.861253082048253	1.959523637980939
188	-0.5999999999999996	5.497615036344577	8.368493597820322	2.086333508058825
189	-0.5499999999999989	5.670191259195441	8.863999316367522	2.210209766918253
190	-0.5	5.8308149871003625	9.341986709446019	2.329706506687945
191	-0.4499999999999993	5.9793292697362475	9.796615015908515	2.4433635174132524
192	-0.3999999999999986	6.115274669765883	10.222102641829574	2.549735386024368
193	-0.34999999999999964	6.237974619210755	10.612848006461295	2.6474217068633696
194	-0.29999999999999893	6.346624417700722	10.963551357080602	2.735097534535417
195	-0.25	6.440372611393807	11.269333881767121	2.8115431613438457
196	-0.1999999999999993	6.518390309050844	11.52585039566982	2.875672288198701
197	-0.14999999999999858	6.579927599229441	11.72939197152925	2.926557681690429
198	-0.09999999999999964	6.624357756286171	11.876975130073507	2.9634534712332354
199	-0.049999999999998934	6.651210320703413	11.966414593840577	2.9858133371662987
200	0.0	6.6601940324728	11.996377125070657	2.9933039699737307
201	0.05000000000000071	6.651210320703413	11.966414593840577	2.9858133371662983
202	0.10000000000000142	6.6243577562861695	11.876975130073504	2.963453471233234
203	0.15000000000000036	6.579927599229439	11.72939197152924	2.926557681690427
204	0.20000000000000107	6.518390309050842	11.525850395669812	2.8756722881986994
205	0.25	6.440372611393807	11.269333881767121	2.8115431613438457
206	0.3000000000000007	6.346624417700719	10.96355135708059	2.735097534535414
207	0.3500000000000014	6.23797461921075	10.612848006461281	2.647421706863366
208	0.40000000000000036	6.115274669765878	10.22210264182956	2.549735386024364
209	0.45000000000000107	5.979329269736242	9.7966150159085	2.4433635174132484
210	0.5	5.8308149871003625	9.341986709446019	2.329706506687945
211	0.5500000000000007	5.670191259195434	8.863999316367504	2.210209766918249
212	0.6000000000000014	5.4976150363445715	8.368493597820304	2.0863335080588206
213	0.6500000000000004	5.312880928631692	7.861253082048253	1.959523637980939
214	0.7000000000000011	5.115421441194245	7.347895267104044	1.8311845643149762
215	0.75	4.9044103512663515	6.833773157619908	1.7026545799086874
216	0.8000000000000007	4.679004115483901	6.323889359354775	1.575184387830875
217	0.8500000000000014	4.4387178450443745	5.822824392756818	1.449919181230153
218	0.9000000000000004	4.18386405266482	5.334680297084386	1.3278845459345536
219	0.9500000000000011	3.915914906421621	4.863040006982907	1.2099763062663773
220	1.0	3.6376365986947654	4.410942419180841	1.0969542934880576
221	1.0500000000000007	3.3529197106241213	3.9808725504101425	0.989439887155399
222	1.1000000000000014	3.066356403406653	3.5747657370200017	0.8879170669953902
223	1.1500000000000004	2.7827108780132246	3.1940244556234916	0.7927366201434901
224	1.200000000000001	2.506439253169148	2.8395460611279417	0.7041230778280941
225	1.25	2.24135482152625	2.511759547317135	0.6221839077942117
226	1.3000000000000007	1.990459147283092	2.2106693347627404	0.5469204636606978
227	1.3500000000000014	1.755909157588011	1.935904076066539	0.4782401887114341
228	1.4000000000000004	1.5390732113366425	1.6867685306270623	0.4159695871688654
229	1.450000000000001	1.340633644156128	1.4622966889966529	0.3598675079663872
230	1.5	1.1607057926179554	1.261304507387863	0.3096383311593239
231	1.5500000000000007	0.9989556733354013	1.082440832051274	0.26494470190500546
232	1.6000000000000014	0.8547073348106418	0.9242353370594341	0.22541951789562906
233	1.6500000000000004	0.7270363346936017	0.7851425541230315	0.19067693990042667
234	1.700000000000001	0.6148487362924362	0.6635813273154534	0.16032225863617958
235	1.75	0.516946419310087	0.5579692685625908	0.13396051193029537
236	1.8000000000000007	0.43208005589923637	0.46675201302687525	0.11120380195869181
237	1.8500000000000014	0.3589912419022898	0.3884272707680159	0.09167731165410595
238	1.9000000000000004	0.29644522939760165	0.3215638381202493	0.07502406114478202
239	1.950000000000001	0.24325559708470745	0.2648158669312241	0.06090847875981729
240	2.0	0.19830207126163302	0.21693279181758549	0.04901888663993337
241	2.0500000000000007	0.16054259123266146	0.17676538610517337	0.03906901862065074
242	2.1000000000000014	0.12902060335437593	0.1432684585642693	0.030798698415475494
243	2.1500000000000004	0.10286846652442794	0.11550071874972918	0.023973810051557416
244	2.200000000000001	0.08130775646581956	0.09262233262076709	0.018385690976511104
245	2.25	0.06364716486297439	0.07389066633829462	0.013850072310875615
246	2.3000000000000007	0.049278601406564704	0.058654678938177475	0.010205681420803773
247	2.3500000000000014	0.03767202210110199	0.04634837798917613	0.007312610338172195
248	2.4000000000000004	0.02836942636739792	0.036483700047377284	0.005050540481064183
249	2.450000000000001	0.020978389410676535	0.028643122934778494	0.0033169004315409248
250	2.5	0.015165425953520995	0.022472262288878674	0.002025019882414003
251	2.5500000000000007	0.010649417557255347	0.017672652588827796	0.0011023298044079027
252	2.6000000000000014	0.007195278954168494	0.013994864553065691	0.0004886468074446356
253	2.6500000000000004	0.004607989390461142	0.011232067505863188	0.00013456884540403113
254	2.700000000000001	0.002727072963148558	0.009214107655327031	0.0
255	2.75	0.0014215771001904187	0.00780214145730974	5.281413738289096e-05
256	2.8000000000000007	0.0005855702525972006	0.0068838372901356415	0.000267660743696114
257	2.8500000000000014	0.00013415795674465159	0.0063691382269888365	0.0006249111362980193
258	2.9000000000000004	0.0	0.006186563289315684	0.0011097393964875444
259	2.950000000000001	0.00013029974593337101	0.006280013611268573	0.0017113296312402178
260	3.0	0.00048422899933520114	0.006606042803337471	0.0024221993859909106
261	3.0500000000000007	0.0010307473919288768	0.007131546823334713	0.0032376280355051815
262	3.1000000000000014	0.0017467734714076144	0.00783182721793579	0.004155178618639339
263	3.1500000000000004	0.002615664869658474	0.008688982107965537	0.005174301710287008
264	3.200000000000001	0.003625966576897177	0.0096905812380043	0.006296010410655807
265	3.25	0.0047703890029868745	0.01082858434916483	0.007522616266586337
266	3.3000000000000007	0.006044980790835375	0.012098465690284303	0.008857516828725445
267	3.3500000000000014	0.007448464959683321	0.013498511356444186	0.010305026516780943
268	3.4000000000000004	0.008981710666750686	0.015029260100783804	0.011870243454350119
269	3.450000000000001	0.010647316512789828	0.01669306213196705	0.013558945901411514
270	3.5	0.012449284760204016	0.018493734063012784	0.015377512825907253
271	3.5500000000000007	0.014392769003798378	0.02043629153819281	0.01733286399609289
272	3.6000000000000014	0.016483880689802888	0.02252674408870763	0.019432415731330966
273	3.6500000000000004	0.018729542400656385	0.024771939437181385	0.021684049116339987
274	3.700000000000001	0.021137378012794805	0.02717944678797258	0.024096088063147173
275	3.75	0.023715631707197815	0.02975747062128505	0.026677285100240863
276	3.8000000000000007	0.026473109391884186	0.03251478817967099	0.029436813186071747
277	3.8500000000000014	0.02941913741079727	0.03546070522660463	0.032384262191820806
278	3.9000000000000004	0.032563534495926305	0.03860502580152928	0.0355296389845363
279	3.950000000000001	0.03591659380038159	0.041958032627338986	0.0388833702746294
280	4.0	0.039489072559494076	0.045530475576404286	0.04245630757925505
281	4.050000000000001	0.04329218749254249	0.04933356619928612	0.04625973380261618
282	4.100000000000001	0.047337614504224135	0.05337897679247026	0.05030537105227161
283	4.15	0.05163749159433362	0.057678842850867676	0.054605389402886534
284	4.200000000000001	0.05620442415496285	0.062245768037243146	0.05917241639046482
285	4.25	0.06105149204273097	0.06709283102089815	0.06401954707514412
286	4.300000000000001	0.06619225797226669	0.07223359370575859	0.06916035455259364
287	4.350000000000001	0.07164077689714965	0.07768211049488272	0.0746089008257654
288	4.4	0.07741160613447118	0.08345293833356891	0.08037974797254624
289	4.450000000000001	0.08351981605618519	0.08956114734404928	0.08648796956255703
290	4.5	0.08998100121982766	0.0960223319170443	0.09294916228941505
291	4.550000000000001	0.09681129184746773	0.10285262216379064	0.09977945779436732
292	4.600000000000001	0.10402736558807568	0.11006869566002596	0.10699553466416059
293	4.65	0.11164645951760299	0.11768778943356893	0.11461463059106186
294	4.700000000000001	0.1196863823446579	0.12572771216156603	0.12265455468654558
295	4.75	0.1281655267994415	0.13420685655376433	0.13113369994273563
296	4.800000000000001	0.13710288219046696	0.1431442119054485	0.14007105583751622
297	4.850000000000001	0.14651804711839667	0.15255937680877527	0.14948622108048862
298	4.9	0.15643124233974603	0.1624725720148163	0.1593994164978581
299	4.950000000000001	0.16686332377548307	0.1729046534410775	0.16983149805493913
300	5.0	0.17783579566120533	0.18387712532096295	0.18080397001539472
301	5.050000000000001	0.18937082383664272	0.1954121534928246	0.19233899823662592
302	5.100000000000001	0.20149124917300565	0.20753257882700696	0.20445942360090597
303	5.15	0.2142206011371739	0.22026193078985365	0.217188775582008
304	5.200000000000001	0.22758311149209742	0.23362444114397796	0.23055128594714872
305	5.25	0.24160372813294462	0.24764505778434628	0.2445719025941312
306	5.300000000000001	0.256308129058775	0.26234945870989085	0.2592763035236267
307	5.350000000000001	0.27172273647950185	0.2777640661304479	0.27469091094653186
308	5.4	0.2878747310580634	0.2939160607089088	0.29084290552638126
309	5.450000000000001	0.30479206628772104	0.3108333959385076	0.30776024075679687
310	5.5	0.32250348300443044	0.3285448126551823	0.3254716574739496
311	5.550000000000001	0.3410385240342677	0.3470798536849986	0.34400669850404436
312	5.600000000000001	0.3604275489758768	0.3664688786265965	0.36339572344580356
313	5.65	0.3807017491179474	0.3867430787686596	0.38366992358795965
314	5.700000000000001	0.4018931624916924	0.407934492142401	0.4048613369617544
315	5.75	0.42403468905834085	0.43007601870904744	0.42700286352843136
316	5.800000000000001	0.4471601060316317	0.4532014356823374	0.45012828050173864
317	5.850000000000001	0.4713040833353084	0.4773454129860125	0.4742722578054233
318	5.9	0.49650219919561245	0.5025435288463171	0.49947037366573355
319	5.950000000000001	0.5227909558687971	0.5288322855195007	0.5257591303389201
320	6.0	0.5502077955036064	0.5562491251543102	0.5531759699737314
321	6.050000000000001	0.5787911161387935	0.5848324457894971	0.5817592906089193
322	6.100000000000001	0.608580287835605	0.6146216174863091	0.6115484623057316
323	6.150000000000002	0.639615668945293	0.6456569985959969	0.6425838434154199
324	6.199999999999999	0.6719386225116031	0.6779799521623071	0.6749067969817302
325	6.25	0.7055915328082909	0.7116328624589954	0.7085597072784183
326	6.300000000000001	0.740617822011604	0.7466591516623083	0.7435859964817316
327	6.350000000000001	0.7770619670077927	0.783103296658496	0.7800301414779193
328	6.400000000000002	0.8149695163356059	0.8210108459863095	0.8179376908057326
329	6.449999999999999	0.8543871072637907	0.8604284369144946	0.8573552817339176
330	6.5	0.8953624830036038	0.9014038126543079	0.8983306574737312
331	6.550000000000001	0.9379445100562922	0.9439858397069955	0.9409126845264187
332	6.600000000000001	0.9821831956956055	0.9882245253463091	0.9851513701657322
333	6.650000000000002	1.028129705585294	1.0341710352359976	1.031097880055421
334	6.699999999999999	1.0758363815316034	1.081877711182307	1.0788045560017303
335	6.75	1.125356759370792	1.1313980890214956	1.128324933840919
336	6.800000000000001	1.1767455869916041	1.1827869166423082	1.1797137614617315
337	6.850000000000001	1.2300588424927925	1.236100172143497	1.2330270169629203
338	6.900000000000002	1.285353752475606	1.2913950821263096	1.2883219269457329
339	6.949999999999999	1.3426888104712909	1.3487301401219947	1.345656984941418
340	7.0	1.402123795503603	1.4081651251543073	1.4050919699737303
341	7.050000000000001	1.4637197907862918	1.469761120436996	1.4666879652564193
342	7.100000000000001	1.527539202555606	1.53358053220631	1.5305073770257334
343	7.150000000000002	1.5936457790377938	1.5996871086884976	1.596613953507921
344	7.199999999999999	1.662104629551603	1.6681459592023071	1.6650728040217304
345	7.25	1.7329822437457905	1.7390235733964945	1.7359504182159178
346	7.300000000000001	1.806346510971606	1.8123878406223086	1.8093146854417324
347	7.350000000000001	1.8822667397902926	1.888308069440996	1.8852349142604197
348	7.400000000000002	1.960813677615607	1.9668550072663107	1.963781852085734
349	7.449999999999999	2.042059530491289	2.048100860141993	2.045027704961416
350	7.5	2.1260779830036034	2.132119312654307	2.1290461574737307
351	7.550000000000001	2.2129442183287935	2.218985547979497	2.2159123927989204
352	7.600000000000001	2.3027349384156057	2.3087762680663095	2.305703112885733
353	7.650000000000002	2.3955283843027955	2.4015697139534993	2.398496558772923
354	7.699999999999999	2.4914043565716018	2.4974456862223056	2.494372531041729
355	7.75	2.590444235933292	2.596485565583995	2.5934124104034186
356	7.800000000000001	2.6927310039516046	2.698772333602308	2.6956991784217315
357	7.850000000000001	2.7983492639002945	2.804390593550998	2.8013174383704214
358	7.900000000000002	2.9073852617556106	2.913426591406313	2.9103534362257366
359	7.949999999999999	3.019926907323791	3.0259682369744936	3.0228950817939166
360	8.0	3.136063795503606	3.1421051251543086	3.139031969973732
361	8.05	3.2558872276837914	3.2619285573344965	3.2588554021539196
362	8.100000000000001	3.3794902332756074	3.3855315629263116	3.382458407745735
363	8.150000000000002	3.5069675913802953	3.5130089210310005	3.5099357658504227
364	8.2	3.638415852591603	3.6444571822423066	3.64138402706173
365	8.25	3.77393336093329	3.7799746905839946	3.7769015354034177
366	8.3	3.9136202759316046	3.9196616055823097	3.916588450401733
367	8.350000000000001	4.057578594822797	4.0636199244735005	4.060546769292924
368	8.400000000000002	4.2059121748956105	4.2119535045463135	4.208880349365737
369	8.45	4.358726755968791	4.364768085619494	4.361694930438918
370	8.5	4.516129983003603	4.522171312654307	4.51909815747373
371	8.55	4.678231428851294	4.684272758501999	4.6811996033214225
372	8.600000000000001	4.845142617135608	4.851183946786311	4.848110791605734
373	8.650000000000002	5.016977045270298	5.023018374921003	5.019945219740427
374	8.7	5.1938502076116	5.199891537262304	5.1968183820817275
375	8.75	5.375879618745792	5.381920948396496	5.378847793215918
376	8.8	5.563184836911608	5.569226166562313	5.5661530113817355
377	8.850000000000001	5.755887487557796	5.7619288172085	5.758855662027924
378	8.900000000000002	5.954111287035614	5.960152616686318	5.9570794615057405
379	8.95	6.157982066426289	6.164023396076992	6.160950240896415
380	9.0	6.367627795503605	6.373669125154309	6.370595969973732
381	9.05	6.583178606831291	6.589219936481996	6.586146781301419
382	9.100000000000001	6.804766819995612	6.8108081496463155	6.807734994465737
383	9.150000000000002	7.032526965972803	7.0385682956235085	7.035495140442931
384	9.200000000000003	7.266595811631616	7.27263714128232	7.269563986101743
385	9.25	7.507112384370794	7.513153714021498	7.5100805588409205
386	9.3	7.754217996891606	7.76025932654231	7.757186171361733
387	9.350000000000001	8.0080562721053	8.014097601756005	8.011024446575428
388	9.400000000000002	8.268773168175612	8.274814497826316	8.27174134264574
389	9.450000000000003	8.536517003696307	8.54255833334701	8.539485178166434
390	9.5	8.811438483003602	8.817479812654305	8.814406657473729
391	9.55	9.093690721623796	9.099732051274499	9.096658896093924
392	9.600000000000001	9.383429271855615	9.38947060150632	9.386397446325743
393	9.650000000000002	9.680812148487803	9.686853478138508	9.68378032295793
394	9.700000000000003	9.985999854651622	9.992041184302327	9.98896802912175
395	9.75	10.299155407808291	10.305196737458994	10.30212358227842
396	9.8	10.62044436587161	10.626485695522314	10.623412540341738
397	9.850000000000001	10.950034853465299	10.956076183116004	10.953003027935425
398	9.900000000000002	11.288097588315617	11.294138917966324	11.291065762785745
399	9.950000000000003	11.634805907778814	11.640847237429517	11.637774082248942
400	10.0	11.990335795503606	11.996377125154307	11.99330396997373
