# Supplementary material for: Combining stochastic resetting with Metadynamics to speed-up molecular dynamics simulations
Source: Nat Commun. 2024 Jan 4;15:240. doi: 10.1038/s41467-023-44528-w (PMC10764788; doi:10.1038/s41467-023-44528-w)
Supplement: Supplementary file 4 — Source Data [file 41467_2023_44528_MOESM4_ESM.zip › SourceData/Figure3c.csv]

	Dev_from_opt_CV	speedup_MetaD	speedup_MetaD_SR
0	0.0	212.47264618465886
1	0.05233595624294383	183.84887544472733	208.03118654737483
2	0.10452846326765346	124.81314346978156	202.97867199915774
3	0.15643446504023087	77.590883456114	196.98125348730085
4	0.20791169081775931	51.83835374180353	190.5918873837706
5	0.25881904510252074	32.421988396474006	179.97394631943425
6	0.3090169943749474	18.22443701273513	167.71693770966246
7	0.35836794954530027	10.818369685731996	157.2323000622391
8	0.40673664307580015	6.964486080022511	145.642742369589
