# Supplementary material for: Combining stochastic resetting with Metadynamics to speed-up molecular dynamics simulations
Source: Nat Commun. 2024 Jan 4;15:240. doi: 10.1038/s41467-023-44528-w (PMC10764788; doi:10.1038/s41467-023-44528-w)
Supplement: Supplementary file 4 — Source Data [file 41467_2023_44528_MOESM4_ESM.zip › SourceData/Figure4b.csv]

	$\phi_3$	V
0	-3.093248076923077	6.023597716142792
1	-2.9965842307692308	4.561960728045612
2	-2.8999203846153843	3.4128433945877594
3	-2.803256538461538	2.5859859767243876
4	-2.706592692307692	1.99483658859024
5	-2.609928846153846	1.6117311540586736
6	-2.5132649999999996	1.3774828138641924
7	-2.4166011538461536	1.2590702438199597
8	-2.3199373076923075	1.2281930891399677
9	-2.2232734615384615	1.2138325148367104
10	-2.126609615384615	1.1395073547993362
11	-2.029945769230769	1.083512813883631
12	-1.933281923076923	0.92585187319542
13	-1.8366180769230769	0.7588340154625149
14	-1.7399542307692304	0.5853445455518168
15	-1.6432903846153843	0.3449078056994318
16	-1.5466265384615383	0.13808693521377483
17	-1.4499626923076923	0.0
18	-1.3532988461538458	0.06370740709410698
19	-1.2566349999999997	0.38962844020605025
20	-1.1599711538461537	0.9274129033163995
21	-1.0633073076923074	1.7037613838911496
22	-0.9666434615384611	2.6175975925467894
23	-0.8699796153846151	3.8019683723488518
24	-0.7733157692307691	5.089920177012742
25	-0.676651923076923	6.643705387681838
26	-0.5799880769230767	8.301968281993329
27	-0.4833242307692305	10.028212008046184
28	-0.38666038461538443	11.718499175294792
29	-0.28999653846153817	13.220310781044963
30	-0.1933326923076919	14.437714838902192
31	-0.09666884615384586	15.160740522934683
32	-4.999999999810711e-06	15.321209278650638
33	0.09665884615384623	15.031427635614891
34	0.1933226923076925	14.210446490993542
35	0.28998653846153877	12.942076387531735
36	0.3866503846153848	11.479842977939821
37	0.4833142307692311	9.818274491956434
38	0.5799780769230773	8.1060511050077
39	0.6766419230769234	6.52211284712068
40	0.7733057692307694	5.233134506791276
41	0.8699696153846155	4.175789593471909
42	0.9666334615384615	3.567502448073026
43	1.063297307692308	3.4386677372396486
44	1.1599611538461545	3.8511082499997547
45	1.2566250000000005	4.706528947590461
46	1.3532888461538466	6.216868724054955
47	1.4499526923076926	8.187620000034743
48	1.5466165384615387	10.373557825005513
49	1.6432803846153847	12.785138274861591
50	1.7399442307692308	15.202025067666638
51	1.8366080769230768	17.25512562672018
52	1.9332719230769233	19.32772046033003
53	2.02993576923077	20.913310061339327
54	2.126599615384616	22.03702393737516
55	2.223263461538462	22.5927730462044
56	2.319927307692308	22.690400581955608
57	2.416591153846154	21.914702328960907
58	2.513255	20.560905064072063
59	2.6099188461538465	18.6003190994692
60	2.706582692307693	16.460147404365685
61	2.803246538461539	14.177296014864028
62	2.899910384615385	11.79881155381809
63	2.996574230769231	9.68315196818901
64	3.093238076923077	7.705682315507173
