# Supplementary material for: Combining stochastic resetting with Metadynamics to speed-up molecular dynamics simulations
Source: Nat Commun. 2024 Jan 4;15:240. doi: 10.1038/s41467-023-44528-w (PMC10764788; doi:10.1038/s41467-023-44528-w)
Supplement: Supplementary file 4 — Source Data [file 41467_2023_44528_MOESM4_ESM.zip › SourceData/Figure4c.csv]

	0	1	2	3	4	5	6	7	8	9	10	11	12	13	14	15	16	17	18	19	20	21	22	23	24	25	26	27	28	29	30	31	32	33	34	35	36	37	38	39	40	41	42	43	44	45	46	47	48
0	12.418421853815612	11.083073189553225	9.900461482614396	9.05940472806925	8.441441018772924	8.396103057534747	8.20669397518864	8.391224522164237	8.593207666764874	8.919950826840356	8.830694758848193	9.072559231896747	9.320654642918633	9.152523609819456	8.802347621342966	8.397722873194711	7.966211863474141	7.551435006316835	7.606315825629826	7.889115481753105	8.409484679394833	9.243494475353085	10.329573224205262	11.629556053006723	13.05771057909164	14.842713070545848	16.577931082729197	17.903226077875097	19.5483684018878	20.93253201041948	21.810450879482385	22.62480690198302	22.50487785997753	22.285925601009513	21.38985937935922	20.166964396873187	18.894357716366663	16.99978970484986	15.54482039540564	13.888994081190376	12.535256970403816	11.602295103056143	10.739514351192703	10.506490494706812	11.020597933760659	12.048587403444788	13.624957407050111	15.462269121823818	18.227047909174413
1	11.019482231252288	9.668738337517237	8.432523376621715	7.61473482870125	7.216856495250714	6.785606067762366	6.758265316828876	6.912996335748704	7.108379234255009	7.207000180399643	7.476753704563501	7.653928809006478	7.800228168187056	7.754012565672259	7.4368994782868905	6.970814086150554	6.658545576017955	6.401377294541511	6.1926953876056245	6.459986075799991	6.998118536758128	7.858850754207258	8.926887687358072	10.278873471724616	11.653361436254734	13.278973804088695	15.006878646007774	16.82237689581754	18.068458674576796	19.66239874189859	20.6198114266913	21.019922730912846	21.245300195734423	21.07844045940151	20.03836241443046	18.920178295955438	17.46941785304164	15.742740179815133	13.797561643332116	12.435775530064346	11.018267545478125	10.06776346022839	9.550043747471594	9.178953486773942	9.43970981749919	10.515922945304643	12.215981107204618	14.193069083100543	16.752825207407792
2	10.090132164485361	8.645723709519281	7.320471948685347	6.665471968761359	5.855416077775869	5.6997048788752895	5.641858085513682	5.709958259906507	5.951129739788058	6.165031537926222	6.377930553637266	6.591907734277343	6.6458732893522345	6.743885409282772	6.429525852357999	6.010125813776748	5.565730315665265	5.273934648409231	5.128345090518097	5.2409490388562965	5.915389988675409	6.668442436153368	7.980917804890512	9.203019982750094	10.726623327073122	12.435930398542858	13.964519916993375	15.591902684669613	17.159462955629294	18.506183283693986	19.5191613947469	19.92402693682	20.219334269394885	19.783262874452475	18.818285035838645	17.638388718090606	16.130500973461398	14.683945629794174	12.766382154600493	11.302525562206222	10.035820489465381	8.701399984740997	8.291425106892117	8.25105579346649	8.41381736681749	9.663794546821629	10.77918232534374	13.18542887963445	15.698008980231656
3	9.247412938935954	7.602938001997097	6.571483297362915	5.642160565464929	5.0980299664359965	4.820780348503965	4.815693972031896	4.823729186433739	5.080058889206232	5.459259223830832	5.463616607441166	5.594849791362143	5.821164303098728	5.8376657803864225	5.501904249196838	5.0498770352295335	4.425904027406302	4.192129823652724	4.272190930144726	4.421310336414683	5.135467800170119	6.0759560486580835	7.031407685148258	8.369177756436642	9.75191536068083	11.352813307409765	13.03457814831535	14.54314731092228	16.247770508442866	17.44955190566816	18.37495581463449	19.08933074665863	19.22272827439577	18.680848463678927	17.805717421222166	16.988279433122685	15.246998376853895	13.531100475244916	11.892141025281399	10.363342450484513	9.01182439737309	8.001402471113954	7.408410357080266	7.112338676078938	7.520749345731689	8.570859640496895	10.098635791330993	12.292318937337761	14.539343128967822
4	8.527794261737535	7.016555662790787	5.967487887695383	5.113035647099164	4.57415270440415	4.232671759664125	4.116746989453658	4.370436932493947	4.414175621865944	4.554228087556773	4.866518857450414	5.126565266514054	5.207590003977952	4.971903146726259	4.70336563476329	4.5304889231008	4.023847422438182	3.739832483811135	3.6590523450791466	3.7434112646786764	4.388405565860396	5.4018923712659115	6.503074662709384	7.868486008278836	9.212422350401715	10.782637046753377	12.497115454005037	14.182761929810844	15.490031327796558	16.712939666455426	17.908297860703954	18.303987232393574	18.495742849844532	18.0343176114226	17.31221461403141	15.847263806604623	14.548257676717625	13.013402921685266	11.411574873103845	9.606953899389527	8.332897220213363	7.365848148429974	6.575356080141763	6.412143416621639	6.90375064355032	7.781989565871138	9.315934291563906	11.64941798117285	13.881813021979042
5	8.26504727176539	6.821122145009797	5.506930135186947	4.72298791412372	4.256929403201263	3.8372871710316465	3.9009525312960323	3.879958240891705	3.9871646803312046	4.334593533093333	4.457405386797738	4.61672614588192	4.708721145094796	4.602930548307347	4.341203414789336	3.9219278068594505	3.5654564322309836	3.0316180981630776	3.1864248553746757	3.5769675673481336	3.9532273768901183	4.871548358476186	6.034078731886158	7.453496263635074	8.747211360295022	10.417011347013563	12.073605215893362	13.627516090684065	15.254538524065332	16.331692005282488	17.474652383729346	17.89001813620645	17.94602866026441	17.76738856326231	16.78643122768246	15.412926529809688	14.10335211428053	12.390730693868248	10.802887826512913	9.089131389499087	7.856467687204929	6.682236931972955	6.11836581911481	5.973663099430171	6.48089017948649	7.254405907998484	8.972629323211848	10.806144429604641	13.372233173901307
6	8.229530396838094	6.871385712205451	5.590824308258856	4.614964656902706	4.13504639242457	3.8974409923163735	3.678250560105104	3.6787926188866242	3.77881644545708	3.972009195086356	4.161831939905331	4.122458409776221	4.332288474693406	4.310156023764866	4.019738102962461	3.6835816638330083	3.250022379015533	2.8028353311792635	2.940825877725038	3.211368594990174	3.761222777809823	4.776227687821027	5.74664327349771	7.1715542613723695	8.724089856143184	10.255541763066532	12.119666968846083	13.653956967437534	14.994348424282324	16.14988902650183	17.277089981336065	17.672035879750286	17.680194298265935	17.279374907147623	16.384375965084256	15.238038159706575	13.792625900211728	11.764172787954557	10.290947003824606	8.689783211249937	7.517659606146554	6.323503166005885	5.712695658793146	5.618503081070547	5.941018542703128	6.998836583107627	8.556837707774786	10.63418059197204	13.039501179939762
7	8.293270541133937	6.691823496564497	5.46009278816309	4.555136653455948	3.9759059811585686	3.6818077183418056	3.4756481869677422	3.696687676823191	3.8055201666112852	3.9736945337485743	4.3274814210725	4.114280699189525	4.089071751977321	3.8867600712556243	3.8672039535095637	3.4939932515427117	2.9847675855047298	2.705291481695297	2.680281289678459	2.8926900448674333	3.637229414037228	4.596990291013594	5.779507288512583	7.136376528026611	8.488200488772684	10.07933952630321	11.718235527275079	13.530483622962592	14.78054753226974	16.13834426117857	17.02333501324842	17.650014505256014	17.49383115337127	16.87500063727834	16.34405422414195	15.113029168153759	13.452650720604222	11.838010862182202	10.180065311113385	8.459913806015013	7.281438010883556	6.228684058259969	5.593942791448425	5.388936199723973	5.852509818825361	6.794184282475511	8.30408119648211	10.58897203107535	13.025467392628022
8	8.228425206947415	6.703189138916114	5.522708508827979	4.571066802066387	4.066193068332712	3.628237152665532	3.4561302829256597	3.56492875595968	3.586838598936117	3.868233729979444	3.8817793094647977	4.007671515583896	4.085174118001754	3.9622066084823464	3.6132489389006146	3.2979528665889637	2.8973974571851056	2.723921960119787	2.4912232254194597	2.929259305540657	3.4859583996418557	4.5393592680205455	5.7149086920870324	7.0745572939152055	8.626031375947143	10.347622711306734	11.795433956325367	13.069316764304117	14.873373563428942	16.04547286340581	16.884559645736054	17.37909156866941	17.46003685319363	16.939438252092202	16.129036227050392	14.845314595534784	13.077432781732227	11.625180643779771	9.948482105716272	8.439654745037204	7.185078351346535	6.014209837009606	5.463022783796548	5.564182201376195	5.987222809862029	6.574151397809272	8.254702412716963	10.399738430949377	12.860074578293975
9	8.366224046073881	6.740624377887025	5.459826224446392	4.66473793978702	3.9713106117225685	3.6707194997917085	3.549124532840861	3.5115241541854436	3.5352658668573227	3.748066936274114	3.827311308990036	4.1087753973527175	3.9951381815251485	3.796940003533236	3.726213919289008	3.236987698577444	2.8666349171071115	2.493286467681978	2.4572677245620893	2.770181311280317	3.365764416008285	4.516418496987775	5.734449430470624	7.233248884285964	8.647306337343517	10.343672542461071	12.080448393126021	13.471341378513479	14.963726350807239	15.960658295615522	16.99428584341448	17.198370130976354	17.335201931278746	16.80875625893361	16.114655477552198	14.904949203396374	13.414573487051129	11.732565421431048	10.046665303907298	8.484484392639065	7.181472507515743	6.083320751916297	5.423404115191928	5.369908972489087	5.642991650947954	6.718071043766905	8.357312117199982	10.345167586400647	12.905490239646726
10	8.597001730516759	6.7091546492904435	5.526609312150823	4.686626083858684	4.057215911671492	3.6934248646586125	3.569481536116748	3.4933639096277584	3.5750665790541998	3.7684499332294825	3.773166377213876	4.074562826499255	3.989143575563644	3.7686794477270533	3.702491758038219	3.194924695836189	2.7598977623766245	2.52571651373622	2.536882066260598	2.8246841600114125	3.4998351763027316	4.483786781073794	5.695133106930213	7.223976616493586	8.627615309424458	10.167046542019234	11.835202168388864	13.4811203701825	14.847632257072949	16.01447513304096	16.764911115401837	17.362208238736542	17.41280213785906	16.68113604149847	16.220281847913704	14.697125984121783	13.237365680512179	11.412966613468631	9.834487895666275	8.428179206364156	7.01875782116311	5.997153420856591	5.434702277107073	5.330747026126039	5.608964994596049	6.748076371214821	8.252602166538884	10.41065997300978	12.749832951079032
11	8.244461588208273	6.606163534078254	5.5170855505622125	4.683914336735098	4.064762191513147	3.5151714487308183	3.4179004158210553	3.3219782797443553	3.4926968262336704	3.567675691485764	3.790969468656386	3.858412195109633	3.822774385580984	3.65530670883404	3.6161055709200562	3.198698366414834	2.6696280521577336	2.4858361468788974	2.341040615752756	2.73576681642904	3.5548777314875384	4.564318008508185	5.726515319717442	7.145363434539689	8.70754423979908	10.327445405417228	11.993423056942856	13.320896929681304	14.924987993251026	15.91086314275034	16.690929049998	17.10718800703578	17.242350586408676	16.78995547923909	16.107179677833223	14.632883167840802	13.289184988450698	11.590222060600762	9.93325327928801	8.424165500004536	7.071758028171979	5.97580129695678	5.522235641146982	5.39186750481743	5.6652897325423	6.725548677162724	8.246354747366846	10.27315758745899	12.88849621759434
12	7.881410520132144	6.615891361014537	5.28446080528905	4.432907003314576	3.720940883129865	3.4139768311370355	3.3330615001450665	3.26239386128551	3.28355847706543	3.4734645793114662	3.513250722441623	3.525728191961795	3.451312303460968	3.6129082616233994	3.3193431853851862	2.858705618513839	2.459582961018423	2.2986548720033024	2.325377662068072	2.62227326548442	3.2085709397368376	4.488508178525745	5.705999219594756	7.142710627786274	8.5544094959001	10.140300840464777	11.688195435625381	13.233959474161354	14.4197236717952	15.555783667812676	16.55200993128825	17.008512836380042	17.083775623749155	16.612660449933692	15.80426515447984	14.605324950711047	13.236635883000787	11.641032660043482	9.885316504584829	8.531051246566193	7.131346530385756	6.111946910638357	5.4412776988907	5.309434795053249	5.735056466258636	6.685141989693238	8.076279045214822	10.176450806531724	12.769398254322663
13	7.816414103348703	6.25708179931047	5.022860054345199	4.1354811743337825	3.51369490388591	3.1483272322492333	2.9649714441345383	2.9989392961885404	3.126313006303458	3.315751414662321	3.3891217836301726	3.429195521275993	3.490414905027463	3.2976756119784536	3.0788448506916373	2.7679362775919367	2.284164588154936	2.0975521841390226	1.9300788222865384	2.434610146207689	3.2857570697160945	4.250527453818266	5.416027056263614	6.95998692225903	8.36762606296177	9.913198432860456	11.418156469640975	12.818757817923336	14.265871678382894	15.38133608440503	16.320735391946815	16.800328169913783	16.76307999553925	16.321570442153675	15.657408280673284	14.42199375352863	13.187316109220133	11.426533827019846	9.724863144527509	8.293741380637707	6.858201136664015	5.953993663556544	5.382691362659134	4.952216375322685	5.482293949958318	6.442115190492078	8.175287286302876	10.110182554980534	12.434632492132067
14	7.271428390728937	5.976121336414849	4.7056024691807075	3.785487014878121	3.3942285784777386	2.89437053986929	2.78408254342005	2.5890734534391218	2.8940915118572326	2.913134581539297	3.2176223621122677	3.061938161113786	2.9974451150238854	2.9936335477135145	2.789511954787332	2.378967249306535	2.0234943893390804	1.6832238638655106	1.8096565985200126	2.26284098033845	2.838364081802288	3.889733604282874	5.203930780859817	6.34124639172955	8.019656912528422	9.705948554992057	11.288911734874885	12.565532015475073	13.903184699021754	15.084954301440018	15.866986347405895	16.322091285266026	16.46845061261876	16.00884672593134	15.2962917022146	14.295159072174421	12.684705448799663	11.190266177899801	9.38471936390037	7.998925779155456	6.5825757194868295	5.7269035302992055	4.929580968341547	5.1228863114276795	5.233688142134933	6.189219653608111	7.754659938311946	9.821959360820252	12.272572192070495
15	6.963500318957922	5.441020299199295	4.400510069624216	3.5104052711668006	2.893246630731552	2.728167401581846	2.3526229182808125	2.4313993171502	2.423605393278004	2.633611557259579	2.84794443656774	2.659446412875698	2.7238835493816973	2.3742895698920874	2.3407053950480465	1.9851799616522205	1.6439918007348044	1.494288016741744	1.4442428672961398	1.772704258122122	2.5695841543605136	3.4476804797053866	4.7249478955604385	6.154318777942479	7.568711639481664	9.123426832643677	10.890331639214182	12.11211748259737	13.543285495423865	14.897417451938583	15.641902188731223	16.214026815881567	16.150183983975538	15.813137611214746	14.947056914147433	13.69828270643593	12.465513399237606	10.830549070161801	9.075089793999583	7.551275792451457	6.2610568231342025	5.351057074125614	4.533034529686974	4.39784305359581	5.000831471404942	5.814264513233761	7.48545181237808	9.216481720824103	11.740435432542805
16	6.483106518628353	5.209562712136536	3.9373341153979533	3.2398028849288307	2.744739238262685	2.159694416033389	2.053758897659331	1.9224520726374488	2.0410796407690794	2.23467291393768	2.2533303211057243	2.254871150487938	2.158261343367551	2.0720375982327255	1.5957659432103029	1.4438599471302798	1.1143326519289332	0.9288258750831666	0.9599881582316527	1.4306556356818616	2.1586978231651193	3.1117607476304885	4.24320618483964	5.663791778964439	7.1033337823420055	8.568894251138998	10.040978752185936	11.613178522107061	12.877758510221856	14.041674428711616	15.072643829823404	15.540287628052443	15.584044211761128	15.380071984183623	14.58016660075959	13.216614008373345	11.912585007757404	10.363583538183926	8.705440377335089	7.073990608425596	5.875778273578652	4.746765709572686	4.275249199526681	4.018322374710776	4.481199915517417	5.443565208688974	6.88869076753858	8.79452360412371	11.194734177607936
17	6.200683049029657	4.665481023407097	3.6215100636488238	2.9115914741352737	2.3297023918746795	1.996420467811964	1.8182820968278763	1.753872167779961	1.8494074525471822	1.770696126861286	1.8445840267266007	1.7465139802806595	1.6446816897457852	1.464353874536676	1.1581714003505237	0.8888029155746633	0.6791563947403212	0.4129371665937871	0.5830937854969296	0.8798432331171746	1.6766020770528094	2.584538486682094	3.780001274760247	5.150960483841384	6.487683020880189	7.9150109900471906	9.405642206528146	11.143518091806609	12.556395399298864	13.544271526543357	14.737281356920235	15.311963386095268	15.352389747507065	15.057551633628034	14.092303605760183	12.980588717757886	11.66073324073727	10.046190798924286	8.265982076733929	6.696030402206076	5.398096470564351	4.404660924002315	3.8337534316385558	3.653456265841136	4.153780570278049	5.0365503979933095	6.468072903494722	8.504530268940487	10.913152990767388
18	6.086289143353685	4.725174103017642	3.4953734829927416	2.807090183147868	2.3059755824422927	1.9554400947014852	1.6274986576433221	1.473629960850631	1.5495283000778564	1.4348684679880748	1.351665097887155	1.2946521496027525	1.1550143845620688	0.9598849115674559	0.7632999640876648	0.5133328888240509	0.2857336679519822	0.11354069433222413	0.2820533398414522	0.7462349767760248	1.3886194726966217	2.1794274058076226	3.233283833514337	4.454682650956934	6.0636719743899885	7.81326845625396	9.135810162710353	10.653989142441944	12.264756774222596	13.51187830445322	14.554403812977316	15.157599160480444	15.063492350385252	14.92345551463016	13.98764490487714	12.844365984362012	11.409627091028845	9.88439203706154	8.274971888875076	6.700153797764484	5.4058581997738795	4.283722965191255	3.6059312235701713	3.464807448841709	3.9944101483958825	4.846537651458957	6.438926442209858	8.65887041635097	10.907938392511127
19	6.316222333417837	4.808798986998763	3.6592996396305795	2.827975693080769	2.1880424207588796	1.9033905540730007	1.6697312196385914	1.5067356666184057	1.3450415234276232	1.2880307868393759	1.1302913989984642	1.040687568280549	0.7685361663513888	0.6757650391507557	0.498843217433798	0.2663348998426418	0.03925944135811399	0.02275187067269613	0.09608262376650956	0.4903458937640188	1.1235697277933907	2.143896201918653	3.099335504389031	4.376802779852508	5.747019603943873	7.296743236378168	8.941884494934754	10.45784976229702	11.84278469457558	13.33165294247839	14.483910881457682	15.039657291974503	15.388046935487296	15.067925314954582	14.385940888690756	13.045806843130968	11.70496696834541	9.996361138308158	8.345783546409667	6.83657195480974	5.5209652040023105	4.426315505640778	3.828790454024962	3.8963105052921945	4.074584113184791	4.946374719817113	6.484948371892079	8.716168815382694	10.901760788759047
20	6.559609844226946	5.106801246390095	3.957224522064066	3.0936129181521794	2.485187780061235	2.1038600257048943	1.7951058536993614	1.6582507453772246	1.3333737247731534	1.3884708425395473	1.1111139729975106	1.0329172917054432	0.7386133839791942	0.6057147092393542	0.41549764990619487	0.21733307050962836	0.12706083679132263	0.0	0.15240288483302677	0.6144299665652273	1.208079665021775	1.9982994530868279	3.156729966091622	4.3553779706971705	5.582154846076518	6.971921675262951	8.921958233689042	10.393646500213137	12.053309389689455	13.690601864541883	14.635797769347823	15.529627486158894	15.886771638250469	15.5162603954449	14.790419084950958	13.409388729480353	12.127220288260887	10.477659747450875	8.791128123556707	7.077480695466311	5.975446275411013	4.8162613489469726	4.420819009484526	4.221761665349886	4.872478582686611	5.374770328756988	7.018231565745384	8.997166641128963	11.317888391805134
21	7.4157291303391295	5.886516662610876	4.619771040323058	3.7128255690851253	2.898630032695163	2.505376941037973	2.247035138739304	1.9471486043325763	1.833107834686972	1.5502391634917503	1.3790574101103283	1.2340149122175674	0.9992286574364719	0.8058315992980756	0.7530005874224912	0.4241875154320667	0.4051129172901309	0.5031374792261563	0.5710530747145413	0.9415325822671052	1.4131684867131575	2.3067493189431074	3.08630130898122	4.432120093068136	5.760959304704115	7.240498218099413	8.80285018437774	10.55985564090534	11.983478517504931	13.463253382245744	14.831080846959091	15.901046221722346	16.19182848665761	16.339773041844964	15.582155160171604	14.336507123862242	12.78961844549891	11.242847005423412	9.4896889879644	7.9759262737384695	6.488074847550168	5.629395725041968	4.98023704438198	4.721803533946012	5.129258734416149	6.193131628564307	7.539303023390705	9.550039421070904	11.916542478269175
22	8.268604139783962	6.6370780183221605	5.581937590997957	4.507229338888679	3.7921808239687778	3.3770880145540483	3.0521740764454774	2.6898228164278475	2.462386492244586	2.189377106540314	1.9458915063267161	1.7637244230514577	1.608823983057742	1.3400087081883703	1.1813747302480042	0.9820852538286777	0.8546515689032343	0.7304774046566251	0.9662556744463835	1.3451394928282623	1.9580911976550732	2.75996549261529	3.6621432222836336	4.862030039213382	6.218012095913856	7.524392859577531	9.198902787087416	10.831736856260108	12.541866616424022	14.057046877100248	15.258688183198922	16.504368423603538	17.050582637379538	16.870542104706516	16.434546630979174	15.13851836340864	13.534660816815824	11.922729634298124	9.904902940527585	8.512594422705808	7.327104207339551	6.244942584868401	5.668939959458887	5.63106414794542	6.034579059741361	6.96731936558448	8.455996268934383	10.609689013161514	12.847167315832527
23	9.239023961858939	7.88956437285472	6.385427559360467	5.542026796195451	4.740753371320301	4.27964782305803	3.9159818801625876	3.6399269878116085	3.150497580361991	3.0721005455548376	2.689100164138181	2.747853752851335	2.500406210961401	2.1029194006538274	2.112024627228812	1.8798277025262564	1.7665714351255728	1.7792186881966545	1.9532850450566812	2.297089794317694	2.658546618029364	3.502727467642951	4.446073040552975	5.550223334084942	6.8384792302086375	7.925403641360421	9.772737795666131	11.399928600120642	13.116252113859172	14.57711774582669	16.151616818050936	17.272336302412775	17.88821937215091	17.897198763066307	17.053534335055645	16.01637670720523	14.211442854727528	12.456120708531897	10.907157637754326	9.227996330911006	7.9067653432471126	7.0930734727160285	6.477685831906328	6.5676129025710885	6.920351569926574	7.829172058160003	9.398023722397236	11.584061006668094	13.587971702306385
24	10.899977775141275	9.22700750691635	7.812915935492236	6.910950203855636	6.041575677314107	5.440245639046632	5.044472006564226	4.78562770842895	4.27803196673993	4.006478380716564	3.9318269294784995	3.722498660204616	3.451616098459633	3.2349222205808292	3.3315393106376643	3.0826999383711735	2.9275228211344935	2.8536447672350382	3.054683517515719	3.0206390773819765	3.6951838922297338	4.463231662835365	5.368641142955672	6.343298911396328	7.729268483099157	9.184745643528736	10.791274223350694	12.310937009102435	13.84420386638785	15.362742440428459	16.726170963030718	18.059643481018973	18.921389541564672	18.977949443061547	18.244518773882106	16.71023208444754	15.108981862348031	13.352076629286735	11.663928287062559	10.243615414584239	8.943884393028643	8.045200243645857	7.679912319216292	7.25784751133038	7.950398907225427	8.816946320973871	10.379083221714774	12.481718527947326	14.720596580321665
25	12.121167230522662	10.660772720767733	9.476293600298453	8.373445659431562	7.431161607459033	6.923746957114385	6.349471789184384	6.016702426055559	5.592054729104055	5.380032692901203	5.031860133470455	5.151456016055606	4.749191388995128	4.615979011401705	4.457000175362074	4.250773064139418	4.191406350374301	4.187665190603669	4.129763873384945	4.4477877112181	4.911129378700384	5.706022609302076	6.590343213601729	7.523149815006988	8.813035424210058	10.318163024483988	11.661692747379888	13.414588331528321	15.071409226397556	16.380834136463196	18.088282832735786	19.1316722204284	20.103525550321336	20.142448624409944	19.14603320054049	17.84742885034288	16.203435396833775	14.525901360734178	12.722051964873664	11.362091214526757	10.061653023652442	9.17911741728103	8.70613950807917	8.593849610326673	9.10203613571039	10.111879831432038	11.630690504513188	13.29504192554608	15.842926395060408
26	13.843685616966809	12.269727755088793	10.863934162792178	9.824710731213798	8.98361320326061	8.399903497636927	7.845683188761169	7.398003283879775	7.039379514339542	6.716115947527441	6.668737456031835	6.3564055463770845	6.208287560922319	6.209493876150258	5.864427115707528	5.740003336954181	5.700964461905574	5.58596320395642	5.735188013847807	5.995042880154639	6.338748246373704	6.922744142714579	7.925452197529538	8.933971572352025	10.243726200192043	11.322888022613501	13.087178234076058	14.253799349498966	16.122705476364427	17.66194910623804	19.223490971484416	20.485634341350803	21.455026562109033	21.39019082931543	20.419269045673744	19.002977358415045	17.3314224648922	15.61723031862757	13.880600477222613	12.346726502810723	11.290765547161186	10.244834630422273	9.835829420244757	10.059857503967786	10.504080621612362	11.42017048305409	12.864534713336827	14.820441892411505	16.97698767738402
27	15.512201991268995	13.721709062881455	12.598198321368105	11.46796532117369	10.584599851697373	10.05586356880951	9.327242238477819	8.869022225843233	8.326701024925864	8.255654308648198	8.085733182943068	7.749315740339915	7.851444565458317	7.555565100487511	7.393306693993429	7.168463966179483	7.18642829725625	7.109958309516394	7.1343431619657505	7.397776493351387	8.039342595511805	8.299355588190288	9.175340403313802	10.328025483569753	11.649923135293044	12.748651964019267	14.35854434671723	15.647589631662566	17.38197526202869	18.95008230265921	20.435269585506934	21.668076892608376	22.628442282878012	22.962134636020217	21.75116096306212	20.274489256965694	18.62418510241266	16.971013069196996	15.169691338603986	13.847342741917828	12.607632319044246	11.828833722820209	11.302825287532364	11.30873548833428	11.530721790074017	12.757791325719287	14.113435784169507	16.2625569554068	18.38952792462402
28	17.108970179043773	15.317225454516114	14.041450815010545	12.90236008416231	11.976456099301021	11.321225575749896	10.662397906723799	10.211813439242126	10.004176761976392	9.689913555377416	9.53275890594853	9.424812438737538	9.298673603403776	9.027453765305104	8.975077738722874	8.701294610712361	8.619756739541746	8.496242950764787	8.734100297071757	8.869538952506907	9.33348705818702	9.929889286355152	10.718242965678376	11.863407175629364	12.945816404996755	14.236433170727354	15.579735022910281	17.438204912824666	18.679033369610817	20.418011157898846	21.820375376993987	23.04238395601361	24.086512014401098	24.25415042303262	23.37855268828288	21.278013538893696	19.83952836591625	18.25189556584887	16.51677178170702	15.005359580809	14.07911533526385	12.973208435877796	12.559384749414088	12.648834226801299	12.969191155417306	14.079284001368343	15.518827091213224	17.351597462349197	19.750033278891944
29	18.358967826488268	17.011978431131837	15.382188978470438	14.228283169601344	13.186276424731883	12.605887521625561	12.067928160785177	11.581567632677817	11.27113323216639	11.189428291953131	10.944182362486249	10.877034981515799	10.840236140293587	10.608886700649471	10.427392357736283	10.079295119625462	9.939642838386636	9.911238921864967	9.989636089021262	10.19072802073608	10.612240041667755	11.150999226279446	11.847365065315774	13.019612699521524	14.239968673343293	15.407066971604678	17.002026772943523	18.23596572160251	19.918157004686115	21.607991374331874	23.01388845728711	24.432497483944807	25.527986711618958	25.505210547937885	24.19409237562045	22.84629959152648	21.149699369604065	19.451046535879982	17.676546724251494	16.209259082138814	15.16582777336659	14.148718919941114	14.02128281754662	13.906886785509045	14.405854758061981	15.27489400348059	16.79797440434595	18.490306127924576	20.896838265547274
30	19.38506477742897	17.760271210942868	16.407648330033144	15.350639295851721	14.350415872955345	13.255495592717082	12.811834018991858	12.574864681853978	12.528239989775097	12.215670895362718	11.919298943346877	11.903728266304412	11.938864249961682	11.621447846556281	11.458439751185157	11.262475939987803	11.1737225196255	11.073470628397938	10.970801965839918	11.311120275664804	11.76882145585607	12.430225466385895	13.002712920378805	13.986607263511708	15.276850059184492	16.491842862940345	18.06340897720831	19.58418569970202	21.137861337667783	22.56848812651389	24.13738523105571	25.659637847224893	26.397722317382673	26.369819788331725	25.276120218846884	23.60827729907214	22.02674570462841	20.18038341456993	18.82237022380218	17.371973576841558	16.049519153919846	15.22294898753594	14.820083013155326	14.826355758581192	15.25463823550833	16.241068529376747	17.841592798279933	19.701154166826733	21.972182172987416
31	20.026787979719543	18.2977402698842	16.86218750297554	15.74008716028132	14.857201445288853	13.952992651444433	13.62509512937607	13.272383702273281	13.073893193932543	12.936543955624384	12.928675430221215	12.735016158854778	12.615506825232266	12.291861377917062	12.063931217705004	12.02974583116353	11.86743516103941	11.76625205082228	11.8036624287631	11.924882261092755	12.595130682346277	12.93348422695632	13.743335566992346	14.995090086209064	16.046438801405905	17.275222375477767	18.731598997149963	20.531291230250147	21.812441702992686	23.309817619760025	24.846953251850067	26.183182051285797	27.23060958130273	27.192625917751563	25.860758589007155	24.445650297691685	22.63657060644975	21.043075895515386	19.430022657268907	18.076542651526918	17.008667866154163	16.171104475140964	15.450568531923302	15.657384378434678	15.976743576230719	16.986210507881285	18.478628522791727	20.32805715682964	22.79702504760784
32	20.605429079927358	18.736986031409486	17.51811262125262	15.910453470620526	15.214056002061653	14.281438145794471	13.840268372194931	13.337075027250048	13.288433573623397	13.182332004178091	13.057860013719308	12.899871556610814	12.773448898258415	12.578412341568868	12.5311903195906	12.29432084020486	11.939791801965276	11.87567495117415	12.258607898123227	12.164961092826333	12.548194736996676	13.277799497383677	13.927391641035442	15.184547846855075	16.09257517842304	17.70713085401364	18.951184312658555	20.71082796940157	22.215187944681645	23.778050075544094	25.248424451241732	26.33693987306237	27.458991691967924	27.028909079413737	26.034696195823415	24.399033208842287	23.108611965968844	21.26916849748555	19.476442183777245	18.404196204470928	16.995366961961835	15.966154310940977	15.613038085447865	15.63973455178375	16.128064195416414	17.012518083291052	18.87190854695052	20.40340153044305	22.772925449015396
33	20.15398360361477	18.7410393558747	17.009495990102227	15.662100287148558	15.084063882069051	14.003978143229636	13.5569096084269	13.225431204046762	13.085434069002845	12.663303579417313	12.779397268732152	12.856714810049388	12.45104151907709	12.512653394359521	12.187545349844239	12.034279985758225	11.874692778097339	11.715652793486683	11.821482440777164	12.21512286438811	12.336723387040008	13.04865678108661	13.949602152596835	15.080480646234488	16.32015487975405	17.445893560495463	18.859007630423662	20.348259671026135	22.20779355794872	23.548642389791507	24.925099959499693	26.55557348490356	26.886882445421854	26.953809776404064	25.552586733916414	23.96185717792745	22.620144051660045	20.650586721703974	19.025647805730067	17.820524192599944	16.354856360425703	15.679932702668392	15.26474893442625	15.057944832567802	15.453294527137668	16.624908034075627	18.06155018513563	19.78731744211494	21.83218654315904
34	19.196740168361696	17.356107767254194	16.250135845270346	15.076892751400901	14.117624207217478	13.364539562356056	12.8025120832302	12.411368702882013	12.472498072189659	12.29271551244582	12.121132716987887	12.087079219031668	12.14686878170461	11.836451753782441	11.777926507201196	11.5470861346117	11.197167516877743	11.153977115272049	11.305985364613043	11.598574048111299	11.890723593673448	12.604009301924442	13.479791121816582	14.362568480362622	15.65372648017879	17.189329656372276	18.637083130686346	20.15767037495919	21.49639633581248	22.93833025827395	24.458421788876713	25.670124345184917	26.220386773531153	26.183650288808778	24.462700286946827	22.9272719343855	21.08918876808047	19.359689608401222	18.05547950227662	16.406026566886517	15.259290068913893	14.440255663012199	13.845218545592477	13.686623287299767	14.296670963859928	15.075614770143975	16.25617620890262	18.10710087184002	20.4484424949586
35	17.36928662563691	16.084219423141143	14.751112349999312	13.600601688168375	12.957451695355989	12.288148433514491	11.937466206214896	11.491416393406249	11.417304592459963	11.442001649620385	11.261321406637732	11.187658711823687	10.973787066757705	10.767341015204085	10.685300342806283	10.51569560521176	10.271013200806212	10.22597466331744	10.327691023894602	10.582857837577043	10.982023407488084	11.652016200908765	12.21649531806861	13.543065556992977	14.765117459819693	16.032895436580908	17.857429268250186	18.992399743236234	20.96834458190046	22.107711876051184	23.58515183797556	24.578617094001462	25.170173059037218	24.71091063795736	22.978803532723994	21.423223043039513	19.825037756178546	17.908902364567687	16.164123199130792	14.88315899798348	13.481405878403091	12.844177437429432	12.210356392330329	12.001875552957808	12.554416307083379	13.337270390188705	14.625956217215307	16.263742622831955	18.4305511573792
36	15.485590816849921	14.007182685649523	12.913470153341253	12.143576630418776	11.460036064069383	10.945175127725282	10.513088268513664	10.421485853359306	10.046033932161793	10.066148836649232	10.055757273285291	9.934279316729777	9.944481957551853	9.847639154997454	9.612646837462847	9.17890557008844	9.048442783836805	9.138783789569876	8.904269933865745	9.29633817326488	9.667791071517659	10.359786934648671	11.255534684257247	12.175778745887119	13.681517293474803	14.874786782268078	16.400685896167715	17.90927638091511	19.416859250066423	21.116878345346517	22.382152330292868	23.55585282144368	23.98063961071057	22.90311059866785	21.62007715716038	20.005863337354835	18.21010527659734	16.2959084324547	14.55816953561683	12.998731599683687	11.691423671835473	10.88096213189066	10.151475542587473	10.075001148120577	10.622507722978773	11.441317341620275	12.760795928052456	14.691457823015082	16.649262375200813
37	13.122798016317118	11.862950032059704	10.97696000892702	10.125584676308184	9.75058246736426	9.169315385733203	8.890595141516071	8.608733922710437	8.682343192081435	8.73766709738742	8.598301999555446	8.373999874489957	8.394679302681665	8.295335623512969	8.154236137951596	7.833165456446211	7.844027457212892	7.6768250665270985	7.674008409310814	7.6919542819608235	8.276379918729504	8.806071373844256	9.45479602369596	10.70449828593798	11.71682856834566	13.204718926378828	14.973968856538923	16.63652996679574	18.025845075814757	19.70717407945424	21.154654529407445	22.18486902666673	22.43163285979248	21.67428445764901	20.189231511620434	18.465739532417054	16.53405879164619	14.546838054061505	12.691773161259912	11.315941387120901	10.366645078289752	9.377330492175131	8.682900313441696	8.367003350720559	8.846345575414226	9.692180427108532	11.011156216142735	12.672046495899092	14.507407230340021
38	11.094061724947675	9.827450561713253	8.849705135770312	8.240840207292624	7.685235011634333	7.4824519281644335	7.309860590748343	6.927752778032623	7.109260864309503	7.090540518580602	6.977344739335659	6.978476697845041	7.0470817726555985	6.742758813323668	6.7545106223445295	6.446812067055932	6.201385032543616	6.019801773863824	5.910160870989371	6.151232269788981	6.602085174086207	7.126331873386584	7.997545084563315	8.705476636162773	9.9665026723185	11.415024106421637	13.023223801176048	14.734680612155238	16.577672355397198	18.249559401303742	19.822350471105647	20.930669254059563	21.209723860958604	20.141336121751458	18.66248738510636	16.955222228429903	14.879073796171946	13.364761536450729	11.453093448456407	9.851593309112367	8.437888593749612	7.647049023272287	7.0076771616058355	6.780339010746511	7.003899576065903	8.009743501356342	9.501581318046872	11.068346456456945	13.161318060375812
39	9.438926638427377	7.950969694017662	7.073119917223258	6.555967567602547	5.833936139401262	5.56812044015764	5.457122410688226	5.406533554402095	5.433998567566524	5.458990539037899	5.430033152875937	5.440090218050479	5.525954908419187	5.432009232501095	5.2469867135673205	4.852603736539976	4.629930336229999	4.437784143539258	4.39315908133679	4.441380193048616	4.732555173018051	5.344608429237476	6.081255752082767	6.98240017453094	8.138499967779591	9.70713998339863	11.26749219573399	13.052138604606466	15.209890696347026	16.84687674831891	18.370194359169638	19.559546885674926	20.155462401859523	18.99674301592698	17.559036876020382	15.844107199004378	14.076093170655902	12.152199630780162	10.231703232672642	8.588950604712508	7.3775193344829475	6.314612034301975	5.909291967536571	5.655205948216819	5.92790599720737	6.538896032828799	7.831237756439151	9.801139864969093	11.714789575134743
40	7.977342443930921	6.806692219863964	5.583751710018625	4.933402143948239	4.470682769656445	4.24776300727183	3.981588661103501	3.9919970959072506	3.9892441859891177	3.9291428472844894	3.877212935018693	3.9866736243615994	4.051736009775851	3.9047631044767375	3.674992870359797	3.506027775552125	3.248196748864742	3.1424256629367386	2.9277661622404434	3.0340704489329777	3.274456287189582	3.6815701526699396	4.479220404485012	5.381576120589796	6.784775864523012	8.26286657693301	9.714621954120464	11.662430729450854	13.723354194855059	15.652140740795105	17.520036950331423	18.347189606667357	18.7007981535643	18.36978752919475	16.731358810122853	15.344838218718518	12.926508643885917	11.267030610863324	9.438185383799471	7.747710019376569	6.575858940479833	5.403467134182716	4.737300372835599	4.640023111486884	5.103482691711786	5.779085667899706	7.175847805317167	8.796059971954815	10.8739768580498
41	7.010428126145486	5.716757973926354	4.658100220344653	3.9282530213344398	3.509184700015215	2.962165818071189	2.8055890420106184	2.8977833079836364	2.7446688617899415	2.7294173383962157	2.844452756895228	2.922540266799941	2.8826660894737612	2.701539448135331	2.51735489050911	2.3199175157960275	2.136013750957683	1.7937294892388538	1.8339465353081925	1.7895797534144178	2.0059983548695506	2.558406243087342	3.3451236093496393	4.251926964544097	5.678856542252246	7.239208600409469	8.823089641818452	10.956791156373479	12.55479140270351	14.409293219724665	16.22518852933976	17.48594630624565	17.66861996253046	17.349148101390156	16.13289415370319	14.748640749649413	12.66087139304103	10.676036268629623	8.978528221985806	7.095992670878811	6.047039307850566	4.94566147653686	4.236684037650688	4.132067177352539	4.586990615684461	5.353391575095795	6.664048849596163	8.498175744685293	10.433953935140082
42	6.769581042154847	5.21676713740956	4.289441301830529	3.434796039773401	2.9275084809188465	2.4523562791848983	2.058970367457376	2.017998440348868	2.2341986040570934	2.1797185327679527	2.1078474156591884	2.0950654385205203	2.1476325305903474	2.0323577866943223	1.9535612869684602	1.7671601031381305	1.4921643422585031	1.1809004087405919	1.017882886047924	1.1082742017032325	1.433424006247554	1.9264255466609095	2.6341501954226834	3.6583645077127924	4.883674370709051	6.4136741052796395	8.231467240086388	10.066868758045036	12.053494642463365	13.888460645232154	15.811753804497	16.809265586504498	17.170250500611154	16.946981942857462	15.948925753972873	14.363233144249715	12.519443989186074	10.737053835970102	9.038236924368073	7.455972387415256	5.980563171175238	4.932451378258637	4.36692987869417	4.280710842889015	4.41167009577503	5.271443713909967	6.783532336970738	8.681324604195733	10.425607532503335
43	7.047156553408778	5.491282732994708	4.36904990762987	3.464947276738018	2.726829533110669	2.328734694331283	2.086585661524868	1.9292006521148908	1.9280817056784043	1.8948939875462711	1.927856377245032	2.0841109662729966	1.9916575179145486	1.8634732591344472	1.6174982308540775	1.5478147219713545	1.1660790348611467	1.1033634794661582	0.9381420899875401	1.0118188242407298	1.3596501333069897	1.850574668352527	2.578756872069488	3.771704748413673	4.805608834151214	6.54086324329077	8.074134727720164	10.077910791743745	12.173105345410741	14.008269939264869	15.60566521766303	16.58251087262482	17.137415373901202	16.891525558037536	16.107691861531126	14.694268077699967	13.098556301433389	11.230878385663306	9.418044103219609	7.934139055317657	6.410264914673215	5.461123586760923	4.858121844983218	4.654641889389165	5.112112123436265	5.789697170494017	7.320449438251027	8.92995670080514	10.972193375991424
44	7.432993125933078	6.02606424975841	5.042949287488656	3.943339250160718	3.3679604988698344	2.945201276103263	2.6897035466139263	2.3241899255874907	2.2739259545146497	2.449309831767084	2.4403803982938994	2.409572582381034	2.3845401668012904	2.197715866883719	1.9922550517830704	1.9154365901282668	1.716957338084189	1.4827151868654722	1.4261720666374638	1.529525372331391	1.6845790829600906	2.383949948505176	3.0920878532297094	4.316413195948448	5.528110252585098	7.165549522045331	8.923665067181188	10.527047074928719	12.613816705230544	14.489328498080681	16.135059254371292	17.087606375655987	17.44570910906325	17.36662573551657	16.58204360260088	15.110858427329319	13.73341706418962	12.13503029698394	10.186046731939767	8.639216769942458	7.357254357902765	6.260067416459162	5.53331816302563	5.362990758928515	5.799320420336416	6.815969408541569	8.366273872945465	9.992317892204742	11.870730956913437
45	8.533531415066038	7.08719992050756	6.177075794801443	5.049658359467312	4.424479978764875	3.920238841623142	3.6998097840084094	3.5837160718169816	3.4607855127178713	3.5099454463563076	3.482463573180177	3.3200453820449143	3.4397309321074836	3.109986124247965	3.2432434741850864	2.978561959167231	2.780017325304309	2.464443896691102	2.355512514012016	2.6118541126781256	2.9416571628147983	3.4159125449463366	4.265129759783789	5.333525510810279	6.551236022678905	8.305169450140164	10.059946131906846	11.75304646915455	13.57422460825914	15.699672122627248	16.706545633441998	18.235216770734617	18.538784265613902	18.256788640686082	17.295853017035565	16.432711439099215	14.826322619237292	13.312706662212896	11.525257183478422	9.900693563870973	8.706586293718333	7.611448199002094	7.028627151623278	6.732019765205031	7.182112217013622	8.013305833626218	9.438481783566484	11.440199616733448	13.350039765170113
46	10.225936266968038	8.72328305000257	7.422892706018311	6.731364390538394	5.9081389630818695	5.583099688885824	5.186172099388288	5.086294682250639	5.101986066915726	5.0677293679034285	5.107174380120729	5.09525303776881	4.911312487321917	4.8876641035251405	4.7179249201883415	4.445149135808822	4.314127213616956	4.138691094874925	4.0044659177550885	4.261764046365256	4.478832028628209	5.336666806563629	6.155216849608468	7.169856077883035	8.28256394540928	10.208126634849165	11.669380814255575	13.533931238520154	15.235117685378192	17.07419062911856	18.57283588853451	19.49774801330527	20.031653084856146	19.836390321343018	18.984121777418913	17.852064884150224	16.570591884648653	14.839326405598216	13.219954606040606	11.7664780440616	10.313079191244828	9.332730579851845	8.674332633325038	8.537117690228609	8.82383190698559	9.606398573125247	11.096394982618593	13.254518379608694	15.411603495721781
47	12.456861161107884	11.002234858833926	9.761005309563885	8.562969287574179	7.940449573518793	7.57171336909065	7.3017772937952365	7.155636982143957	7.251408513427696	7.061142949223275	7.18839371683365	7.1839801330235264	7.111630684900625	7.190662983716242	7.14988404864552	6.657376838347446	6.596640395727667	6.293942360921811	6.200467468524444	6.3694201131461075	6.822500443169066	7.402406485934358	8.277152118630173	9.495655933161775	10.791875202045713	12.272314239840696	14.041097740387643	15.845375272103551	17.86714214406782	19.399956289927207	20.67097932501226	21.7619782533235	22.057546422057737	21.686863520912482	20.989198593841017	20.08982256612358	18.506288919610277	16.931363358645797	15.179786137229408	13.878619602354092	12.590988819275104	11.519792417513372	10.784499331176024	10.66426139646077	11.139535868848021	11.923719659108775	13.363832063166736	15.318533102632891	17.391451643214133
48	14.796801950802397	13.352198247347232	11.913610175203678	10.996046586689666	10.324353447674671	9.887937574415856	9.778872932789218	9.684444418285011	9.581169784412285	9.757231065577836	9.829211514746811	9.625014563537672	9.846267151120617	9.914508253365682	9.578253718116624	9.35821700919302	9.105901945419156	8.917942965418163	8.910918979044725	9.191694448326734	9.239265023728585	10.037532779114263	10.934359973102584	12.148626320459828	13.460643569521164	15.306500851462658	16.961975968289103	18.471744942183744	20.4122216850753	21.882066127908875	23.27835620820474	24.446556380652908	24.424759310029756	24.185357452283707	23.53897685906779	22.336781673908096	21.036479494387823	19.492246985967626	17.84407367234956	16.006302893596523	14.928271295888964	14.278953803830213	13.335855808819646	12.997266211087043	13.359198916589744	14.188816522419906	15.788394044096648	17.68581897734824	20.405126757653548
49	17.050890289161863	15.771068661280172	14.432357386298149	13.415556480398465	12.994483453063598	12.331169766952343	12.363072809827433	12.444134626777219	12.477254546957726	12.304434778405902	12.336274079068668	12.587035170822762	12.628837612979382	12.443148374336515	12.422658687270546	12.252282621565733	11.8489348293356	11.624379644074002	11.897198662687655	11.874907334009698	12.230647731782847	13.054484018964548	14.323406143755376	15.309294417570815	16.404341956351953	18.107598550064772	19.864253667668287	21.57246956460188	23.425781174014034	24.89388773733655	26.612908522927235	27.13762115038245	27.226441044263403	27.120308531426005	26.19811972696114	25.385939793859094	23.659773901147158	22.10708985482225	20.337337312235015	18.8647183435133	17.801561333161068	16.396890897836748	15.790342746248928	15.503730230995817	15.97586859582444	17.087436158363115	18.478052128492415	20.338458617830998	22.763887796248305
50	19.844601110644547	17.89834745720112	17.14234763379065	16.031937035469493	15.169861867156667	15.012190651531494	14.919060291348405	15.06286431870912	14.875094091677962	15.139126543432681	15.323016852243047	15.399538991625171	15.466592493482576	15.547748668261374	15.46401424432316	15.02347585768958	14.99630281719365	14.739107479525591	14.762764645925284	14.84400237023732	15.231122630166094	15.96701113615061	16.865986301596994	18.220427120789413	20.052790201892925	21.12750870068011	22.774571592878424	24.611334276915482	26.19999936352091	27.73503653128865	29.31157514429278	30.132380546379608	30.982135793478115	29.71643384753594	29.295905356483317	27.80671957083711	26.390439927671345	24.63628893407074	23.23361617210233	21.244893265519934	20.056727746517893	19.052564655132343	18.325222261903086	18.094174899494735	18.359559061897883	19.451475323721326	20.718907044406677	22.914043944065078	25.129728544983458
51	21.768044552638486	20.290949679415974	19.190162164119734	18.491759885713673	17.654911329946422	17.29396258357573	17.34897981654732	17.391057845406866	17.439385102847822	17.26522996463762	17.548632458292992	17.89126996206097	18.177895160858164	17.909312206165666	18.02605362691464	17.828238530276465	17.598915394826307	17.260500451753188	17.360479932252204	17.61389765888664	17.851865009452766	18.838018510728116	19.911573090520896	20.989580967846024	22.498824594857	24.016899167919636	25.399225169290077	27.27981984636896	29.028150583319885	30.862249297908555	31.687332735511575	32.54490424157004	33.14298540217267	32.273329161817934	32.0135893083784	30.443054397590274	28.654355029700177	27.414170345002688	25.39273385394037	23.795295026210002	22.466244433937426	21.174376311722675	20.508673447750812	20.20801889880183	20.690563685077265	21.637310507392055	23.158310526635596	24.94553031880949	27.243961818248124
52	23.860671009953613	22.586121934530823	21.180046796271924	20.49534770421909	19.963613722244247	19.544234923190245	19.452940322480202	19.570086800601544	19.44917150214419	19.98294785554092	19.92080564579161	20.161648473895504	20.25947088552945	20.360774637940878	20.093879351030846	19.888043530584685	19.901470839400197	19.572713497456228	19.657970737818054	20.017410826303973	20.4635807305556	21.10508398322584	22.293462102270208	23.362660800948632	24.76830378220125	26.387371782668836	28.37918557288993	29.709659355795537	31.437226209920567	33.145991704040796	34.32336737873109	35.27090740567111	35.29617203216604	34.76891396002636	33.44576581348905	32.228570188072126	30.762015490560664	28.88150334665164	27.307717447513035	25.712590441048995	24.343688913263	23.36167075337062	22.768542847535905	22.723992246634566	22.762964227976195	23.642444031236124	24.991385577951007	27.22171001146289	29.336878532406587
53	25.858911299361296	24.11887579431349	23.051555426673538	22.538788884373112	21.649999488666126	21.41149056603536	21.312232146024677	21.39231192630628	21.390730395085143	21.642411475176864	21.973995484327133	22.071904130509537	22.23333583413044	22.29064681718188	21.982318080400326	21.915671556832514	21.60685742028989	21.458756540143966	21.488421122190513	21.83300526418031	22.356572083967936	23.193661776272904	23.99523549071315	25.196464401759798	26.946848708071286	28.361177157730864	30.15594801893225	32.12974096147751	33.600878900917266	35.136411186723734	36.330862866392465	36.93869304177545	36.851328185877286	36.38309488042186	34.872453721948474	33.95917237878979	32.65551100078369	30.701467895794885	28.86809846710247	27.28068266872169	25.95813270872255	24.831330223460828	24.29744092998861	24.140892996612237	24.554110050249452	25.401753519517776	26.676898872200994	28.790219623028108	30.973964184354543
54	27.48265077497974	25.69869795256279	24.682931532733903	23.633676316423312	23.04262066139813	22.708420816093028	22.48119755270981	22.56275677918	22.77960606392327	23.2809684782992	23.309602248287522	23.60966012801073	23.504972858059947	23.83545291016278	23.234622197088395	23.150070492670636	22.822150210642484	22.723080745002953	22.719840253259214	22.941118632495517	23.434320698749403	24.189810944620707	25.63470316355361	26.60196883287336	28.23497700997465	29.483766096579153	31.51210025096068	33.31077807700036	34.6132402523229	36.365936812617996	37.46791887758921	38.117089681243094	38.20014134904131	37.46488761359569	36.37052921021609	35.162387898555224	33.54350347317705	32.01942039764785	30.166679604774387	28.709976941539338	27.08365782280042	26.085604910894965	25.33890682778405	25.512219506901396	25.5692726451337	26.625537957750318	28.069449778055173	29.681186856624834	32.62939583449591
55	27.723659869361313	26.243954939575694	25.02054510717381	24.52174263748525	23.777186250312152	23.46695483005708	23.548196201174832	23.420945131559414	23.713973668514228	24.100415411434163	24.13536723305348	24.048029080452906	24.26466118419743	24.309646445550435	24.113237713877353	23.927762814739236	23.57814185524407	23.2862406376698	23.313312888896952	23.669966326951062	23.88747707432175	24.791072957025754	25.668400199650307	27.010037072751416	28.567030965838953	30.328417964641496	31.908971613823404	33.65682688226288	35.84356152509028	37.10450359302606	38.15568374499601	38.77813923604661	38.774161638984936	38.07401330762921	37.49527714219174	35.537069781841396	34.50904355355279	32.23046635558689	30.60131894749373	28.823656556559598	27.610945102111458	26.59117402280797	26.015638660421864	25.848534194271153	26.26829129279166	27.109534018926922	28.526603048153966	30.63398138597057	33.16640245843447
56	27.853589491307545	26.373429003668136	25.39575873659821	24.541089049291706	24.1350552736752	23.566739781378025	23.60654451568338	23.584195997693527	23.944940404001674	24.04661601014574	23.916401943202892	24.395679354214764	24.21730086706982	24.16395875463875	23.84503925761867	23.76525813748961	23.483940035243798	23.12680530495085	23.045563709019376	23.40545855747792	23.90002812955203	24.48265273007033	25.688135518143262	26.76679960743045	28.209890259157895	29.900150243885797	31.624682889929332	33.78893332934906	35.32342638276691	37.427769218922364	38.432584165941	38.89282028124455	38.49527313356271	38.34379623162409	37.220075875304296	35.889541554880566	33.817233337275574	32.45226848212222	30.956268399732558	29.02823458805694	27.55289968361025	26.67301211817157	25.900088910576287	25.51841561054512	26.25579594460946	27.120693836745957	28.52799543147571	30.580306068892156	32.393294427224376
57	27.013704188217837	25.607597120976664	24.691679333771855	23.89268628980591	23.244399465561997	23.006772945648798	23.163445479673477	23.184359434409366	23.344020532741784	23.431753657842272	23.617619669683936	23.5569204116839	23.663653717663525	23.493016893440494	23.491253856401407	22.961029535369327	22.28795179326586	22.30592072236196	22.26417010047355	22.304086504596732	22.777129902948296	23.613431125725377	24.832240554844866	26.03024555367277	27.72308633372259	29.078502136207952	30.798845677298836	32.48970657656786	34.89794621930635	35.91802368793757	36.94997822340727	37.72155134468699	37.88466991433473	37.32338078326123	36.52919961413448	35.4409865570339	33.180520283835165	31.73648694639399	29.6755552738709	28.497468859820174	27.007895126003703	25.6827389899345	25.322680936830125	25.081705902300378	25.295266082863037	26.218853276830927	27.56337346971165	29.66252129210413	32.361040525722316
58	26.037416920976746	24.622966926610953	23.546115675713573	22.958346015001624	22.291022364764274	21.769105487224415	22.14145637105705	21.900319768461458	22.13433898141187	22.26067128195487	22.503086933501493	22.335538148901843	22.30005299799225	22.38768480063925	22.17311111660149	21.61553590816432	21.155342719887678	21.070931160213114	21.021236201402882	20.985513039076416	21.540484300599097	22.31860569069106	23.287540502260615	24.809376682236582	26.131997416314633	27.81649971925897	29.592843185241264	31.794044290275885	33.15962640885914	34.58427006562032	35.95734231736038	36.753718035456544	36.62185188031728	36.003051053420634	35.07920227138495	33.91350151203429	32.065730341367825	30.26020075114579	28.91287779745889	26.923420194752204	25.67124233172195	24.848963620803254	23.904850479993637	23.78663804763314	23.937868914292707	24.99718391354817	26.505736686435327	28.743848829698692	30.93511883821335
59	24.482517558808738	22.19560308313242	22.151273319266668	21.22963070798358	20.637480574032345	20.4036679359832	20.365553161630167	20.47262972425518	20.606369630148492	20.792047319731765	20.82743948264813	20.793547743787997	20.893272124212487	20.62877464317757	20.402553760838156	20.0504533726657	19.302863250497147	19.122704202975882	18.87213577809139	19.48096903513278	19.884408288169112	20.63985145722337	21.518684944715137	22.84852276322207	24.464147581490256	26.347780043494367	28.043303386077227	29.968688578600123	31.538469962581424	33.05391052945383	33.92017998921994	35.10033455371524	34.31221634870101	34.04782860410346	33.12675604709281	32.00592571989018	30.587665412381213	28.435950804670377	26.674784940032502	25.166424978402333	23.872846995854175	22.745963462606944	22.28562866066146	21.995484493821245	22.354433378886448	23.33953857602934	24.609212519549672	26.824179896949573	29.41921656919309
60	22.471359403585573	21.022066927841223	20.02170406776512	19.127021844996477	19.105518938790876	18.258597512184238	18.266267124700327	18.41071302480468	18.93610408078222	18.977655930858376	19.081427423753244	18.97078743736237	18.77256069278128	18.71190693720505	18.276518199399845	17.719454395863938	17.286428574828076	17.269853360868947	16.955228745132658	17.09961081588827	17.666305218890955	18.583683603600484	19.501406818141117	20.841854758760697	22.52319847612928	24.134404770983394	26.06702132589033	27.996957509238186	29.336727475799492	31.098076783734037	31.833672810259692	32.58704224169516	32.602973100245954	32.4344502370308	31.354841819400157	29.972337505031568	28.523130929439354	26.673670482399608	25.119107367569562	23.31501683490998	21.96174952969443	20.780213663034647	20.278551384427107	20.09076362331094	20.620152831957903	21.39612142879023	22.85219752737169	24.855176902246285	27.101316530406358
61	20.277298540698354	19.171017419853342	17.77416682907659	17.026520454351697	16.605823502003396	16.53573565482053	16.208994485614763	16.298702811716733	16.62364506397106	16.79847331470334	16.82992628044197	16.984097583668216	16.784372557623307	16.402363491429348	16.08241928126071	15.718441158340596	15.39206094765241	15.065565155339488	15.008357613983613	15.302541281271873	15.529869867719425	16.52591203810307	17.618216414381397	18.916200257417156	20.585255587649673	22.123207674143003	24.082013511385203	25.780418938726108	27.263190076318544	28.856312879138038	30.034909438430496	30.276166456752463	30.40242183104008	30.059809880804544	29.176281384571787	27.457199283942217	26.02691427196001	24.817108169126328	22.74804166933019	21.32177119562825	20.002534095240147	18.915806530044478	18.1022530284353	17.88348141049211	17.970113704815148	19.297552380773993	20.902582340785845	23.00343771212851	25.147315007796358
62	18.22188449361116	17.006929774806764	15.982721474972848	14.821549929921511	14.233761092603263	14.155416107910472	13.980388133531447	14.262917547275116	14.448294499109288	14.594059833284824	14.79691692658577	14.76682359328812	14.614654553517044	14.427520702538018	14.061822987617795	13.721027690129677	13.312272195342299	13.06062287036088	12.913613506607572	13.094228401576927	13.614887191922339	14.338494520732077	15.510307923012789	16.80791008039812	18.33762742354608	20.051088319247377	21.755221852392893	23.520948749739937	25.20248266325519	26.57929483301342	27.615272861605405	28.050221242431682	28.423884886385103	27.911799916458683	27.17547355239782	26.065631968747162	24.126989161567803	22.76570731977037	20.948703865436443	19.420032297400457	18.00466637159998	17.039583554027775	16.126223233772915	16.01986105653856	16.482290357244015	17.40908522185237	18.755017463846947	20.81894596703122	23.35959111152502
63	15.956050729471098	14.599471305241284	13.5774062188	12.750566108029844	12.133005012555223	11.912469315972377	12.233370224045814	12.118508722644581	12.151941026568855	12.543026921068526	12.63283733860418	12.695600663375945	12.400304972083957	12.51584589043832	12.230769270726869	11.759987643576002	11.333376696288218	11.046420228605713	11.032341448257121	11.112621833452753	11.628185758947215	12.463934606888213	13.4537087314915	15.011556984884407	16.520598735238934	18.168247260024724	20.007649245567237	21.640222480687548	23.16636222902492	24.41492236458571	25.305097428720153	26.07821911273752	26.33529214409438	26.052995870506734	24.92797897791867	23.8990839215215	22.414922694362645	20.61949296518459	18.81011512717106	17.208508182063245	16.00750052284728	14.799511563353612	14.411795399324863	14.05165915820029	14.320856169980544	15.463991866701747	16.75179869144735	18.691895275958352	21.567344573996017
64	14.279674379112112	12.659750248143157	11.44973054615643	10.914335345320614	10.351737103152319	10.165604767871336	9.901793813812967	10.055597637899403	10.362389753883159	10.363562989628726	10.695766842961751	10.767570258263884	10.760623860262209	10.583119460196729	10.314538684409898	9.995724801537401	9.607933900401115	9.243636492204288	9.281410859078154	9.366361214889993	10.013438543911372	10.821599915552273	11.784830137780926	13.09933240884749	14.682613590072314	16.241797191894104	18.013803500832182	19.627032094688218	21.30691487841066	22.713606410020176	23.871943756840945	24.322045144064916	24.50253475421308	24.02774573158793	23.001631253317846	22.040490814041704	20.414353739495812	18.877169989505813	17.18233304376644	15.386305603870476	14.215921064039623	13.065483441567165	12.44248065642177	12.052166391148017	12.857671618814802	13.637901541375324	15.235119279263504	17.105515618772095	19.85419254303683
[truncated: 16 more columns]
