# Supplementary material for: Combining stochastic resetting with Metadynamics to speed-up molecular dynamics simulations
Source: Nat Commun. 2024 Jan 4;15:240. doi: 10.1038/s41467-023-44528-w (PMC10764788; doi:10.1038/s41467-023-44528-w)
Supplement: Supplementary file 4 — Source Data [file 41467_2023_44528_MOESM4_ESM.zip › SourceData/Figure4d.csv]

	0	1	2	3	4	5	6	7	8	9	10	11	12	13	14	15	16	17	18	19	20	21	22	23	24	25	26	27	28	29	30	31	32	33	34	35	36	37	38	39	40	41	42	43	44	45	46	47	48
0	6.849683552339134	5.303279387782358	4.23360008714553	3.7769411224192013	2.984350982739609	2.8065713661680416	2.70506282587083	3.4692632333506532	3.592453213221523	3.9879619490459968	4.432277914057193	5.0636227445825845	5.469932947385752	5.562614434074274	5.994068542907776	6.203314761974552	6.638714180070447	7.077648667539324	7.289247808604386	6.98810366400855	8.443124952131056	10.360869235737876	12.243330593832912	14.760250154534166	16.11816914934368	19.074596505138047	23.009736170625796	25.528965130847777	26.963138313716005	30.79828424314097	33.308296170625795	1.7976931348623157e+308	1.7976931348623157e+308	35.4053761706258	27.943214977608267	26.755001316501396	23.698304655802946	19.856861832574722	16.614699859116428	14.655664840625077	12.307507716735229	10.193386659078167	9.758972229829638	9.79042366139294	10.068327237760375	11.304158877273046	12.963373079372632	14.048947518946651	16.06735099701615
1	7.580043370099892	6.234238094790349	4.990536858366877	4.906506686633328	3.8878177570583334	3.2141422949353964	3.5113976567756664	4.017150584489357	4.322195558920131	4.962613066595306	5.845385019729911	6.32892233358145	6.43592618283492	6.559500807466713	6.4714573128818325	7.071541511743939	7.1257042992978725	7.957960587707902	7.901828101231299	9.144755447984119	9.729286857237192	11.439157598169835	14.650319714072744	15.948121401635715	17.629713944178484	1.7976931348623157e+308	24.654218796016885	27.190080787350702	1.7976931348623157e+308	1.7976931348623157e+308	37.14025617062579	1.7976931348623157e+308	36.475896170625795	1.7976931348623157e+308	29.218507237989567	25.712858802772708	22.319894087844943	18.18219502280902	15.575950217748279	14.14200430006153	11.758815546237926	10.499120718386129	9.50234891001486	9.77253436587689	9.936248080766655	11.021194614615005	12.438623031588605	14.399653694521636	15.858330014760167
2	8.417573433878042	6.53985435407432	5.8836399260224095	5.062131964778057	4.574256620735023	3.8626798448717827	3.9085659877814756	4.740909549450995	5.172359683059573	5.456173282524596	6.432216358124677	6.721895065484104	6.902227158332206	7.28372673640872	8.074175932126819	7.188606691734328	8.693146848027414	9.034492982676847	9.902782402491333	10.961685856563502	12.275182189430565	13.788272148942832	14.777344333413142	16.76095624678279	20.120370234353068	23.15449723950106	28.626096170625797	29.10691544415891	31.727616170625797	1.7976931348623157e+308	1.7976931348623157e+308	1.7976931348623157e+308	1.7976931348623157e+308	29.859136170625796	27.798776170625796	23.47132682934162	20.78243683055758	18.8793001026926	14.859220539418006	12.543487115689425	10.184476151099778	9.953181495548282	9.45515077502116	9.427350466891582	10.135999088680315	11.567442939776505	12.393556190474943	13.961933647309914	16.200083712124602
3	9.508198913666993	8.122815146644562	6.880903270741631	6.635095498026484	5.954597916170321	5.593506340536075	5.333517279716224	5.3398164720060635	6.251032331361802	6.4565700226678135	6.9129916333125685	7.706989210719523	6.961744340425352	8.728088319481333	8.761713219941083	9.106586432128372	9.611343886298862	10.59280193770428	10.80950201478055	11.702018275427795	13.19491946254927	14.441301926814537	17.006819883571723	18.499982757828448	23.058527013823323	24.745247179089638	28.69737829201546	31.161976170625795	33.54767401520702	1.7976931348623157e+308	1.7976931348623157e+308	36.7530161706258	33.60187792498648	32.039136170625795	25.99463030438944	23.593033991126433	20.466735012503932	16.266342222494828	14.325282964629487	11.790201728554209	10.816204613443848	9.464104039072692	8.976074996160225	9.304584167005757	9.952050161034782	10.777831842876969	12.473052618593721	14.442767638409295	16.18323848804665
4	11.103198128656775	8.757661549143073	8.015523520700699	7.018908021817586	6.747238115335991	6.790393516597107	6.874672357574729	6.977317850342024	7.246119774411641	7.718338109201697	8.335818340884412	8.60721842877351	9.269398034326242	9.632032494760217	10.08365851653301	9.666556279912689	10.946680033981927	11.499674898304523	12.25906639908175	12.800208601582987	8.373845591993538	16.02586178646098	19.02834442988457	21.618229568984802	23.70481064493937	26.98092505109823	28.23459475576034	1.7976931348623157e+308	36.3697361706258	1.7976931348623157e+308	1.7976931348623157e+308	34.336339927062184	1.7976931348623157e+308	30.166164521089453	25.517500600147063	23.454104551125212	19.10434130484093	16.102573791990082	13.686393310300177	11.111480354486867	10.460016950951566	9.677076194197493	8.651427937404145	9.242666026411333	10.042563127914185	10.825174272217152	12.781500461345319	14.920530298392304	15.01664045523727
5	10.882876104950377	10.585782468833743	8.77347023113366	8.226384951521336	7.14983841003819	7.443641355435386	7.979215418127106	7.539180217287946	9.144797266788792	8.277726106325943	9.503643111785884	9.434879156354679	10.3795472205051	11.069354307717301	10.737066635752884	11.705552541433171	11.468358703372832	12.959612941867533	13.230366126477247	14.638369878104493	15.28623677617738	17.660073894258293	20.282308298136225	22.81136604534275	25.88558983696728	28.704529828205974	33.222205276771646	1.7976931348623157e+308	1.7976931348623157e+308	1.7976931348623157e+308	1.7976931348623157e+308	1.7976931348623157e+308	33.002508152908355	1.7976931348623157e+308	23.78822257837532	20.881966387051044	18.577528233242578	16.473235390124305	12.12073413929222	11.145483980517309	10.149737550686933	9.311168178936756	9.092572881906671	9.345801075093984	9.669895478662745	11.646061629076183	13.282335253674354	15.39507341342204	16.397121581190227
6	12.700968876288783	11.365603113278244	10.077730507892678	7.923493589110369	8.905188232117935	8.345659603852148	8.668045590873657	8.622808473726286	9.181494786320245	10.533439803861558	9.513216174604825	10.51692600736315	11.161483457724252	11.674395297754593	12.294526107958845	12.92439619620109	12.905075268052258	13.655346798578066	14.834541440696325	15.630916467875373	17.69557358115277	19.760815371989857	21.73259390879832	26.850777977070518	26.815016170625793	30.123499660534538	34.2897761706258	1.7976931348623157e+308	1.7976931348623157e+308	1.7976931348623157e+308	33.57597617062579	33.1809361706258	1.7976931348623157e+308	26.237549480987774	24.016861427889985	19.82055231102561	18.328870814929296	15.493058607383642	12.692982027300141	10.627501961717709	9.112418386601767	8.520049176572964	8.87592708630733	9.503462793897814	9.799671214360007	11.927565661838777	13.114119431266804	13.885067219306944	17.627435344583162
7	13.751703972400666	12.586273807364968	11.41720521955249	9.972353262864695	9.785349216368282	8.984418662908794	9.654239811986827	9.55385790347674	9.586797727744042	10.553401167572778	10.638769521290639	11.240829058033729	12.20388008818681	12.483702218836438	13.099303819445296	14.42214108306282	14.32607609821179	14.51610220426571	15.816411293566507	17.28818015754199	19.03254828856514	20.026610475879686	22.383407952507937	24.065585321053625	28.065339408090434	30.159213213536862	32.19975895789109	1.7976931348623157e+308	32.0859761706258	34.934256170625794	32.96870494491189	32.8542161706258	29.19385720446955	25.137534631085327	22.09544693944534	18.824533175495503	16.349005663384737	14.492356980365182	11.94946880558866	10.668344752665286	9.33648629000755	8.529265557028108	9.120948742900126	9.453737423809866	9.765185934985006	11.304817436476398	13.715151316628619	14.905210548865533	17.239387198186396
8	14.293446741281638	13.188875578817166	11.49886116354421	10.834787684237511	10.274976597895522	10.31979436279943	10.105234334716231	10.554466319042046	10.618896889918577	10.157667427493028	11.48679944149899	12.52343874819086	13.400374799196197	13.385135564798121	13.912548797088993	14.32028737775292	15.299465564502038	15.640386118346635	16.523509348215907	17.47894908364451	20.14050472927449	20.455591949502164	23.722816640983723	25.524231066137684	29.207457771923472	1.7976931348623157e+308	34.8310961706258	36.7018161706258	33.82515563609402	1.7976931348623157e+308	32.800816170625794	29.198908689906645	27.492296170625796	24.13592661898995	20.305416209051344	17.539629558056884	17.255475482656724	13.44565679649	11.816921055494213	9.855126675550405	8.957381604237922	8.258157494026602	8.394121267403118	8.956611331989603	9.62967284013874	11.44989564514374	12.699703364923952	14.79609748237276	17.584928916088224
9	16.309926241588833	13.62890493233564	12.83351899090691	11.568504352290391	11.913671414995589	10.788690374651397	10.961227016445246	10.97329995472945	11.375519040055476	10.371590508534942	12.362362525989129	13.388331095378886	14.300278989841576	14.405267071917148	14.06154780853091	15.091348893258147	16.011563551901993	16.392295984143665	17.178033590327047	18.84934041545506	20.099686480366394	22.479245284336876	23.61404643571424	28.208216170625796	29.9599361706258	1.7976931348623157e+308	1.7976931348623157e+308	33.33720793208299	33.31010305902201	31.024696170625795	29.795481669012503	27.012190592990176	26.838896170625794	23.268736170625797	20.256898572632707	18.84717383637163	15.812365362911718	13.541120571776599	11.356368697588696	9.701203935056597	9.735624294414253	8.312413531116434	8.569470705969554	9.654445950719829	9.878972956993792	10.800270116181807	12.648813992292748	15.584354861003224	16.578614868376654
10	15.70660754362937	14.391683049990064	12.88831425302152	12.740719907297573	11.553290308421577	11.604104687496651	11.898435837034405	12.442468488043676	12.120100165592305	12.983177940713247	13.286780716875167	13.885661796476583	14.17037130245999	15.104532215445383	15.044739757379183	16.147362237536484	15.939021892676811	17.350879555800063	18.209946690162447	18.69165735092602	20.919287124535114	22.52780600868808	25.156467897211193	25.327292203866275	27.325823128506915	29.341005558543742	31.585311390530766	32.305296170625795	31.509836535646585	1.7976931348623157e+308	28.631113470173382	27.289627383919818	23.284387960237357	21.59706456971004	19.143139567878425	17.13636227497699	14.149122604009069	12.803341539875383	10.976465211343125	9.583021522275255	8.747771473210207	7.636090664445174	8.185329608591426	8.971016847223801	10.024881712446778	11.200695461623326	12.90685878392405	14.667771131671321	16.736577581149113
11	16.154372850412596	15.219970020152882	13.271942328519591	12.98867536104147	12.152885084969107	12.265104582576326	12.093495530471092	12.640415927392969	12.250669465388594	13.837633301290245	13.723723963744877	14.231152006230923	14.818621094984888	14.796860158584787	15.759313938515081	16.750523942196693	16.5783481576657	17.047704431670198	18.248082807213663	20.342930994426474	20.743902862623088	21.602879519888965	23.329262038980623	24.888768391904584	26.702585751427357	29.609536170625795	29.523438551998993	29.725475819029626	30.310890998133132	27.997876651494614	27.239386982354507	24.22973931531292	22.6824812414825	19.844621954289984	20.159385017183965	18.259817027757883	15.244723086642535	12.462140551490346	10.951920819772017	10.160093966806567	8.23853497565251	8.182848020125869	7.944983227557152	8.20516298725497	8.818732213527184	10.989353061742625	12.178674285405226	13.929616789479354	17.10876697476774
12	16.75357769114577	15.334029636140446	14.02430371921476	13.364258215477552	12.902187674370555	12.601944655911	12.475141432486911	12.596557266863853	13.37959822369735	13.55890589514456	13.607662027867242	14.535797326579415	14.67440359368109	14.804960897048161	16.164110680773007	16.989086242212217	16.399560512271204	17.750798534907588	18.169779451646516	19.07118307118875	20.476290296558854	22.064797354888796	22.72126375754367	24.746396643339708	25.572631471583577	27.68565892123537	29.029949285512995	28.30692263085878	28.081744697795163	26.85425925466184	25.321383226007022	24.411778673081994	22.66448275425794	20.75831991097148	18.01995836135356	15.55706870410037	16.15521833194942	12.542604039572826	11.052255759563192	9.242020128959322	8.75643495697214	8.1236539699828	7.754477706532152	8.074709005829629	8.799152624538298	9.630622791565576	11.933751263359472	14.87080919474214	15.379016817288694
13	16.538840587669547	15.1441243030989	14.82748574585467	13.031066066318086	12.465947745032821	12.319051748664272	12.470987945083287	12.864134331526195	12.925246445015445	13.667816867752599	12.92417312009634	14.748704756384527	14.728971933490499	15.70451415966324	14.832092105687662	16.240198142928527	16.433878708363792	17.94326076048369	17.746571768294523	19.15992136867584	20.79671493307094	21.70586310586426	22.5993163203697	24.843009630447835	25.686024613959823	25.62478437313039	25.324393386377473	26.24348463943787	25.33861160291577	25.213188929709762	24.420036717053122	23.243628372031154	20.483339120387782	20.835563335698506	18.353653070633527	16.246746022785985	13.409286397605836	11.96154319335446	10.806846730121087	9.37112645159715	8.167023667462995	7.477991862898734	7.168364312212535	7.815226327666918	8.580055893492055	9.872112472587958	11.050781938733152	13.448866907370638	15.265861667067808
14	17.5931113667432	16.33205449675521	14.69214189226127	13.478772182385587	12.455195637948298	13.158392895942292	13.152865958880492	13.011764069841742	13.002295179888192	14.48144178913094	13.681998386236174	12.356015566371955	14.2178393402024	14.706758120807732	15.0640765095228	14.977371986757914	16.510678784185238	17.295756193843133	18.482801920017316	18.66873802760728	19.09327676962088	20.312494159168722	20.78671721159153	22.440050092367972	23.444630445109375	25.89705614550519	24.12349005875464	24.63513863822637	23.848054094683754	24.269641771817444	21.955926073432245	21.54567528868548	20.116423277060306	18.66853208909455	18.038810952230257	15.539493613012123	12.988950633641672	11.746071229702254	10.146413874831902	8.77060301452121	7.539968180523989	7.137212479033279	7.22411031611178	7.43621522127126	7.474243583927085	9.148865886805549	10.570144231313499	12.520889627867586	15.571383983884576
15	15.675993195861	15.01705177436899	13.398661064096249	12.495086589843247	12.671057095537812	12.05562598892208	11.695874808704364	12.355765310998523	12.701195734875482	12.929828996120703	14.064720814373228	13.708566816452102	14.807171596194673	14.943691777185418	15.305841880985238	15.57743743953947	16.06247305773564	16.49868040225713	17.35573403197322	17.457754102230272	18.668125641873907	19.049291923028846	20.88050731977848	21.143591356751234	21.99283236891945	23.280833223950676	23.816636246076925	22.567214556295784	23.32074765566219	21.52769202557315	24.072256170625796	20.253744076964637	19.626310142810475	17.907293821239236	16.15621356021856	16.198314228536496	12.942259411409829	11.97778272147325	9.538320705301603	8.842775323009313	7.848526622720674	6.699408805339885	6.401291984870111	6.9953462040242504	7.98468535686591	9.128208387334212	10.239162817190419	12.262666709284233	14.962189345046585
16	15.56753296013574	14.769839702526124	13.851070933877587	12.300890624896372	11.763539730204592	11.799114605518586	11.775774046367772	12.519328413159116	11.74279874473325	12.24795771674205	12.340907667492967	13.278282721725136	12.884641511821467	14.317398060855846	14.352001706069464	14.479908846200614	14.945484561841857	14.970504070211662	16.4731009515178	15.457464927511472	17.167187989454515	18.198021678829118	18.63549757557763	19.30047850343869	19.706935692121068	20.316507659229423	20.38806645545047	21.841149502474067	21.20222406425595	19.985663051147206	19.146874923900857	21.605326185135795	17.450005227609658	16.68714610079769	15.89275398519892	14.252762755651307	12.880148016662202	10.763999371234643	9.79976223033682	8.260426792954533	7.0422431154880405	6.479535607806641	6.537006363027804	5.978213636207022	6.3927957292414455	7.738674494993704	9.530774878565644	11.560469040434624	13.601075617100431
17	14.622434331316414	14.055174031436405	12.835944671696158	11.808817337519343	10.712113501792832	11.393319565508374	10.412032013768092	11.011398140134606	11.090173745600934	11.795239412450087	11.637931584087095	12.22599887039987	12.500979754565314	12.845239836192068	13.130241940038983	13.755503209781114	11.894286053706638	14.715639367970551	15.667079230605555	15.958418452734975	16.484345913944995	16.320883276131113	17.08018954892426	17.42978335356165	18.923605024766967	18.782484255993595	18.77951785049823	19.170054437662436	18.545639816153994	19.185663478320325	19.589877044274246	18.461863284522494	17.87153808087794	15.886458260041168	15.22661184965589	13.913633266017504	13.006041489108956	10.88562445590383	10.202563711007668	7.7575117820051975	7.0355486211930085	6.064562224384675	5.729228862798786	5.855599598397647	6.362353358529313	7.751339561525498	8.624308914543164	10.548035919476419	14.0731307726013
18	13.941910770441666	12.36924969869878	11.619934071744547	11.201192570687027	10.454313062027724	10.298370364615646	10.645284963307283	9.5759079306214	10.450399222340256	10.475728862507829	11.107401801442542	10.728514194641404	11.509942761002348	11.719090862827919	12.061028137884975	10.647279508378794	13.716353924867192	13.627859012893982	13.77589289639258	14.775430460333853	14.565440516932632	16.633350937308595	15.960340847833557	15.618194454058024	17.61216246747837	17.50209321745514	17.342893149553113	17.896880231258578	17.36903508370603	18.6749152098333	16.670727990906503	17.83960951440495	17.0674196138355	15.786137399705598	15.506725545862228	13.202780164443926	12.082472080763996	10.521387113045957	9.538321908979858	7.896404459396874	6.78781354189077	5.854232121429776	4.934923427020784	5.59245545376782	5.462692417351876	6.356940068025758	7.940694234992966	10.38618769709269	12.236048651878185
19	12.559816834494182	10.977656262978202	10.933169689508153	9.730263648264811	9.159662576748474	8.90010694157955	8.977656574649458	8.92372375342089	9.067247140791665	9.317494393651234	9.821547723903343	9.65637335019751	10.346714603754073	10.925342909903769	11.645226794822449	11.559021497405013	11.657063662384594	12.257942428881961	12.030033940972984	13.476039225362236	12.97284491413376	13.366127714957841	13.714124511286725	14.81958697798254	15.38248862639363	15.303634323383891	15.517368544962633	12.888106199307867	17.078351204003305	15.981804759726442	17.10986967257005	16.183797642735605	15.981456495374912	15.779344946615968	14.31380943515715	12.58405238914937	11.986520591657765	11.317537578552454	9.280779222929636	7.970284189079183	6.037346667951389	5.364126963620283	4.893418874399281	4.9115621615102425	5.0371759523946835	6.214588037969824	7.26177737432563	9.134688957359943	12.199624304870632
20	12.560075522676732	11.157859254014987	8.965087197462367	8.490068366500541	7.748913492004056	8.594753849497936	7.506856875679311	6.976567061761478	8.27498026916096	8.034213565197748	8.251695375187055	8.330376487820237	9.215432500547141	9.436277653187307	9.695033346147504	10.0662760079869	10.615049218081552	10.774331950392906	11.152304679327159	12.421875208971011	12.049527809382276	12.017756480933802	12.583315865924355	13.14031215922418	13.037022437447813	14.629760874233408	14.05840205198648	14.33024018736968	15.280332040549299	14.979203112096622	15.997526920992918	15.339055150362501	16.46297037892341	15.047406268659184	14.601313217535997	13.189387938423103	12.637594264728559	11.391632935458416	9.173632128737	7.868065983966918	6.429748169542145	4.730899402838481	4.722301430728718	4.501757739412459	4.264140275089941	5.693646889218516	6.907756921321614	8.84226735225258	11.327592107675326
21	11.235208079863252	9.449329335770447	8.054358777524028	7.050623701810087	7.066950073119868	6.645980122178536	6.273452830623294	7.2695873312665755	6.833311539035463	6.962860350631386	7.514497263710212	7.842498904224469	8.175611071011224	8.247993676028413	8.066566847893572	8.968014149828212	9.956659656848778	9.418567644573352	10.373184153474394	10.475691274885932	9.700575051064709	10.483428651223925	11.264321163193738	11.30756783594942	11.847480908475102	12.398883436540103	12.078742043125231	13.259592917231867	13.569776511898764	14.598408478002682	14.478761370809924	14.883296734737717	14.888683199357027	14.725452098860584	13.843953774772089	13.479550404675908	11.753722178102112	12.027033433688276	9.11539601621449	6.879342655448657	5.510145334526919	5.023729922977399	3.9892345470204296	3.8620822184287777	3.8109596772064895	5.169888084526789	6.5751925602197225	9.494435804810458	11.220626338535457
22	10.332674038838164	8.831654731327525	7.799345940115873	6.5723582549268835	6.778251212817173	6.395950524997278	6.306806650048032	4.958427201300558	6.2888833164615265	5.707485035123245	6.579952951621386	7.494493750411076	7.457656404879129	6.973434344489133	6.832893896993884	7.925664406575521	8.288102932116676	7.9734154112228826	8.280200628683318	8.788317708703579	8.55186147233212	8.504359524383066	9.60182249182498	8.901975878408948	10.448049932600057	11.076924088535039	10.870573962508008	11.512281651776417	12.330003980594203	14.603816563221582	14.57982273286777	14.929344136390517	15.259371334876997	14.378337453456416	14.166349260675151	13.512336740444658	11.957756920804126	9.872318718054217	9.004034975226382	7.179107936524893	6.082065545418798	4.841862802288551	4.023917850937281	4.475656422119732	3.934303401522814	5.108196451274979	5.648280060990034	7.7039598437482	10.656698445293582
23	9.525613446309569	8.062958281074733	6.855616934942428	6.2531234940358065	5.221674502641426	5.187954329887545	5.184121983265595	5.044981968142549	4.970981975019212	4.951664429708664	5.388881977117546	6.307416093957255	6.073150784960019	6.292626599058511	6.968032413840002	6.571114969786707	7.597778352321035	7.026589697036849	7.174953204287128	7.503346010223076	7.5171089966568925	7.353433351077064	6.956432506307318	7.551437180057558	7.9219659652662	9.477298839278058	9.646503845422343	10.552062447924346	11.515044035969105	12.778893439268757	14.177091469465243	16.19197609983422	15.271282932968015	14.946859945510484	14.598540701905675	13.45704191442022	12.089055103518232	10.647620436632025	8.33764497888675	7.028989416876885	4.93411585441663	5.308290381472534	4.040931836052785	3.739309691662282	3.800901505854633	5.191816705587986	6.0825890981259665	8.585437449959358	10.496706153871976
24	8.699649046495676	7.178263717623212	6.109212171043783	5.007312626569324	4.349612263782735	4.449475899705414	4.306199218483574	4.486551084509894	4.548367215151584	4.775127395037479	4.947696809778886	4.938190748486512	5.129628659550921	5.864275167227655	5.615894029443075	5.944906339709899	5.851396335820493	5.954913264774967	5.712726373809504	5.55910118489142	6.089544259898041	5.876089627919279	6.019128388868533	6.229818316814016	6.825039723780986	7.853935354894187	9.369336918425466	9.881448506788498	11.375391352495129	13.148097404512752	15.019873439283646	15.259868471281814	15.659852726357242	14.971322647097997	14.740963458132276	13.396893749328385	12.107317488713674	10.559573659661904	8.893800651596656	6.706230982092742	5.536085661705946	4.853180127880981	3.419318042237782	3.5771434088285257	3.678628804766579	4.49010930595289	5.73301599848539	7.990716970236005	10.879860249106436
25	8.241822794933364	7.557392603046658	5.346056386657502	4.8133916379080475	4.548047861910441	4.119553496013809	4.151863757838287	3.8180254946511125	3.9351176015183706	3.8986136321907234	4.817703524059489	5.261577047864531	4.476192783482967	5.453039008541916	4.851394183678142	5.278606396950485	4.99437024836863	5.019769211168304	4.63849001413166	4.384344607377012	4.291501550297397	4.3052862058244745	4.480086764944291	5.516976542710937	5.8447433923271905	7.454438703811254	7.981061368436498	7.919448259784142	11.402267860354293	13.207216100999311	13.590001859647858	14.717343842267791	15.086388801444215	16.326548634167658	15.010814731912317	13.624708791015118	11.731720898762383	11.201989643091776	8.481885883570438	7.058807980816358	5.330537272073227	4.315315510650223	4.185701720758676	3.306481958560801	3.5804558123338617	4.508695122824507	5.901574266928115	8.060940773310683	10.267828499821487
26	8.71144577536295	6.943772970280916	5.908617379842637	4.951239420385536	4.058252701563871	3.827451183430824	3.757920678277222	3.818759543043726	3.6651448108899447	3.7249358051197308	3.332608473935544	4.662932575756418	4.135458047815344	4.984549200665094	4.391609057472236	4.464040865602501	3.9460656621323595	3.8133684454204397	3.7380710319055677	3.4070679917914157	3.4450494286071036	3.4270035176695943	4.122577010886301	4.284933038362665	5.371010070153356	6.848359493732966	8.237995903075884	10.166686040909369	12.095792559162485	12.891563020140516	14.241284929709245	14.67911689679131	14.637068202735565	14.628114160891919	14.597484958598653	13.735997891124578	12.203567228997041	9.782354092426745	8.53627895910809	6.888505722618721	6.191883788164386	4.493337463789646	3.6078893119235373	3.4918695453226407	3.4767944389216385	5.419652927781508	6.309305218543768	8.4192941182644	10.925655738878348
27	8.35935841579631	6.337020175309052	5.06556378717792	4.508768554231233	3.9398989567020237	3.4970268297632514	3.555349909351082	3.7149892333451704	2.9467125681080977	3.4888295426184004	3.72447093607564	4.074072910155155	3.987816834241091	3.8703249723628144	3.7831640726329496	3.288081122206159	3.437403560098376	3.0642509021340234	2.387382958752171	2.875077497201749	2.914882947293873	3.0545121967288194	3.21612376136794	3.7751157488191245	5.194730381268731	6.072582221030225	8.371723141160814	10.219774646393502	12.060261871538723	13.33707891434306	15.593327332298815	15.853630468271524	16.361222794835456	15.58268257942246	14.949247982003294	13.946431380952362	12.237687467053165	11.200189735188005	8.997393035555294	7.078065308513429	6.165579373218102	4.194894798221547	4.137471336745779	3.6222579576651732	4.319237695466173	4.864213143102253	6.4696513240596385	8.133163417381168	11.05759940136382
28	8.320139788403244	7.444175743322514	5.452398987721873	4.4758507244677155	4.52626516990729	4.279792754720396	3.281805243014327	3.143986407995966	3.1036096264667017	3.370551729638473	3.389655056840727	4.158059111089523	3.3377417518350074	3.4367677121469065	3.0930991197703985	2.7710577348086725	2.022506887586995	2.1089231959431256	1.7681145109577212	1.3322292901291606	1.3701675024323139	2.573976246285006	2.828827483683474	3.997795700550132	5.656468242641702	6.793950614032519	9.238522437171977	10.738295946624032	11.900026891484135	13.310782813971382	15.084494118595762	15.661405984716158	16.090614904467536	16.093271339858628	15.387307717776666	14.27228530128593	12.201616785673853	10.392969717959792	8.499848795849601	7.16145831304771	5.9294476871003665	4.668033275433433	3.6581992008585775	3.6094217795895314	4.1303943252078215	5.424413645861025	6.869331739207485	8.622972547284506	11.707206453452365
29	9.102202837348434	7.1576704243787646	5.896166986678112	4.575180923463692	4.40716406542885	3.6140281016110958	3.4634373560103984	3.24241864015213	2.6553885408061833	2.7941967851582348	2.73317313793077	2.7313317282950966	2.712140227119121	2.3386420365110054	2.183273306220367	1.821968802472984	1.3124803515064247	1.3852302270272103	1.7705948508502676	0.9338823564719441	1.0198752293098075	2.0305428358365463	2.4786076838354125	4.191992038963926	5.835465802982427	7.848640863351912	9.607780990113543	11.436787165333508	13.198082048417422	14.975323115600792	15.42798460154044	15.60073696246105	16.276551143805104	16.003297878696387	15.28051767316139	13.34780568447351	12.247417424252168	10.52520820991628	8.896224162692086	6.983693924276808	6.037480495869494	4.6606753010947175	3.813022907507492	3.9888496529159685	4.662976002910904	5.253986002602215	7.192500895171437	9.896833798272565	10.76761623672807
30	9.179417964878693	7.291308746099307	5.641712211805981	5.980192076815278	3.9588705831726823	3.2932164219257674	3.498908398067161	3.4103210704136995	2.8867108544141495	2.9039300535360324	2.866112244762026	2.9190382739441305	2.217931597224301	2.217763893804971	1.365174451591403	1.719167651470534	1.4560404169122902	1.0755154469691588	0.7693635861985735	0.9285792115148244	1.1619857321475768	1.9103935438787758	2.710928747445508	4.246950028740622	5.924573079645855	7.939393467567707	9.90590591713285	12.339171778116334	12.956683989459727	14.755330017099686	16.10884712831976	16.236959866271224	15.785204487085357	16.42559145462527	15.483595344695704	13.54328345764395	12.71772716448351	10.749881925267236	9.278507062574874	7.277022238221091	5.767620451970267	4.8294210660869155	4.250112024783232	4.4600036103511265	5.23432788513691	6.084631057814008	7.7039188816049995	9.638589836310253	11.579761053113815
31	10.034814462235198	7.8007247876793	6.181497746082297	5.591528707372993	4.21190947517152	3.4450941426423745	2.9989431389686074	3.3887819461659734	2.7725983937356307	2.1784856494648768	2.395649298022269	2.12871275905904	1.8493822367455603	1.7895969680558554	1.400624922414643	0.6327696656649264	0.3534274543836142	0.5280566673770437	0.4111760164219671	0.6225522987262941	1.1255477741973463	2.1179685017348593	3.2802703953393992	5.595152559422111	6.293449826513422	8.682873048600175	9.473241410224983	12.133023589392781	12.924649224838515	15.687130552488178	15.692976119216937	16.43445301994177	17.454950429681475	16.55631909849602	15.826932917227449	14.420517485332129	12.537199117212566	9.924814543820526	8.521510351700343	7.36687139288016	6.096911636241804	5.071751026390414	4.755850470635815	4.545632146504883	4.937357567732022	6.557297940880278	7.573882593387106	9.876274278076824	12.589405404147293
32	9.44382716494416	8.432856732214166	6.566883485650816	5.429037839060584	4.08309487547028	3.5405548687988606	3.0562981900033828	2.652180845804113	2.619207025714463	2.421426302639873	1.6579655792585584	1.5566381411113621	1.2023137194394407	0.7899666636523577	0.9035825908097666	0.6082228978173392	0.29465195343425776	0.3123874055780025	0.482031353411144	0.25066896446426856	1.2067400059490003	1.855854896000534	3.4812507896715847	4.981935148312052	6.879789202365291	8.13399439439713	10.225242171183313	12.441493190066916	13.332555041466197	15.239468253049557	16.284637747991717	16.898769925549196	17.886086217210625	16.392760248703972	15.994983743182045	13.721522237020388	12.869177222340838	10.55896586025204	8.18377138267958	8.32284092614617	6.367243910809113	5.363395451339089	4.963765312080937	5.0994533164814815	5.535083491023605	6.8906908101969515	8.524486779703265	10.838602219567537	12.031062806876239
33	9.684899018662206	8.36306941363442	6.805951241353903	5.205756024551064	4.275739784024665	3.4112732121861153	3.3700104531412576	2.4481318602744104	2.6590209419322504	1.9767667548684313	1.56745049925442	1.1743942128051295	0.6226378039071037	0.7309222923281835	0.6448093172723404	0.2810512909652667	0.352621656034926	0.2837420393148502	0.5410011542880904	0.5912586743715238	1.4033908196162583	3.2018565118804383	4.011182223207627	4.98567844183859	7.020716492317272	8.975856589885487	10.841280929249866	12.732663299755178	13.788178948103884	15.41540849435603	16.196331634953232	17.38684549532595	18.12437360852322	16.83525893196092	15.631931834154903	13.449395565179074	11.731110118091308	10.867983904818235	9.261687215789147	7.6592830833642624	6.649904608247574	5.67922598497606	4.966471179773605	5.476218460765589	6.0683563369927755	7.611593758440071	8.623836805569415	10.518139296331018	12.52064824503978
34	10.009603302544509	8.538662486040947	6.291316726810261	4.997699279956468	4.5134396359432944	3.2576606486026285	3.020180342812577	2.3931971400181244	2.319934529834762	1.6131647771322157	0.7645603632529667	1.195621922619468	1.1927901412056263	0.7141382164748924	0.15002057354854692	0.558054130483379	0.0	0.2918409501490524	0.631325287777285	1.082478734937541	1.756216281782943	2.6826952467575595	4.397298047681888	5.526321401013322	7.490357986917855	9.328706529427931	10.821979405295835	13.228916742768655	15.048120656487248	16.101082495107438	17.275026480571178	18.40168696019942	17.346167673437392	17.518791656621698	16.367939510171404	14.29041011261424	12.444271069823243	11.335574593124615	9.163495626727917	7.838958552020449	6.879250664167207	5.415556045849992	5.722861524824246	5.4756241655205775	5.879023803467527	7.336300609384981	8.524088321676889	10.79512347673289	12.6610642819894
35	11.002210217191553	8.052759911914087	6.006402628301365	4.642284849766609	4.150446434754944	3.662707836678406	2.5661939752835043	2.10601688032746	1.6535452357036373	0.8690668591284947	1.2905246087421185	1.0473328812409965	1.142582159269213	0.8630190988007778	0.278908641511582	0.6402228615706642	0.3721598930979573	0.6645674269915842	0.5043915564586996	1.2521585829205897	2.2414473023256214	3.0040455539180178	4.510866651538137	5.767085465610554	7.131480518024433	9.375159471734525	11.626612955815219	13.241584828092652	15.240175545110391	17.189735080080272	17.542327331258925	18.253685556048964	18.237416869324875	17.64707317083905	16.6696170088628	13.85918754830082	13.772800203530101	10.694551466604516	9.460171362553282	8.252232167736107	6.772243255286178	5.745222884463894	5.54861928670018	5.536111886848412	6.687895487312095	7.751218011115561	9.69068069506206	11.449156626176906	12.639754537929516
36	10.560849354329557	8.352540047356218	6.470072695855964	5.227342581210933	4.314486701679776	3.4924267787042935	2.6907843399175633	2.425602577831033	1.8408621154583447	1.5843384148926027	1.1839962625748974	0.973993854508139	1.12890138230863	0.2792350809121311	0.8221058786746474	0.43137522901904735	0.6865607702032559	0.396947011137037	0.4966461418329873	1.0532373300413136	1.9525616315684555	3.2457858465711973	4.369552280112476	5.900182867301746	7.899717434648333	9.95830695731638	11.973140209458673	14.221866953994137	14.842614441504779	16.593673100569283	17.452282524191453	19.067446505458676	17.663825025849853	17.21148614631879	16.08678558590821	15.202287930370428	13.476726209883795	10.685969537948548	9.554652496432144	7.9917434256216096	6.539231028285645	6.639038956209984	5.27336486589954	5.9020233650220435	7.183031495413156	8.43852642880204	9.89360279281131	11.57136409827378	14.203005730178141
37	10.615368331409675	8.378359066503876	6.349120156729329	5.924906322826843	4.202148685787398	3.2299985894502465	2.4472799508866796	2.2711668517000776	2.603551650102297	1.4475913726155403	1.4910219793308466	1.2103842315163806	0.44102887569098037	0.896197483416115	0.35108577670087016	0.46613790100509966	0.8967999232774471	0.7543788367815418	0.9789645679539802	1.418561490233344	2.2604151296684947	2.771404991403958	4.428221939863013	6.623482906564906	7.872781321531837	9.764982718660262	12.284080052128653	14.18547799771589	15.757190495538069	17.176078233750786	17.742521185313127	17.520842495261494	17.85500913565949	15.132967604015896	16.005574793931153	14.438749468730006	13.342728421738448	10.87303022835356	9.52536038844102	8.274142366663408	6.76999675282951	5.885378495725888	5.804761485875379	6.831438084178389	7.179003417309958	9.322578064665784	10.79082119213141	12.670058192089964	15.704885314044766
38	10.93574189907574	8.64376580549976	7.3438428698738285	5.806840510220402	4.334803972175058	3.8076336569538207	2.7640242757660047	2.6465311031196808	2.075173170372052	1.7394004519443609	1.6566240790114923	1.0852946798147594	1.0947548226037913	1.1994547558878672	1.326001373602427	0.8068165750934311	1.3709314245850779	0.4728304603599405	0.6128726465522201	0.9644351751180693	1.9406785268458036	3.5394535181938007	5.1810708931654	6.63471759614001	8.430862218334152	10.092329141055195	12.681516246821538	14.358946432029455	16.245625180206474	17.37527230383649	17.86849710814205	18.04954477075646	19.7111867515422	17.56327149838649	15.731034572002224	14.574078975482891	12.669678837359882	10.974860514047656	9.06587599618449	8.376131489520823	6.9580179490475516	6.877112442690162	6.970654899311874	7.273877378451957	8.513432403900442	9.557905266579048	11.07250655546674	12.710529246271154	15.499057629683449
39	11.350604040031518	8.881863746347674	7.533002084422701	5.52065949638702	5.082743017130659	3.7847094185791983	3.1374048863450774	2.79902969555743	2.7071712298167037	2.1558517639961305	2.114891371707161	1.9844203616102787	1.3241822765210163	0.9882605020184068	1.2202233778060023	0.6895611039415765	0.6749879457860315	0.37156160117504733	0.7453933541854818	1.2043917899058005	2.0250660190163305	3.1710979353460167	4.804099634689103	7.0918147831135405	8.374920837267016	11.638529044627003	12.546290649195669	14.587788915814981	15.44601975110133	17.317820008518773	18.461846530876144	18.578262928258624	17.999279610244344	18.680349374560844	15.892207555837532	14.31873084912963	12.836487033749268	11.042581896933804	9.46523441750086	8.290814017126984	6.982180406460972	7.0610607530799845	7.128271036444496	8.034501441290383	9.130174530878833	10.557836732517899	12.147522506430883	13.935412764519555	16.142466181536346
40	10.922060372767323	9.54311784445908	8.305437541703252	5.7030575726985155	5.450300471653792	4.560579383713046	3.7159391126054055	2.9921260605640523	2.8227939341599564	2.556969649183536	2.0887611237658996	1.8681401078677249	1.490506397047631	1.5569916402854043	1.4809116205851103	1.1462436405900975	0.5699669391895776	0.322012919530434	0.19738729581293057	1.0691426078320783	1.9903582151862889	2.760705801727538	5.25487749384591	6.529080958251344	8.253235596564277	10.380101166510979	12.364085070429777	14.348824920983065	16.1936843313461	17.406862028692373	18.384559317096148	18.19553181335046	18.668675203136367	17.03821188771432	15.497818187609349	13.239673800691204	12.682786438508044	11.021071037406811	9.469537825692171	8.52603882059296	7.433418626916879	7.950736107166262	8.066298948051715	8.929932942224179	9.432004465306974	11.625684751865595	12.157568326225682	14.891539097888108	16.869019014753697
41	11.77908809009363	9.868151166253273	7.801529637855321	6.969882110737413	5.5275922853184305	4.473942388491265	4.040521606125608	3.4840808907996923	3.2136917272401795	3.334799754002352	3.035228159194035	2.1265549045917	2.2671256931135257	1.6460534745453375	1.641586352852177	1.0456680303670778	0.36575142301997055	0.2611197311314237	0.2411708884522632	0.8909812006849416	1.675720972319505	3.490933452500033	5.223544997805901	6.624736582626709	8.897152073074533	10.430694554737443	12.504252689353855	14.18822085182089	15.29001197121146	17.23543659009073	17.278084642874582	18.00295117994896	17.65741684801924	16.395928717765997	14.823701958396281	14.342682976498523	12.585876601176967	10.927144234285535	10.31839785956096	9.012899680374561	8.777632623744598	8.561478349586569	8.582672856333367	9.304404350010378	10.896661849127963	12.075920040294854	13.626450537749804	16.57971880089797	16.610403624971635
42	12.069537653798633	9.687717852053632	8.985538916586442	7.560853806663062	5.877166415739405	5.051177529521136	4.680915279113652	3.9919451562678767	3.58986302034942	3.1333282020830406	3.2753808692831994	3.078899545010439	2.697972802902332	1.8835341033723552	1.701424009854403	0.9500507622717853	0.5440503075115606	0.2516136566839924	0.6830490756920895	1.0316445057840475	1.7420197712361025	3.2579085838408397	4.491158815925239	6.322703918183516	9.175423920468312	10.79415251032233	12.642939841425555	14.698818045358166	17.317930475296443	16.802049178164168	18.850680234405207	18.564514640393828	17.32202555054318	17.31601608390688	15.181112948710664	14.222742231830765	12.397217181488912	11.589758701641959	10.553254964052726	9.70708299216478	9.322438968532463	10.39198297890989	10.039531918446439	10.555387209361477	11.428965939052631	12.963939723512572	14.94099316708821	16.346070840886632	17.356067287960872
43	13.22194137217491	10.6757955696682	8.594902312905852	7.626038101187968	6.153967324458122	5.866233491045794	4.9793530130816075	4.281912748460405	4.4894261536773685	3.388613679575502	3.786240231009971	2.9237694476780467	2.861665719101832	2.4579738646217644	1.6531449226621433	1.6211687509026156	0.7456808573285567	0.564576587668717	0.7316649668710342	1.1856209777656055	1.8700579018132224	3.353194901295068	4.6889755166589095	6.367401750334779	8.924832451039723	10.218384322617222	12.28539390140844	14.615078275986358	15.823981231610714	17.835791323679686	16.809667632603258	18.370483778289994	17.409200941490326	18.85026263437063	15.354605512171123	14.250149770024274	13.279913775918283	12.627053342127876	11.152060605678344	11.005138567473672	10.66641220888	10.312450260466065	10.97570371460927	11.991465822496624	12.318372288086039	14.09277310604689	14.807558395760053	17.333659224676403	18.53180001622731
44	11.690153975843945	10.138760281501309	8.95555887430057	7.804707548403619	6.165667588110879	5.921609561309307	5.263724219923341	5.107563932391182	4.727413897902519	3.887716559429741	4.070990483138646	3.8993015832049585	2.8730801076766386	2.6359099300501745	1.9917992592204925	1.2032160549157416	0.8055824984093407	0.5687521414698171	0.5761713723266366	1.0603047258180327	2.533461268993958	3.067289366480098	5.21623932274791	6.457887767936742	8.869402520246963	10.848815877958986	11.820871936373745	14.009033636306064	15.39498327568497	15.729583331668682	17.21899116414471	16.714630851752332	18.170058336233673	16.123528790533555	15.45828098459288	14.79033790356107	13.55158585375082	12.910389275180801	12.210363394759415	12.036212212838787	12.407875859854054	11.820264332579116	13.30758333474178	12.187591819388658	14.367388483465666	15.525784650291456	16.04583670915897	18.55713885414222	19.84325804046312
45	12.5291632649828	10.775125018704522	9.521077448717845	8.491909076412155	7.808593249852778	6.404596101764763	5.807066967005455	5.499986784691201	5.32623380490131	4.958246519097199	5.066724414102017	3.8797133881090806	3.2327114062820983	2.7237221646622944	2.1385008428697034	1.9382521535317734	1.2156963809999048	1.1460102268638472	1.1983014438344268	1.1667359765765308	1.57662809409163	3.702668601263785	4.891178832160355	6.45998294686854	9.101485330014462	11.188638008602743	12.259282915517526	13.858330468169926	15.12037194252684	16.46925803258267	16.88662333807878	17.107770417211857	17.244607757638448	16.48739037915534	16.0863640674092	16.132961638785304	15.064999768529475	14.016250437070378	14.163504625459549	13.404261565373979	12.418460102841191	13.112670848514927	13.230106714512868	14.42694886748071	15.341386302030903	16.232180923450464	17.554238062045435	20.263782071722538	20.14016763103529
46	13.07112727204171	10.704466688014492	9.998186108704418	8.399582523004845	7.054107242083049	6.349947703338211	6.466124302292536	5.440749313795148	5.456550588532221	4.52424041503202	4.516440925647233	3.6486124808809977	4.2682915365593015	2.512298199707411	2.4179026781598125	1.981411575791582	1.5743740092074257	1.5723996135625553	1.0252214411558898	1.680892213811152	2.919460362430577	3.652324654492384	5.159390468132598	6.323644488054181	8.51989344888022	10.4373144439937	11.851420559731906	13.652114121026582	15.76619342127588	15.593550446247207	16.91517567670778	16.805015630388045	17.374706660405778	16.89274382348467	16.6527400976995	15.727957964530555	15.657885923097522	15.853971238861641	14.54629026962745	14.482240309604737	13.692912468746108	14.48141760842976	14.167468308449907	15.291363559210305	15.554808618532457	15.072313548426852	18.071777445978256	20.01575873606601	22.029279398302243
47	13.686235814319783	11.212883981312455	9.601422266668287	8.411417948015997	7.729754348420567	5.791606112689877	6.220668347132521	5.441085576999983	5.185942832785398	5.305265117714784	4.904464435808252	4.61904328623685	3.900767730485196	3.0091927929297424	2.9682316576147705	1.9779120432720916	1.6700946090660471	1.2249820900981847	1.8135593238175556	1.8532398183977081	3.2065024102237003	4.067221782838848	5.487651894354641	6.853094549663185	8.273374545016592	11.183987429049662	11.85377278368848	13.56164941037448	14.534782310000281	16.504262166430287	17.77004706935463	17.716408768175064	15.797728635133657	17.895208510927453	18.388655687194834	16.81492415050436	16.772838190168798	16.94155664799888	16.488517801804576	15.676717026026981	15.501052755593072	15.390160410119135	15.579112175661667	16.175750655170276	17.01056536051486	18.140885653011743	19.935237495615766	20.54120888458059	22.049101823493928
48	12.400211780582511	10.867728693049564	9.307557770573222	8.335109971080264	7.61616475070536	7.046369971220706	5.528197734933492	5.594543521004503	5.314003363693251	5.114771795449752	4.344586552743203	4.419224168339348	3.9012756594088667	3.494199487522703	3.133513196104101	2.517085163140263	1.7621864576944803	1.8503550314763348	1.8808744138275753	2.074088540559532	2.857259236701137	4.07220868204752	5.500066119710416	6.663103296241951	8.584968986563606	10.243207292725671	11.385212524018458	13.594502777267355	14.136618949722388	15.525641816737236	16.060001497122762	17.4939967273272	17.505319022498846	18.071477570704946	18.137519264933438	18.82061578438718	19.236788261022248	18.652236579501082	17.404234653583597	17.7731242214509	17.930569224668833	14.418263721633796	18.220939766272473	17.630737848778637	18.44588476890484	19.30311684366916	19.064199864909405	21.532898683960475	23.742663802388424
49	12.032060290798725	10.299021116716196	8.979424175699638	8.128105674943827	7.2014961665986545	6.135985246639215	6.117304870308086	6.609265658848365	5.481316406388682	5.01173588653549	4.763963579217545	3.7758385704021316	3.7195900413402776	3.5385707329932394	3.5402832473775185	2.5812023372187634	2.4148393817419826	2.1021265041725776	2.2278725094704814	2.55721319669322	3.3414380723220116	4.359971896542488	5.571725358715784	7.001785600205089	8.748430420746425	10.080417333441977	11.233408070347412	12.559436537870194	15.407148426908636	16.384556531580493	16.84018704374321	18.050735703846545	18.789838052610712	18.284996696222535	19.93996085635653	21.027630070581342	20.07201907005301	19.235510315438404	18.534609148171775	18.274635438593236	17.39565750978936	18.428117811027455	17.399668614132636	17.473127377808567	18.835242300652233	19.94420081518247	17.51512772273764	21.894904632673057	23.843782309772312
50	11.501707564536094	10.248608241595807	9.615567006951073	7.752531580394045	7.056634518198207	5.981233541450599	5.859378532271743	5.304806864827377	5.609236261358475	4.837617339490485	4.632221659567195	3.5541582403125207	4.124186890982509	3.6085626580683816	3.606076454420516	2.9052735544999004	2.8668663120491766	2.3068680977462854	2.988782017427758	2.8749415715039044	3.2833863114416535	4.450561636997683	5.780055791455521	6.949913869327626	8.456999888559489	10.82754636812279	10.999521284567995	13.354371592318373	14.03220428400141	15.438749606557632	16.95837064493523	17.714378064655065	19.11550276236182	19.722826400307255	19.977104045101044	20.048971840143004	21.320121543158432	20.422512507934165	19.423443582794253	19.88649629584779	20.11488125107126	19.34387752767077	18.569553801130212	19.318468067843504	19.653308468113963	19.56060365000993	21.89747906472833	22.555665747086515	22.78681326271753
51	11.12804865022142	9.417770063856382	8.083745420186258	7.322656635216299	6.269439741337109	5.8429053112875655	4.959647694533275	4.846239142236555	4.517375157921762	4.267682858076025	4.421641924701742	3.8616016059913916	3.478536447472863	3.499982666060929	3.1706691368025717	3.042891071043175	2.611094971118057	2.983313062598987	2.6843981078226085	3.1906676540552854	3.3663062994229525	5.078175598342816	5.80101692437809	7.0375787867994655	8.346950712561291	9.784903537658108	11.30879953234027	12.371741135237698	14.237339940142036	15.284587116646174	16.20439391742807	18.17093967559119	18.911508377049095	20.823024000154724	22.318534270934983	20.85109973289704	22.496921406998172	22.41763253321356	20.963782289590778	22.15902170096558	20.5391141151569	20.77148343931804	19.068410036653603	19.449857775936565	19.314822123197423	21.440456170625794	20.639887583483045	23.497142077286686	23.815193742732518
52	9.831144372549813	7.726530730449298	7.632646247911359	6.274800567791732	5.81633726331042	5.005251573343697	4.928539713417794	4.221754009404219	4.626585225268185	4.016910055006958	4.013523479085758	3.936727322919331	3.8205736687176692	3.261464033127706	3.2053308125212254	2.8991018090139	2.7287231689043883	2.4999046060167194	3.0890137240378204	3.6129754537892604	4.085791651903149	4.370350333661656	5.556868359286739	6.899941103082842	8.14881449742885	8.831149312368662	11.617251729112098	12.453858839835487	14.4136231149149	15.434622498490855	17.78134027770571	18.892834455830325	19.281678737698744	20.794450047686233	23.09423908430307	22.90604751392705	23.98285289927507	23.081178442308374	22.29365064091926	22.24639096626649	21.541837636838963	20.79621802830475	19.688519471997253	19.158764948535698	19.577948585871717	19.39671939599215	15.19760571115365	21.36403760098402	23.24793298135917
53	10.439811576481222	8.092341290216513	7.098654588838265	6.094262870551136	5.4434808739948926	4.744075364051588	4.301039681074807	4.801097708740828	3.450401690274081	3.64259971348441	3.3768833267137977	3.3216110286348495	3.397163387308127	3.0915354954729013	2.793807431573746	2.5785405878271663	3.122999546231583	2.682339053691491	3.152044110377054	3.830294900636538	4.034888470148296	5.269500349401273	5.148863801240551	6.659664035769569	8.38458565509114	8.781597708953024	10.735625367458379	12.576980218302332	13.825250085776112	14.853430998115217	17.10896502660033	18.875521352369297	20.393338049570232	21.556330965115144	22.165131322817352	23.945287191246887	24.147423628985877	23.005968748752508	1.7976931348623157e+308	22.48039984969757	22.63322781880372	21.106668026217704	19.847012968176927	20.67063968956653	19.003842214380725	19.34946677452173	20.514994869965598	22.11040558759845	23.43304776571647
54	9.509120173356763	7.3294455639894185	6.392042590117656	5.188571105252887	4.27401875107083	3.891164727402117	3.495417569080253	3.2479115446897735	3.0889100591537537	3.5598896309460475	3.084239504872339	2.714851866083585	3.395493421205621	3.353293570083207	3.042358702126667	2.6779133982120933	2.3381819127598518	2.8260053332949187	2.9342486845806186	3.45255469080023	3.68024419007802	5.228571664897149	5.8678076053666155	6.683912900835561	8.179522503911713	9.593892730944093	11.303881283782246	12.789170974115962	14.716804217781254	16.462563870141487	18.01423652284008	18.80924113780594	20.735605657801873	25.085896170625794	23.657318937384613	25.47939781361789	24.863214100246257	24.70925222452138	23.811185554508263	23.380456085836226	22.349022274251187	20.96078907024421	18.8486225834378	18.98091140121909	18.89856030417273	18.136708027937964	19.272707733573565	16.770198284042387	20.93558417696828
55	8.175887340961303	6.8028696952473515	4.999140860758205	4.260899437271356	4.044341652679102	3.7996436522351478	3.0721232863523706	3.1625949955790404	3.0204639097830475	2.8906490301119736	2.548462560590939	2.640496674196589	2.783231970183243	2.791488687567148	3.0528952934153493	2.653800609923706	2.6221422705437885	2.9130683645688307	3.384984856031555	3.5701381768749427	4.201012898955541	4.468384755307255	5.245940201741499	6.013436455306553	7.622462954329089	8.750442111037263	11.499993703787574	13.117483547790783	14.466147027440467	16.469661032901023	19.046884806977516	20.591446345540547	21.973768702836505	22.85645439421192	24.9610775839418	26.018888543609478	26.735873871642465	28.301174116041047	25.00712777354171	24.299402089402882	22.52776384980193	18.87396713741	18.878786072915975	17.847326506127835	18.02651304607855	18.156710174588387	19.198964709955078	19.506025135500614	20.709082060890097
56	7.265308771508526	6.426466613274362	5.036030438057912	3.8377291544239016	3.1851614733430345	2.961241740441581	2.8236348355337357	2.3599771439333086	1.7635083912979637	2.572195436002975	2.296184489523805	2.387274850610427	2.3001064359196235	2.9242073853636534	2.7162887304055072	2.446373243885736	2.985178780142936	2.7961757393493167	3.2249377798301224	3.2996962469439857	4.4519405347582355	4.28938742164218	5.642852107404338	6.657028480915363	7.882865999034893	9.042411046013028	11.376511990786636	12.910831329961793	14.769424753258374	16.623903650898363	19.964434005799184	21.136477725912414	22.97510427941301	24.70469935954892	25.376289308998125	26.32502129836545	27.954046527989814	27.040668531608528	25.001235928742307	23.3876587555372	20.817345813810537	20.462872074958376	17.29153789268698	17.081827340868976	17.358074134001185	17.145512188564883	17.5549757886069	19.14243635013382	19.59630692344345
57	7.376193031726292	5.310264724035472	4.741780849527105	2.9364202538138633	2.551874418690979	2.1156203519253305	1.7609817515504291	2.0483891161976517	2.0221246471295267	2.5719616663156204	2.077609268083126	2.4705507175281514	2.834950757341115	2.486566345620403	2.593867675395551	2.574535523636301	3.121787580042932	3.456748009576107	3.579000243273819	3.3748325054580244	4.047665481947126	4.821361967299044	5.342419724465599	6.813881203278356	8.33739631758914	9.624140801928112	11.64776067445063	14.096914012142097	16.555453281172035	17.709855770655707	21.86178132520716	21.847283644941363	25.530888683482264	25.95623537297199	27.52791066893887	28.075320396860043	1.7976931348623157e+308	27.120325605480964	24.914256425211416	23.38962356347458	20.92779263446799	18.677652702090416	17.68511752590846	16.216370183129335	15.069867955219856	14.724212240658222	16.902184761358484	17.54434975588002	17.62785122518369
58	5.958854842748773	5.09283650248711	3.4587468935611025	2.75270992514645	2.459893481786591	1.6836374318053986	1.3763915434691425	1.5823019812199535	1.4401951016201844	1.9800432787102826	2.0582415997869523	2.4519060816228784	2.0157079138754765	2.501599997199049	2.988803503191731	2.660247811913967	3.1990740874093446	3.2069771348395	3.308524642222629	4.079302961351715	4.065243617735774	4.667797202310772	5.987087847914332	6.671804176926708	8.651451669878593	10.125379037680622	12.198554651806884	15.075165976055029	15.995402610361884	18.214434054933285	20.582408764173927	22.64542902629325	25.490085613956	26.995354622076025	29.581151218889445	31.783966660123475	30.760977890815344	26.46655486280156	25.36403254198755	21.67510605434019	18.93299582632127	17.91415561519853	15.64961869741963	15.359328684530883	13.945020172078866	14.34438046094845	15.501301911976103	16.624796221240047	18.0665819594648
59	5.973617464426638	4.786733409540545	2.9952785491540506	2.5637403917702066	2.135120148936468	1.2710780790660143	1.291317727591843	1.393270645299177	1.4214953600337719	1.7815349043944018	1.944178736919235	2.517562753430024	2.1682685576710936	3.0294001800173893	2.7293477938816344	2.491030527024121	3.0508708030683134	3.084195610897336	3.695209052812871	3.964498396779474	4.4598559472405785	5.1478985334545335	6.054143973338604	7.598546860125664	9.531107292346952	10.251105304382484	12.302036945219779	15.028331010099127	17.408620307118582	19.134049892654133	21.722979978960396	24.818904605216304	26.871213552307783	28.108182960037418	31.336296170625797	31.231970094122786	28.727681194042468	26.30485785940116	23.000010169760404	21.434481237466763	18.69804461941476	16.657615604197012	16.10326556858537	14.091553388429201	14.518620382289695	14.90863793561985	15.296475081526852	16.99422023801354	17.920974464726715
60	5.65449785137305	3.8706715449642513	3.164099477874974	2.1691435035103783	1.8525451636221337	1.253793286431855	0.8899979484682365	1.3885997591454293	1.990988947460644	1.5068788041768135	2.265786276030962	2.1883923307333273	2.7566689564451634	2.8177355965999586	3.01816125451283	3.2368894350895445	3.379624184560547	3.615012778037651	4.111298636360471	4.086023762874362	4.638359715113452	5.267213665159851	6.211600775942085	7.824254971618804	9.936153712512462	11.018372211456708	14.052191945002704	15.571311679698987	18.857172605817354	20.938450671538853	23.729816331401857	25.30520276888124	27.452524223944476	31.04347515794193	31.48360716869208	33.02997617062579	29.082751066799577	25.623221652247036	21.69972384515805	19.94855313376643	18.476224248700476	14.573371157868957	14.029195139384683	13.186780467393689	12.894179631845354	13.370299400057503	14.10716273798054	14.380908677521576	16.241340810737064
61	5.273783241619388	3.765131215420885	2.8402011678757337	2.0121811680621544	1.7900892686196253	1.2745518028092455	1.4439782788879638	1.0745212183547777	1.2920919217382165	2.0878373477072723	1.9090425449555068	2.279283763497882	2.9758982818108084	2.9678935869154084	3.684292980027149	4.126292359570366	3.48582215261055	3.7260397690043616	3.984609673909704	4.339281924779317	5.210056567333465	6.520141343229363	7.003781978497987	7.236848502865811	10.358166963425848	11.190281676841614	14.646291345264057	17.226990134014038	20.412413728308945	22.445302029229275	25.0101052997372	28.613876343700476	29.535310208015588	32.96800829386601	1.7976931348623157e+308	31.575736170625795	26.823527163415857	24.765449480665676	22.781413216658816	17.942116908393945	15.922950448604384	14.265470119783009	13.891040753173385	12.864794169703488	12.264389216864195	11.86543494556039	13.360108245271782	14.049399985234654	16.130057985223143
62	5.397822338198595	4.350951482984704	3.2788393461540735	1.8808777448606104	1.4566778229821162	1.4807898646296938	1.2209946422478062	2.0629440649717417	1.79461796802478	2.5610857104790394	2.4863865012910673	2.532319326529501	3.4362078210051687	3.2738879939149585	3.823919872903967	4.103693962450902	4.152685883094311	4.589500675307713	4.935234289843883	4.984250761888386	5.913589491653073	6.69165667088923	7.947202049062259	10.141748683019063	11.621519793920346	13.269269109591626	15.73594304145399	19.355229446253297	23.472415742782744	25.160045527988053	27.854760216026758	31.985709249321403	32.8367361706258	1.7976931348623157e+308	1.7976931348623157e+308	1.7976931348623157e+308	26.677604706997084	23.311446665966415	19.82391012437548	17.230367915276588	15.476599904598707	12.578914135803451	12.129957624406655	11.892432812692409	11.13991023779634	12.179184251991408	13.124733061465701	14.40971969371128	16.005100112575125
63	4.95386965618146	4.9385840100867515	2.938060559619964	2.483804834420966	1.9797537516251706	1.623585215747699	1.632131219053952	2.090488384943513	2.2821732618579063	2.6553280108622994	3.34690436073262	3.3819642119941156	3.571786693480898	4.385469533912415	4.23650625468469	4.978658014751321	4.94204802066343	5.881774641611618	5.741392726824909	6.410645149288715	6.601715720078313	7.418273424951038	8.989155972983795	10.585125812708231	13.23208835583118	14.826202800574173	18.266863569766013	20.98444612707499	22.976089911161754	26.406097843916665	28.5269279983636	33.12206150563465	1.7976931348623157e+308	1.7976931348623157e+308	33.0026161706258	1.7976931348623157e+308	26.353049561650106	21.82855414842495	18.729272350046415	15.845913027281075	13.89156912381194	13.226718705275019	11.681384394562805	11.132523808319798	11.0094665769955	11.659924904930367	13.202291005957667	13.966657186415647	15.517513616624285
64	6.997159475799276	4.729811282601765	3.722797587453564	3.033579257257149	2.7475792440149847	2.6509425958935493	2.380347533802577	1.8404305220399326	3.219874923262486	3.3114810356892304	4.254032011609699	4.177348924352385	4.345712136592174	5.1962651374542075	4.991120897403423	5.087573699874343	5.476289875137049	5.8291365347639035	6.313000554420539	6.913680424820783	7.664187515857435	8.74232189601535	10.462842699899628	12.581372745101582	14.82817461018188	17.903530357024806	18.85229931883986	1.7976931348623157e+308	27.669269675364006	29.756576170625795	31.31656519315753	34.909096170625794	37.54453617062579	1.7976931348623157e+308	32.56444292648452	26.07920870329416	23.853425616674297	21.00749972123493	18.374283237630877	15.96722003921932	14.101452681841073	11.507712529992975	10.29951509736095	10.033820391041626	10.238833803344559	11.141559596494474	12.476040961424177	14.082569269491824	16.12448025471226
[truncated: 16 more columns]
