# Supplementary material for: Combining stochastic resetting with Metadynamics to speed-up molecular dynamics simulations
Source: Nat Commun. 2024 Jan 4;15:240. doi: 10.1038/s41467-023-44528-w (PMC10764788; doi:10.1038/s41467-023-44528-w)
Supplement: Supplementary file 4 — Source Data [file 41467_2023_44528_MOESM4_ESM.zip › SourceData/Figure4e.csv]

	CV	speedup	type
0	$\phi_3$	19547.209898355137	MetaD
1	$\psi_3$	216.7325215263653	MetaD
2	$\phi_2$	3.8955492646664935	MetaD
3	$\phi_3$	19547.209898355137	Metad + opt. SR
4	$\psi_3$	580.8967120746679	Metad + opt. SR
5	$\phi_2$	519.7423926584033	Metad + opt. SR
