# Supplementary material for: Combining stochastic resetting with Metadynamics to speed-up molecular dynamics simulations
Source: Nat Commun. 2024 Jan 4;15:240. doi: 10.1038/s41467-023-44528-w (PMC10764788; doi:10.1038/s41467-023-44528-w)
Supplement: Supplementary file 4 — Source Data [file 41467_2023_44528_MOESM4_ESM.zip › SourceData/Figure5b.csv]

	hlda	rmsd	V
567	0.55	6.75	17.388812936679496
572	0.55	7.25	18.673513830886716
574	0.55	7.45	18.85180394577331
575	0.55	7.55	18.224836209691514
580	0.55	8.05	18.25695659839036
581	0.55	8.149999999999999	18.887498063448678
656	0.65	5.6499999999999995	16.684472676632062
657	0.65	5.75	16.715126983624828
658	0.65	5.85	16.35004751406968
659	0.65	5.949999999999999	15.419607588351154
660	0.65	6.05	14.852011737995808
661	0.65	6.15	14.496328567630036
662	0.65	6.25	14.21777552056163
663	0.65	6.35	13.915316105687825
664	0.65	6.45	13.387891531044378
665	0.65	6.550000000000001	13.302590558943386
666	0.65	6.65	13.156036884251877
667	0.65	6.75	12.770208979101099
668	0.65	6.8500000000000005	12.679321821672517
669	0.65	6.949999999999999	12.597364563315374
670	0.65	7.05	12.43531741642078
671	0.65	7.1499999999999995	12.350839191113572
672	0.65	7.25	12.38689637898697
673	0.65	7.35	12.37172917454469
674	0.65	7.45	12.422055091974599
675	0.65	7.55	12.434555535196258
676	0.65	7.65	12.580356529272553
677	0.65	7.75	12.825011346828363
678	0.65	7.8500000000000005	12.978845534438273
679	0.65	7.95	13.325152222311633
680	0.65	8.05	13.624720168775978
681	0.65	8.149999999999999	14.0231776795483
682	0.65	8.25	14.687189191916856
683	0.65	8.35	15.364804512884712
684	0.65	8.45	16.805325156964166
685	0.65	8.55	17.197450171446278
747	0.75	4.75	17.61541686651452
748	0.75	4.85	17.570822220943576
749	0.75	4.95	15.45417356977767
750	0.75	5.05	14.732430711095986
751	0.75	5.15	14.117327160715323
752	0.75	5.25	13.665903157642038
753	0.75	5.3500000000000005	13.112220397906537
754	0.75	5.45	12.53950157751524
755	0.75	5.550000000000001	12.02842683947959
756	0.75	5.6499999999999995	11.50252001150218
757	0.75	5.75	11.273416700762002
758	0.75	5.85	10.94366580159707
759	0.75	5.949999999999999	10.77713795797006
760	0.75	6.05	10.466563959557236
761	0.75	6.15	10.371002184861617
762	0.75	6.25	10.22692064311693
763	0.75	6.35	10.109803610163391
764	0.75	6.45	10.03384762616141
765	0.75	6.550000000000001	9.965378107178465
766	0.75	6.65	9.928561869037253
767	0.75	6.75	9.872984173041097
768	0.75	6.8500000000000005	9.85043064867339
769	0.75	6.949999999999999	9.868794710980199
770	0.75	7.05	9.896757839750723
771	0.75	7.1499999999999995	9.939808198436477
772	0.75	7.25	10.032909164012114
773	0.75	7.35	10.156699823539393
774	0.75	7.45	10.26855552344779
775	0.75	7.55	10.467504191054475
776	0.75	7.65	10.720589951561625
777	0.75	7.75	10.99844976810572
778	0.75	7.8500000000000005	11.337305024049332
779	0.75	7.95	11.763281911127919
780	0.75	8.05	12.309569858067864
781	0.75	8.149999999999999	12.978818286479939
782	0.75	8.25	13.846240761968986
783	0.75	8.35	14.777214676896895
784	0.75	8.45	16.24724132115371
785	0.75	8.55	18.09561400584692
839	0.8500000000000001	3.95	18.379359735260255
840	0.8500000000000001	4.050000000000001	17.56401200070859
841	0.8500000000000001	4.1499999999999995	15.6623500946495
842	0.8500000000000001	4.25	15.410503231572473
843	0.8500000000000001	4.35	15.660156457069004
844	0.8500000000000001	4.45	14.451348204207383
845	0.8500000000000001	4.55	14.154024498674724
846	0.8500000000000001	4.65	13.281154908606457
847	0.8500000000000001	4.75	12.802786921178168
848	0.8500000000000001	4.85	12.333214008508017
849	0.8500000000000001	4.95	11.88898735899978
850	0.8500000000000001	5.05	11.35812034099723
851	0.8500000000000001	5.15	10.92033694896047
852	0.8500000000000001	5.25	10.551108004607949
853	0.8500000000000001	5.3500000000000005	10.203936813329333
854	0.8500000000000001	5.45	9.954690891729426
855	0.8500000000000001	5.550000000000001	9.74972290241855
856	0.8500000000000001	5.6499999999999995	9.623219478624119
857	0.8500000000000001	5.75	9.472893907986407
858	0.8500000000000001	5.85	9.43038744685852
859	0.8500000000000001	5.949999999999999	9.365565969465726
860	0.8500000000000001	6.05	9.323554218022876
861	0.8500000000000001	6.15	9.33180928778862
862	0.8500000000000001	6.25	9.31718208833873
863	0.8500000000000001	6.35	9.331073946783253
864	0.8500000000000001	6.45	9.353629594368492
865	0.8500000000000001	6.550000000000001	9.362924332985905
866	0.8500000000000001	6.65	9.378980103965471
867	0.8500000000000001	6.75	9.41876035378183
868	0.8500000000000001	6.8500000000000005	9.47314727861193
869	0.8500000000000001	6.949999999999999	9.562548537637465
870	0.8500000000000001	7.05	9.65187406857101
871	0.8500000000000001	7.1499999999999995	9.789726090075806
872	0.8500000000000001	7.25	9.926390525240846
873	0.8500000000000001	7.35	10.097392695947677
874	0.8500000000000001	7.45	10.319723650498862
875	0.8500000000000001	7.55	10.573510426661272
876	0.8500000000000001	7.65	10.860027308823902
877	0.8500000000000001	7.75	11.251510050002482
878	0.8500000000000001	7.8500000000000005	11.715216866500363
879	0.8500000000000001	7.95	12.244660974886655
880	0.8500000000000001	8.05	12.98145461491593
881	0.8500000000000001	8.149999999999999	13.778882747364221
882	0.8500000000000001	8.25	14.686040177362269
883	0.8500000000000001	8.35	15.69044769386374
884	0.8500000000000001	8.45	17.08312198472147
885	0.8500000000000001	8.55	17.897595661388987
935	0.95	3.55	17.11735674421294
936	0.95	3.65	17.26949695810163
937	0.95	3.75	15.939975295656273
938	0.95	3.85	14.92566296936643
939	0.95	3.95	14.369112450483915
940	0.95	4.050000000000001	13.940540991580805
941	0.95	4.1499999999999995	13.312844638015829
942	0.95	4.25	12.814898461721823
943	0.95	4.35	12.25257739145599
944	0.95	4.45	11.799327067435302
945	0.95	4.55	11.25852445299016
946	0.95	4.65	10.851337687203205
947	0.95	4.75	10.390403792802562
948	0.95	4.85	10.063085039320928
949	0.95	4.95	9.760625270577535
950	0.95	5.05	9.5451339074372
951	0.95	5.15	9.368258563166323
952	0.95	5.25	9.232066897771817
953	0.95	5.3500000000000005	9.11760282512494
954	0.95	5.45	9.100002767260186
955	0.95	5.550000000000001	9.096760967957888
956	0.95	5.6499999999999995	9.119243364538262
957	0.95	5.75	9.121713728137141
958	0.95	5.85	9.186263787555385
959	0.95	5.949999999999999	9.20567388836646
960	0.95	6.05	9.222582485054849
961	0.95	6.15	9.263875881232591
962	0.95	6.25	9.346030244950654
963	0.95	6.35	9.409143947708268
964	0.95	6.45	9.509337167581101
965	0.95	6.550000000000001	9.585522459076575
966	0.95	6.65	9.662409473966488
967	0.95	6.75	9.786147760794632
968	0.95	6.8500000000000005	9.902836257676228
969	0.95	6.949999999999999	10.070609368385957
970	0.95	7.05	10.219741690770494
971	0.95	7.1499999999999995	10.410384331390661
972	0.95	7.25	10.589840446572097
973	0.95	7.35	10.816318044963944
974	0.95	7.45	11.07920528533956
975	0.95	7.55	11.35593838111316
976	0.95	7.65	11.717755173060278
977	0.95	7.75	12.081482153047325
978	0.95	7.8500000000000005	12.58020507308858
979	0.95	7.95	13.086458691847461
980	0.95	8.05	13.745772231556124
981	0.95	8.149999999999999	14.399474815065986
982	0.95	8.25	15.423308356510024
983	0.95	8.35	16.744361211958047
984	0.95	8.45	19.37936617568677
985	0.95	8.55	19.21331994857001
1031	1.05	3.15	18.638698017530558
1032	1.05	3.25	17.962532500267706
1033	1.05	3.35	16.46241774036008
1034	1.05	3.4499999999999997	15.756402615549215
1035	1.05	3.55	14.685705416731338
1036	1.05	3.65	13.85446752216763
1037	1.05	3.75	13.106750989543226
1038	1.05	3.85	12.64794137428369
1039	1.05	3.95	12.019706077335085
1040	1.05	4.050000000000001	11.532095723988515
1041	1.05	4.1499999999999995	11.060831314684265
1042	1.05	4.25	10.670053481726423
1043	1.05	4.35	10.345305590806866
1044	1.05	4.45	10.059085605229175
1045	1.05	4.55	9.755496992497752
1046	1.05	4.65	9.4653218065269
1047	1.05	4.75	9.231233888759963
1048	1.05	4.85	9.064856085838572
1049	1.05	4.95	8.894937463812413
1050	1.05	5.05	8.815088560464885
1051	1.05	5.15	8.789608534598432
1052	1.05	5.25	8.752555557702365
1053	1.05	5.3500000000000005	8.796306224304203
1054	1.05	5.45	8.854462921862977
1055	1.05	5.550000000000001	8.914690110385372
1056	1.05	5.6499999999999995	8.970082732586627
1057	1.05	5.75	9.036516439825645
1058	1.05	5.85	9.09906430511089
1059	1.05	5.949999999999999	9.139575649497553
1060	1.05	6.05	9.175126803859076
1061	1.05	6.15	9.26326333297451
1062	1.05	6.25	9.304732602337847
1063	1.05	6.35	9.38194942368445
1064	1.05	6.45	9.461073248244684
1065	1.05	6.550000000000001	9.547767404916481
1066	1.05	6.65	9.682548546130334
1067	1.05	6.75	9.823345824222077
1068	1.05	6.8500000000000005	9.996465196678242
1069	1.05	6.949999999999999	10.202625372633523
1070	1.05	7.05	10.444677125494684
1071	1.05	7.1499999999999995	10.67895330188282
1072	1.05	7.25	11.001223751811725
1073	1.05	7.35	11.249241392069175
1074	1.05	7.45	11.5328179718191
1075	1.05	7.55	11.82288628917416
1076	1.05	7.65	12.150153023826254
1077	1.05	7.75	12.492502741958509
1078	1.05	7.8500000000000005	12.942646798729383
1079	1.05	7.95	13.531735272425443
1080	1.05	8.05	14.421958980994305
1081	1.05	8.149999999999999	15.27699425153008
1082	1.05	8.25	16.812626548188298
1083	1.05	8.35	18.64871146528267
1084	1.05	8.45	19.610030405182805
1128	1.1500000000000001	2.8499999999999996	20.954849496079092
1129	1.1500000000000001	2.9499999999999997	18.67082088331653
1130	1.1500000000000001	3.05	16.834649622042512
1131	1.1500000000000001	3.15	15.57673276313619
1132	1.1500000000000001	3.25	14.818938024624938
1133	1.1500000000000001	3.35	13.968716795974153
1134	1.1500000000000001	3.4499999999999997	13.13055048873283
1135	1.1500000000000001	3.55	12.509204678807084
1136	1.1500000000000001	3.65	11.901058912279906
1137	1.1500000000000001	3.75	11.300999773594238
1138	1.1500000000000001	3.85	10.872875605851277
1139	1.1500000000000001	3.95	10.475418484406278
1140	1.1500000000000001	4.050000000000001	10.137392698778633
1141	1.1500000000000001	4.1499999999999995	9.893650510892142
1142	1.1500000000000001	4.25	9.718253279893364
1143	1.1500000000000001	4.35	9.538056869532317
1144	1.1500000000000001	4.45	9.35749491188612
1145	1.1500000000000001	4.55	9.196559269369708
1146	1.1500000000000001	4.65	9.066574122691824
1147	1.1500000000000001	4.75	8.97982086979871
1148	1.1500000000000001	4.85	8.90331568019503
1149	1.1500000000000001	4.95	8.849285809779952
1150	1.1500000000000001	5.05	8.904676308763673
1151	1.1500000000000001	5.15	8.90725000228246
1152	1.1500000000000001	5.25	8.97414586320435
1153	1.1500000000000001	5.3500000000000005	9.005316112057477
1154	1.1500000000000001	5.45	9.02216278156784
1155	1.1500000000000001	5.550000000000001	9.023750594412443
1156	1.1500000000000001	5.6499999999999995	8.99714207842755
1157	1.1500000000000001	5.75	8.98232732809564
1158	1.1500000000000001	5.85	9.00708970643616
1159	1.1500000000000001	5.949999999999999	9.033486962276584
1160	1.1500000000000001	6.05	9.083746706093402
1161	1.1500000000000001	6.15	9.137297083215762
1162	1.1500000000000001	6.25	9.203602335794073
1163	1.1500000000000001	6.35	9.277487121093253
1164	1.1500000000000001	6.45	9.383646936101558
1165	1.1500000000000001	6.550000000000001	9.47901408252338
1166	1.1500000000000001	6.65	9.644668929875008
1167	1.1500000000000001	6.75	9.843481357690036
1168	1.1500000000000001	6.8500000000000005	10.092347931090835
1169	1.1500000000000001	6.949999999999999	10.34714182010275
1170	1.1500000000000001	7.05	10.6779277878147
1171	1.1500000000000001	7.1499999999999995	11.02694122417221
1172	1.1500000000000001	7.25	11.395662365664913
1173	1.1500000000000001	7.35	11.815065771263368
1174	1.1500000000000001	7.45	12.185245563200791
1175	1.1500000000000001	7.55	12.554526880252443
1176	1.1500000000000001	7.65	12.927281427317418
1177	1.1500000000000001	7.75	13.365308281631219
1178	1.1500000000000001	7.8500000000000005	13.882996842280113
1179	1.1500000000000001	7.95	14.704412732539208
1180	1.1500000000000001	8.05	15.72071592913521
1181	1.1500000000000001	8.149999999999999	16.52300375264544
1182	1.1500000000000001	8.25	18.31294690632697
1183	1.1500000000000001	8.35	19.995970133123617
1226	1.25	2.6500000000000004	19.685504418804943
1227	1.25	2.75	18.264790563345525
1228	1.25	2.8499999999999996	16.730860025539478
1229	1.25	2.9499999999999997	15.620593837049707
1230	1.25	3.05	14.617070286780871
1231	1.25	3.15	13.69985765241924
1232	1.25	3.25	12.936585720413726
1233	1.25	3.35	12.435851759499755
1234	1.25	3.4499999999999997	11.860195467652463
1235	1.25	3.55	11.275192772227806
1236	1.25	3.65	10.85078211194891
1237	1.25	3.75	10.426960290665649
1238	1.25	3.85	10.07975123534104
1239	1.25	3.95	9.852493000636471
1240	1.25	4.050000000000001	9.680869434931841
1241	1.25	4.1499999999999995	9.58679922055269
1242	1.25	4.25	9.51232347304034
1243	1.25	4.35	9.432140162931468
1244	1.25	4.45	9.311232478943522
1245	1.25	4.55	9.27837533376095
1246	1.25	4.65	9.237525336177878
1247	1.25	4.75	9.210684327873198
1248	1.25	4.85	9.186904291510974
1249	1.25	4.95	9.175506505927777
1250	1.25	5.05	9.19416038742775
1251	1.25	5.15	9.181235300699623
1252	1.25	5.25	9.169460997874024
1253	1.25	5.3500000000000005	9.12229938230648
1254	1.25	5.45	9.092343967751441
1255	1.25	5.550000000000001	9.099718256110851
1256	1.25	5.6499999999999995	9.077141730219877
1257	1.25	5.75	9.135634250018349
1258	1.25	5.85	9.179771696080662
1259	1.25	5.949999999999999	9.275302330252476
1260	1.25	6.05	9.329706594692425
1261	1.25	6.15	9.418337125753716
1262	1.25	6.25	9.511664567866136
1263	1.25	6.35	9.641510643795652
1264	1.25	6.45	9.750738862007777
1265	1.25	6.550000000000001	9.903446328847188
1266	1.25	6.65	10.1267398086797
1267	1.25	6.75	10.356114183524838
1268	1.25	6.8500000000000005	10.662149096723105
1269	1.25	6.949999999999999	10.984296046165545
1270	1.25	7.05	11.380408817042984
1271	1.25	7.1499999999999995	11.82275075712168
1272	1.25	7.25	12.279218463443042
1273	1.25	7.35	12.85065379883604
1274	1.25	7.45	13.341125541677028
1275	1.25	7.55	13.890106790056747
1276	1.25	7.65	14.59056403910712
1277	1.25	7.75	15.079860934913548
1278	1.25	7.8500000000000005	15.679008151669072
1279	1.25	7.95	16.54655731247088
1280	1.25	8.05	17.942366180145523
1281	1.25	8.149999999999999	19.35460308960707
1282	1.25	8.25	19.67906965420359
1323	1.35	2.3499999999999996	22.712911476903745
1324	1.35	2.45	21.223702623850997
1325	1.35	2.55	18.56647075738496
1326	1.35	2.6500000000000004	17.121974034606605
1327	1.35	2.75	15.75424436492759
1328	1.35	2.8499999999999996	14.802266166691403
1329	1.35	2.9499999999999997	13.978011888461157
1330	1.35	3.05	13.318195853936505
1331	1.35	3.15	12.722246910523863
1332	1.35	3.25	12.107216611148067
1333	1.35	3.35	11.546561558905948
1334	1.35	3.4499999999999997	11.10306104979377
1335	1.35	3.55	10.708748059644579
1336	1.35	3.65	10.379274948106795
1337	1.35	3.75	10.126288624954078
1338	1.35	3.85	9.91997699281482
1339	1.35	3.95	9.832067294105759
1340	1.35	4.050000000000001	9.701995095509048
1341	1.35	4.1499999999999995	9.655621901385182
1342	1.35	4.25	9.617063209389094
1343	1.35	4.35	9.526098200650994
1344	1.35	4.45	9.536183837799204
1345	1.35	4.55	9.497722459940016
1346	1.35	4.65	9.487508722000689
1347	1.35	4.75	9.43587631804921
1348	1.35	4.85	9.418466995892778
1349	1.35	4.95	9.365996274885614
1350	1.35	5.05	9.383932154990068
1351	1.35	5.15	9.356670041874805
1352	1.35	5.25	9.400905863682782
1353	1.35	5.3500000000000005	9.435770511042183
1354	1.35	5.45	9.468687814054839
1355	1.35	5.550000000000001	9.53545062001137
1356	1.35	5.6499999999999995	9.5719618225671
1357	1.35	5.75	9.658105712028432
1358	1.35	5.85	9.72129585061721
1359	1.35	5.949999999999999	9.806895842520673
1360	1.35	6.05	9.911692198003625
1361	1.35	6.15	10.0131802267016
1362	1.35	6.25	10.078616375570006
1363	1.35	6.35	10.206937273572121
1364	1.35	6.45	10.34298420630484
1365	1.35	6.550000000000001	10.562098132424937
1366	1.35	6.65	10.77085854211816
1367	1.35	6.75	11.064085499422166
1368	1.35	6.8500000000000005	11.417881129401687
1369	1.35	6.949999999999999	11.824326184530676
1370	1.35	7.05	12.324024015288865
1371	1.35	7.1499999999999995	12.873180782984592
1372	1.35	7.25	13.490228139016113
1373	1.35	7.35	14.128369307361854
1374	1.35	7.45	14.844646650245704
1375	1.35	7.55	15.882653376457299
1376	1.35	7.65	16.620902482104995
1377	1.35	7.75	17.499368519718924
1378	1.35	7.8500000000000005	18.333810349538936
1379	1.35	7.95	20.818198154088837
1422	1.45	2.25	22.99215916997482
1423	1.45	2.3499999999999996	21.911515050887513
1424	1.45	2.45	18.780670142656863
1425	1.45	2.55	16.98370727794383
1426	1.45	2.6500000000000004	15.53523978451041
1427	1.45	2.75	14.417455636608208
1428	1.45	2.8499999999999996	13.746896829109087
1429	1.45	2.9499999999999997	13.215383291367939
1430	1.45	3.05	12.604871906640145
1431	1.45	3.15	11.969757031017165
1432	1.45	3.25	11.460639899546333
1433	1.45	3.35	11.01129417256762
1434	1.45	3.4499999999999997	10.717969193387537
1435	1.45	3.55	10.488424961139811
1436	1.45	3.65	10.287603615669601
1437	1.45	3.75	10.080379353861026
1438	1.45	3.85	9.961792700505518
1439	1.45	3.95	9.82105239541756
1440	1.45	4.050000000000001	9.767031725611787
1441	1.45	4.1499999999999995	9.757399749276319
1442	1.45	4.25	9.73652144354163
1443	1.45	4.35	9.726515427050883
1444	1.45	4.45	9.711077158503638
1445	1.45	4.55	9.719604353983112
1446	1.45	4.65	9.709615323232622
1447	1.45	4.75	9.694002950847727
1448	1.45	4.85	9.67513674759452
1449	1.45	4.95	9.664525260237466
1450	1.45	5.05	9.697828634971417
1451	1.45	5.15	9.7621012606321
1452	1.45	5.25	9.832604114271852
1453	1.45	5.3500000000000005	9.896683527137093
1454	1.45	5.45	9.926698037913447
1455	1.45	5.550000000000001	10.054893312211567
1456	1.45	5.6499999999999995	10.070388199893005
1457	1.45	5.75	10.130837972386708
1458	1.45	5.85	10.20009520507415
1459	1.45	5.949999999999999	10.266760696893783
1460	1.45	6.05	10.353310120903792
1461	1.45	6.15	10.421605182179496
1462	1.45	6.25	10.544795678884297
1463	1.45	6.35	10.70690086039144
1464	1.45	6.45	10.892186977047098
1465	1.45	6.550000000000001	11.12482084467397
1466	1.45	6.65	11.402304497845254
1467	1.45	6.75	11.776808576156878
1468	1.45	6.8500000000000005	12.253625907047377
1469	1.45	6.949999999999999	12.761355161991236
1470	1.45	7.05	13.330389492224743
1471	1.45	7.1499999999999995	13.946124699821276
1472	1.45	7.25	14.7767312910387
1473	1.45	7.35	15.62031640329215
1474	1.45	7.45	16.727738895766933
1475	1.45	7.55	17.83003275629235
1476	1.45	7.65	18.959099328291828
1477	1.45	7.75	19.98995364237614
1478	1.45	7.8500000000000005	21.114573135254126
1522	1.55	2.25	21.470246751141
1523	1.55	2.3499999999999996	19.211786277772482
1524	1.55	2.45	17.051371389742837
1525	1.55	2.55	15.561562727737199
1526	1.55	2.6500000000000004	14.463021654200196
1527	1.55	2.75	13.838788268430466
1528	1.55	2.8499999999999996	13.226153312300744
1529	1.55	2.9499999999999997	12.741019692205649
1530	1.55	3.05	12.073541319476368
1531	1.55	3.15	11.42340255659454
1532	1.55	3.25	10.974651684394473
1533	1.55	3.35	10.667943357368864
1534	1.55	3.4499999999999997	10.527281965199192
1535	1.55	3.55	10.339997546976011
1536	1.55	3.65	10.20949928939448
1537	1.55	3.75	10.055305570282428
1538	1.55	3.85	9.947637916956575
1539	1.55	3.95	9.851347878647362
1540	1.55	4.050000000000001	9.889207324336128
1541	1.55	4.1499999999999995	9.870292287079677
1542	1.55	4.25	9.892429306941457
1543	1.55	4.35	9.942410201522362
1544	1.55	4.45	9.940055553278995
1545	1.55	4.55	9.959869419290806
1546	1.55	4.65	9.976028166320688
1547	1.55	4.75	9.937963122400873
1548	1.55	4.85	9.972807245324127
1549	1.55	4.95	9.988483668104582
1550	1.55	5.05	10.05100817799697
1551	1.55	5.15	10.086973005907712
1552	1.55	5.25	10.118591961399341
1553	1.55	5.3500000000000005	10.210889643008574
1554	1.55	5.45	10.229278476186595
1555	1.55	5.550000000000001	10.273186260885826
1556	1.55	5.6499999999999995	10.299118532086666
1557	1.55	5.75	10.340924685298468
1558	1.55	5.85	10.392305134102774
1559	1.55	5.949999999999999	10.437186767910173
1560	1.55	6.05	10.472122896926495
1561	1.55	6.15	10.61059348247238
1562	1.55	6.25	10.737323382803595
1563	1.55	6.35	10.899149007335646
1564	1.55	6.45	11.152635348217231
1565	1.55	6.550000000000001	11.476329415501569
1566	1.55	6.65	11.87865719796576
1567	1.55	6.75	12.385852109830646
1568	1.55	6.8500000000000005	13.01030277152785
1569	1.55	6.949999999999999	13.666724842827055
1570	1.55	7.05	14.403770791873088
1571	1.55	7.1499999999999995	15.198205895339957
1572	1.55	7.25	16.081374859788024
1573	1.55	7.35	16.90425400079649
1574	1.55	7.45	18.601483322232447
1575	1.55	7.55	19.318511222513976
1576	1.55	7.65	21.34071632688463
1619	1.6500000000000001	1.9500000000000002	23.803064779579234
1620	1.6500000000000001	2.05	23.445788842194617
1621	1.6500000000000001	2.15	21.976997910541627
1622	1.6500000000000001	2.25	19.08482883929572
1623	1.6500000000000001	2.3499999999999996	17.26750679553465
1624	1.6500000000000001	2.45	15.677128396413774
1625	1.6500000000000001	2.55	14.649620980899607
1626	1.6500000000000001	2.6500000000000004	13.954084996219612
1627	1.6500000000000001	2.75	13.412724683302644
1628	1.6500000000000001	2.8499999999999996	12.921395514448179
1629	1.6500000000000001	2.9499999999999997	12.296337258667133
1630	1.6500000000000001	3.05	11.645710509622457
1631	1.6500000000000001	3.15	11.100666414286877
1632	1.6500000000000001	3.25	10.761843714345428
1633	1.6500000000000001	3.35	10.544394036901098
1634	1.6500000000000001	3.4499999999999997	10.376715763241146
1635	1.6500000000000001	3.55	10.240747389557125
1636	1.6500000000000001	3.65	10.115329991530485
1637	1.6500000000000001	3.75	10.015400050631662
1638	1.6500000000000001	3.85	9.916191649824244
1639	1.6500000000000001	3.95	9.941104422739972
1640	1.6500000000000001	4.050000000000001	9.985036624440825
1641	1.6500000000000001	4.1499999999999995	10.010868396678468
1642	1.6500000000000001	4.25	10.037217526254825
1643	1.6500000000000001	4.35	10.08082982984747
1644	1.6500000000000001	4.45	10.08026186915757
1645	1.6500000000000001	4.55	10.109371889265148
1646	1.6500000000000001	4.65	10.111961860785016
1647	1.6500000000000001	4.75	10.133958040550484
1648	1.6500000000000001	4.85	10.1611776893151
1649	1.6500000000000001	4.95	10.15759900616434
1650	1.6500000000000001	5.05	10.182045378962128
1651	1.6500000000000001	5.15	10.212162158049626
1652	1.6500000000000001	5.25	10.217146411206796
1653	1.6500000000000001	5.3500000000000005	10.292099528794333
1654	1.6500000000000001	5.45	10.29918930600441
1655	1.6500000000000001	5.550000000000001	10.307577076865925
1656	1.6500000000000001	5.6499999999999995	10.372391122997355
1657	1.6500000000000001	5.75	10.41662517545739
1658	1.6500000000000001	5.85	10.400609037871762
1659	1.6500000000000001	5.949999999999999	10.44051137269623
1660	1.6500000000000001	6.05	10.52062072406106
1661	1.6500000000000001	6.15	10.630802620814794
1662	1.6500000000000001	6.25	10.808584225102392
1663	1.6500000000000001	6.35	11.053562833331883
1664	1.6500000000000001	6.45	11.348607264843576
1665	1.6500000000000001	6.550000000000001	11.784494977493543
1666	1.6500000000000001	6.65	12.443781623113459
1667	1.6500000000000001	6.75	13.113312793326926
1668	1.6500000000000001	6.8500000000000005	13.879520781310083
1669	1.6500000000000001	6.949999999999999	14.581816029004283
1670	1.6500000000000001	7.05	15.431709928285498
1671	1.6500000000000001	7.1499999999999995	16.429647647096335
1672	1.6500000000000001	7.25	17.354200952206444
1673	1.6500000000000001	7.35	18.301762504105774
1674	1.6500000000000001	7.45	19.52281499860682
1675	1.6500000000000001	7.55	20.876827267548553
1717	1.75	1.75	23.58662009176688
1718	1.75	1.85	23.956568452993277
1719	1.75	1.9500000000000002	21.535361940292436
1720	1.75	2.05	23.25941316107528
1721	1.75	2.15	19.363424350714773
1722	1.75	2.25	17.521652041590436
1723	1.75	2.3499999999999996	15.994047276552411
1724	1.75	2.45	14.803668905741105
1725	1.75	2.55	14.116435055482151
1726	1.75	2.6500000000000004	13.630005211083565
1727	1.75	2.75	13.038086488416894
1728	1.75	2.8499999999999996	12.511890195115908
1729	1.75	2.9499999999999997	11.974428463457906
1730	1.75	3.05	11.381265535317281
1731	1.75	3.15	10.927534656395107
1732	1.75	3.25	10.622725547452179
1733	1.75	3.35	10.395001620368848
1734	1.75	3.4499999999999997	10.223663981291907
1735	1.75	3.55	10.11801798492643
1736	1.75	3.65	9.99969814924082
1737	1.75	3.75	9.964468308465856
1738	1.75	3.85	9.941277818838447
1739	1.75	3.95	9.992208853265074
1740	1.75	4.050000000000001	10.03878481466328
1741	1.75	4.1499999999999995	10.07821048715174
1742	1.75	4.25	10.145104224856098
1743	1.75	4.35	10.186698056314665
1744	1.75	4.45	10.211308624601623
1745	1.75	4.55	10.200586022193711
1746	1.75	4.65	10.24193002172264
1747	1.75	4.75	10.238679021811036
1748	1.75	4.85	10.223682736380109
1749	1.75	4.95	10.189320937706285
1750	1.75	5.05	10.213257384426724
1751	1.75	5.15	10.245813032719704
1752	1.75	5.25	10.287977655824882
1753	1.75	5.3500000000000005	10.354492753069307
1754	1.75	5.45	10.396702317612252
1755	1.75	5.550000000000001	10.459631300444554
1756	1.75	5.6499999999999995	10.486159134163215
1757	1.75	5.75	10.47816238919724
1758	1.75	5.85	10.534859728572119
1759	1.75	5.949999999999999	10.539926433343462
1760	1.75	6.05	10.651958714176633
1761	1.75	6.15	10.806173665464007
1762	1.75	6.25	11.006610354691274
1763	1.75	6.35	11.30933304853909
1764	1.75	6.45	11.746135867945497
1765	1.75	6.550000000000001	12.356950872780416
1766	1.75	6.65	13.112999618740908
1767	1.75	6.75	13.968564985920592
1768	1.75	6.8500000000000005	14.644627881002718
1769	1.75	6.949999999999999	15.34774941418659
1770	1.75	7.05	16.14065084685593
1771	1.75	7.1499999999999995	16.994004882975684
1772	1.75	7.25	18.005138044880432
1773	1.75	7.35	19.082268238951713
1774	1.75	7.45	19.980825576335015
1817	1.85	1.75	22.968939309171546
1818	1.85	1.85	21.665281267226817
1819	1.85	1.9500000000000002	21.795646469842985
1820	1.85	2.05	19.871834096877745
1821	1.85	2.15	17.937919454893624
1822	1.85	2.25	16.313631148563726
1823	1.85	2.3499999999999996	15.066466263241182
1824	1.85	2.45	14.167644939144694
1825	1.85	2.55	13.643907331746158
1826	1.85	2.6500000000000004	13.159127227370199
1827	1.85	2.75	12.59024895362532
1828	1.85	2.8499999999999996	12.054885668628451
1829	1.85	2.9499999999999997	11.582033092610008
1830	1.85	3.05	11.089388236624668
1831	1.85	3.15	10.658550243005786
1832	1.85	3.25	10.366255378198478
1833	1.85	3.35	10.148334700331556
1834	1.85	3.4499999999999997	10.034162216225786
1835	1.85	3.55	9.951020910224774
1836	1.85	3.65	9.901181563479357
1837	1.85	3.75	9.890938808233754
1838	1.85	3.85	9.93748999876075
1839	1.85	3.95	10.028318413837605
1840	1.85	4.050000000000001	10.051903114186853
1841	1.85	4.1499999999999995	10.104616943601469
1842	1.85	4.25	10.185795334993832
1843	1.85	4.35	10.304743643069017
1844	1.85	4.45	10.268187499075516
1845	1.85	4.55	10.286201584359079
1846	1.85	4.65	10.278424946277289
1847	1.85	4.75	10.267142168310427
1848	1.85	4.85	10.269371192849796
1849	1.85	4.95	10.2709590056944
1850	1.85	5.05	10.339874400359136
1851	1.85	5.15	10.405206865438046
1852	1.85	5.25	10.494574152983061
1853	1.85	5.3500000000000005	10.513958067444571
1854	1.85	5.45	10.598319515787503
1855	1.85	5.550000000000001	10.670926831871393
1856	1.85	5.6499999999999995	10.681364215390794
1857	1.85	5.75	10.678895621139858
1858	1.85	5.85	10.706273449610634
1859	1.85	5.949999999999999	10.803720641474975
1860	1.85	6.05	10.950202480639973
1861	1.85	6.15	11.154378509811284
1862	1.85	6.25	11.483191300696507
1863	1.85	6.35	11.858978156267256
1864	1.85	6.45	12.448249934410272
1865	1.85	6.550000000000001	13.109374224804434
1866	1.85	6.65	13.834093480596872
1867	1.85	6.75	14.500423900380333
1868	1.85	6.8500000000000005	15.188008081532121
1869	1.85	6.949999999999999	15.597995725113822
1870	1.85	7.05	16.540092115084903
1871	1.85	7.1499999999999995	17.486355319463204
1872	1.85	7.25	18.852589890129867
1873	1.85	7.35	19.9997459216353
1874	1.85	7.45	21.380612999795677
1916	1.9500000000000002	1.6500000000000001	23.0382213127302
1917	1.9500000000000002	1.75	22.225199916854802
1918	1.9500000000000002	1.85	21.56741367829107
1919	1.9500000000000002	1.9500000000000002	20.46678442031101
1920	1.9500000000000002	2.05	18.2263900510556
1921	1.9500000000000002	2.15	16.59059461343959
1922	1.9500000000000002	2.25	15.229594481729327
1923	1.9500000000000002	2.3499999999999996	14.276495578505653
1924	1.9500000000000002	2.45	13.559724941415121
1925	1.9500000000000002	2.55	13.040700876938384
1926	1.9500000000000002	2.6500000000000004	12.496912310903593
1927	1.9500000000000002	2.75	11.977443078484242
1928	1.9500000000000002	2.8499999999999996	11.548455468944795
1929	1.9500000000000002	2.9499999999999997	11.063653424654337
1930	1.9500000000000002	3.05	10.69152593450058
1931	1.9500000000000002	3.15	10.32772534963908
1932	1.9500000000000002	3.25	10.054821476685055
1933	1.9500000000000002	3.35	9.896103181011584
1934	1.9500000000000002	3.4499999999999997	9.834298795732249
1935	1.9500000000000002	3.55	9.78951164510504
1936	1.9500000000000002	3.65	9.791538610109248
1937	1.9500000000000002	3.75	9.858905825323319
1938	1.9500000000000002	3.85	9.932188324582492
1939	1.9500000000000002	3.95	9.971892492437277
1940	1.9500000000000002	4.050000000000001	10.070815674356183
1941	1.9500000000000002	4.1499999999999995	10.187846009260484
1942	1.9500000000000002	4.25	10.258165912322864
1943	1.9500000000000002	4.35	10.29548287593212
1944	1.9500000000000002	4.45	10.336946129512448
1945	1.9500000000000002	4.55	10.364401809292744
1946	1.9500000000000002	4.65	10.342632459933649
1947	1.9500000000000002	4.75	10.333787489563502
1948	1.9500000000000002	4.85	10.388632675511001
1949	1.9500000000000002	4.95	10.458975580096649
1950	1.9500000000000002	5.05	10.548354191468503
1951	1.9500000000000002	5.15	10.59794052145798
1952	1.9500000000000002	5.25	10.690190430672738
1953	1.9500000000000002	5.3500000000000005	10.754098924526625
1954	1.9500000000000002	5.45	10.80579007082983
1955	1.9500000000000002	5.550000000000001	10.818610766029286
1956	1.9500000000000002	5.6499999999999995	10.886056186422463
1957	1.9500000000000002	5.75	10.919192180840948
1958	1.9500000000000002	5.85	11.008966418412996
1959	1.9500000000000002	5.949999999999999	11.19731456861988
1960	1.9500000000000002	6.05	11.404075969006405
1961	1.9500000000000002	6.15	11.684128007652642
1962	1.9500000000000002	6.25	12.059705018557276
1963	1.9500000000000002	6.35	12.570908211253634
1964	1.9500000000000002	6.45	13.103392413276651
1965	1.9500000000000002	6.550000000000001	13.825220554529217
1966	1.9500000000000002	6.65	14.244870607231015
1967	1.9500000000000002	6.75	14.915622627525579
1968	1.9500000000000002	6.8500000000000005	15.481948439926995
1969	1.9500000000000002	6.949999999999999	16.012043668356537
1970	1.9500000000000002	7.05	16.8760042376591
1971	1.9500000000000002	7.1499999999999995	18.044605120110774
1972	1.9500000000000002	7.25	19.09052330871746
1973	1.9500000000000002	7.35	20.15797269245003
2016	2.05	1.6500000000000001	23.8853320276961
2017	2.05	1.75	21.018805762327457
2018	2.05	1.85	20.319665262016724
2019	2.05	1.9500000000000002	18.48478208604566
2020	2.05	2.05	16.82751985756891
2021	2.05	2.15	15.416728859246886
2022	2.05	2.25	14.353444520573591
2023	2.05	2.3499999999999996	13.524551719774355
2024	2.05	2.45	12.919554684847638
2025	2.05	2.55	12.376622837087147
2026	2.05	2.6500000000000004	11.893199114844768
2027	2.05	2.75	11.418238891555887
2028	2.05	2.8499999999999996	10.986799319636175
2029	2.05	2.9499999999999997	10.573429744395044
2030	2.05	3.05	10.242482766020226
2031	2.05	3.15	9.959453976393643
2032	2.05	3.25	9.797356933887041
2033	2.05	3.35	9.698174011690012
2034	2.05	3.4499999999999997	9.638556540468986
2035	2.05	3.55	9.692099486329983
2036	2.05	3.65	9.696733762463907
2037	2.05	3.75	9.775033070882415
2038	2.05	3.85	9.860332627505054
2039	2.05	3.95	9.932192924887145
2040	2.05	4.050000000000001	10.04327612748336
2041	2.05	4.1499999999999995	10.177756833416387
2042	2.05	4.25	10.23567573061154
2043	2.05	4.35	10.31796633412126
2044	2.05	4.45	10.376944009125873
2045	2.05	4.55	10.399668806374523
2046	2.05	4.65	10.40306595442627
2047	2.05	4.75	10.425210759419
2048	2.05	4.85	10.505385930527332
2049	2.05	4.95	10.599169510539618
2050	2.05	5.05	10.732919121902341
2051	2.05	5.15	10.801678106208863
2052	2.05	5.25	10.89286322183115
2053	2.05	5.3500000000000005	10.926027525816734
2054	2.05	5.45	11.01113351577434
2055	2.05	5.550000000000001	11.074817656308975
2056	2.05	5.6499999999999995	11.152492384903386
2057	2.05	5.75	11.292335630583931
2058	2.05	5.85	11.441768034379704
2059	2.05	5.949999999999999	11.663950363703625
2060	2.05	6.05	11.92873399120521
2061	2.05	6.15	12.313319106360389
2062	2.05	6.25	12.707421190234703
2063	2.05	6.35	13.172992545595568
2064	2.05	6.45	13.683805066265974
2065	2.05	6.550000000000001	14.102347861024656
2066	2.05	6.65	14.557949648462413
2067	2.05	6.75	15.033985281431423
2068	2.05	6.8500000000000005	15.479687920994229
2069	2.05	6.949999999999999	16.224479013728654
2070	2.05	7.05	17.275479123499
2071	2.05	7.1499999999999995	18.861650720949132
2072	2.05	7.25	19.65876532494181
2073	2.05	7.35	21.421813682141174
2115	2.15	1.55	23.897260971531974
2116	2.15	1.6500000000000001	22.519750700290224
2117	2.15	1.75	20.92110732305512
2118	2.15	1.85	19.129930933856894
2119	2.15	1.9500000000000002	17.00409158173266
2120	2.15	2.05	15.583002270639605
2121	2.15	2.15	14.417717146234272
2122	2.15	2.25	13.55295789326996
2123	2.15	2.3499999999999996	12.892586991230194
2124	2.15	2.45	12.345382168185864
2125	2.15	2.55	11.873753627074818
2126	2.15	2.6500000000000004	11.352032014723239
2127	2.15	2.75	10.914512963269257
2128	2.15	2.8499999999999996	10.477547363852038
2129	2.15	2.9499999999999997	10.14194063073291
2130	2.15	3.05	9.907793616744657
2131	2.15	3.15	9.704279677573847
2132	2.15	3.25	9.586195165164739
2133	2.15	3.35	9.527484307830024
2134	2.15	3.4499999999999997	9.554876291084348
2135	2.15	3.55	9.53658158721693
2136	2.15	3.65	9.604679897001303
2137	2.15	3.75	9.722266514899077
2138	2.15	3.85	9.804730514507273
2139	2.15	3.95	9.897732750467657
2140	2.15	4.050000000000001	10.015058566478544
2141	2.15	4.1499999999999995	10.097688884793438
2142	2.15	4.25	10.189086322168961
2143	2.15	4.35	10.306867922210124
2144	2.15	4.45	10.3582398781443
2145	2.15	4.55	10.441460450933187
2146	2.15	4.65	10.492998017834887
2147	2.15	4.75	10.572260205404312
2148	2.15	4.85	10.709569744829595
2149	2.15	4.95	10.775183536231541
2150	2.15	5.05	10.895280151122131
2151	2.15	5.15	10.989871969275063
2152	2.15	5.25	11.107848551459611
2153	2.15	5.3500000000000005	11.206479437098231
2154	2.15	5.45	11.32121245063254
2155	2.15	5.550000000000001	11.44518995330266
2156	2.15	5.6499999999999995	11.564696313719264
2157	2.15	5.75	11.753275186897993
2158	2.15	5.85	11.985835095780821
2159	2.15	5.949999999999999	12.274334001509892
2160	2.15	6.05	12.556912315150027
2161	2.15	6.15	12.887750301691518
2162	2.15	6.25	13.206983842809997
2163	2.15	6.35	13.578443227180243
2164	2.15	6.45	13.899079507348421
2165	2.15	6.550000000000001	14.29866303115206
2166	2.15	6.65	14.535776533902583
2167	2.15	6.75	14.943653699257137
2168	2.15	6.8500000000000005	15.460680169905531
2169	2.15	6.949999999999999	16.344612077186888
2170	2.15	7.05	17.672743386018144
2171	2.15	7.1499999999999995	18.877909259203033
2172	2.15	7.25	20.55757037103722
2214	2.25	1.45	23.87335955790082
2215	2.25	1.55	23.618349100700602
2216	2.25	1.6500000000000001	21.39506928023421
2217	2.25	1.75	19.825005118723602
2218	2.25	1.85	17.64105153339124
2219	2.25	1.9500000000000002	15.83709514399626
2220	2.25	2.05	14.56372515401997
2221	2.25	2.15	13.658965544355114
2222	2.25	2.25	12.931417455070418
2223	2.25	2.3499999999999996	12.35084272980946
2224	2.25	2.45	11.872210755667984
2225	2.25	2.55	11.385066448569763
2226	2.25	2.6500000000000004	10.912480690221217
2227	2.25	2.75	10.454452419013583
2228	2.25	2.8499999999999996	10.08942178346168
2229	2.25	2.9499999999999997	9.820071468917618
2230	2.25	3.05	9.627724946227747
2231	2.25	3.15	9.523733644059142
2232	2.25	3.25	9.502643370440808
2233	2.25	3.35	9.46750376641097
2234	2.25	3.4499999999999997	9.477424500330834
2235	2.25	3.55	9.509947238752062
2236	2.25	3.65	9.584791718375861
2237	2.25	3.75	9.663507531300297
2238	2.25	3.85	9.772130278646117
2239	2.25	3.95	9.840661724807088
2240	2.25	4.050000000000001	9.939199896613461
2241	2.25	4.1499999999999995	10.031006761103137
2242	2.25	4.25	10.135928032550908
2243	2.25	4.35	10.262230458418944
2244	2.25	4.45	10.36769668903335
2245	2.25	4.55	10.479915459139777
2246	2.25	4.65	10.608277406014185
2247	2.25	4.75	10.71666022977885
2248	2.25	4.85	10.851457295124193
2249	2.25	4.95	10.989715558916846
2250	2.25	5.05	11.136889920866976
2251	2.25	5.15	11.29922759469391
2252	2.25	5.25	11.439649771021605
2253	2.25	5.3500000000000005	11.558398850518339
2254	2.25	5.45	11.683888084071489
2255	2.25	5.550000000000001	11.88319026739731
2256	2.25	5.6499999999999995	12.086923959582714
2257	2.25	5.75	12.235756200556017
2258	2.25	5.85	12.50500813935441
2259	2.25	5.949999999999999	12.73125289155688
2260	2.25	6.05	12.986523796774394
2261	2.25	6.15	13.234989435931169
2262	2.25	6.25	13.457536958670651
2263	2.25	6.35	13.7491998123925
2264	2.25	6.45	13.939155238271365
2265	2.25	6.550000000000001	14.25176398681935
2266	2.25	6.65	14.634879127702972
2267	2.25	6.75	15.031200681637758
2268	2.25	6.8500000000000005	15.703474341163831
2269	2.25	6.949999999999999	16.780286760344442
2270	2.25	7.05	17.968235462559573
2271	2.25	7.1499999999999995	19.540258646113355
2272	2.25	7.25	21.79762495471354
2273	2.25	7.35	23.053436289566953
2315	2.3499999999999996	1.55	22.234312412634022
2316	2.3499999999999996	1.6500000000000001	20.660202106245947
2317	2.3499999999999996	1.75	18.252673007018863
2318	2.3499999999999996	1.85	16.18084689343904
2319	2.3499999999999996	1.9500000000000002	14.796037354190693
2320	2.3499999999999996	2.05	13.84471983047665
2321	2.3499999999999996	2.15	13.110222450208603
2322	2.3499999999999996	2.25	12.465049539265335
2323	2.3499999999999996	2.3499999999999996	11.928502914363772
2324	2.3499999999999996	2.45	11.421100988789483
2325	2.3499999999999996	2.55	10.94854000131215
2326	2.3499999999999996	2.6500000000000004	10.516067837932543
2327	2.3499999999999996	2.75	10.130547799323955
2328	2.3499999999999996	2.8499999999999996	9.840390660702125
2329	2.3499999999999996	2.9499999999999997	9.639894521383951
2330	2.3499999999999996	3.05	9.521122794233541
2331	2.3499999999999996	3.15	9.45772245710906
2332	2.3499999999999996	3.25	9.469174384739333
2333	2.3499999999999996	3.35	9.488914645876688
2334	2.3499999999999996	3.4499999999999997	9.501770020295838
2335	2.3499999999999996	3.55	9.562442376760847
2336	2.3499999999999996	3.65	9.620573949578821
2337	2.3499999999999996	3.75	9.71445378211924
2338	2.3499999999999996	3.85	9.80433807313338
2339	2.3499999999999996	3.95	9.895437198445608
2340	2.3499999999999996	4.050000000000001	9.9989550231045
2341	2.3499999999999996	4.1499999999999995	10.093413078552892
2342	2.3499999999999996	4.25	10.176918162491113
2343	2.3499999999999996	4.35	10.353879850941636
2344	2.3499999999999996	4.45	10.449414023809338
2345	2.3499999999999996	4.55	10.603355787774216
2346	2.3499999999999996	4.65	10.774797110640653
2347	2.3499999999999996	4.75	10.954224208515816
2348	2.3499999999999996	4.85	11.134778027161474
2349	2.3499999999999996	4.95	11.285401555992893
2350	2.3499999999999996	5.05	11.473338863607266
2351	2.3499999999999996	5.15	11.677657856092422
2352	2.3499999999999996	5.25	11.838466459426483
2353	2.3499999999999996	5.3500000000000005	11.999565943562473
2354	2.3499999999999996	5.45	12.158758778354422
2355	2.3499999999999996	5.550000000000001	12.360272292740175
2356	2.3499999999999996	5.6499999999999995	12.521399732573675
2357	2.3499999999999996	5.75	12.684392419009338
2358	2.3499999999999996	5.85	12.91794033178388
2359	2.3499999999999996	5.949999999999999	13.075262965799425
2360	2.3499999999999996	6.05	13.220824390164154
2361	2.3499999999999996	6.15	13.403325553156558
2362	2.3499999999999996	6.25	13.597259888691031
2363	2.3499999999999996	6.35	13.731489347216062
2364	2.3499999999999996	6.45	13.97386099818543
2365	2.3499999999999996	6.550000000000001	14.223992655365912
2366	2.3499999999999996	6.65	14.580820593851206
2367	2.3499999999999996	6.75	15.070235328230678
2368	2.3499999999999996	6.8500000000000005	15.875395865062169
2369	2.3499999999999996	6.949999999999999	17.090966919633882
2370	2.3499999999999996	7.05	18.638759944708585
2371	2.3499999999999996	7.1499999999999995	20.76748581106804
2372	2.3499999999999996	7.25	23.14474384406694
2413	2.45	1.35	23.52680445357617
2414	2.45	1.45	22.60491790968668
2415	2.45	1.55	21.66073687396843
2416	2.45	1.6500000000000001	19.24839550220429
2417	2.45	1.75	16.645891336982295
2418	2.45	1.85	15.063268343767888
2419	2.45	1.9500000000000002	13.98371591236179
2420	2.45	2.05	13.240893042279843
2421	2.45	2.15	12.613980863723478
2422	2.45	2.25	12.051564956407868
2423	2.45	2.3499999999999996	11.480093526316823
2424	2.45	2.45	11.005606072798477
2425	2.45	2.55	10.585219263612958
2426	2.45	2.6500000000000004	10.204789992907745
2427	2.45	2.75	9.933001870766969
2428	2.45	2.8499999999999996	9.723332016230724
2429	2.45	2.9499999999999997	9.579200578874028
2430	2.45	3.05	9.520353481747655
2431	2.45	3.15	9.529416789654043
2432	2.45	3.25	9.575769105472176
2433	2.45	3.35	9.630684711467831
2434	2.45	3.4499999999999997	9.62672066433495
2435	2.45	3.55	9.675725940459744
2436	2.45	3.65	9.805023164657149
2437	2.45	3.75	9.903575137377484
2438	2.45	3.85	9.97664354553548
2439	2.45	3.95	10.012080400019846
2440	2.45	4.050000000000001	10.120256210075107
2441	2.45	4.1499999999999995	10.24746348048151
2442	2.45	4.25	10.347759676404664
2443	2.45	4.35	10.531807603369376
2444	2.45	4.45	10.706963141439058
2445	2.45	4.55	10.90116075594754
2446	2.45	4.65	11.075748687196908
2447	2.45	4.75	11.29817447879787
2448	2.45	4.85	11.532135003512865
2449	2.45	4.95	11.69574731559838
2450	2.45	5.05	11.869079717546958
2451	2.45	5.15	12.084281615363716
2452	2.45	5.25	12.24076487071481
2453	2.45	5.3500000000000005	12.360471167449038
2454	2.45	5.45	12.554942323149604
2455	2.45	5.550000000000001	12.723646464747265
2456	2.45	5.6499999999999995	12.811746191425474
2457	2.45	5.75	12.95510088503492
2458	2.45	5.85	13.05873053248385
2459	2.45	5.949999999999999	13.133992224352754
2460	2.45	6.05	13.304126706828034
2461	2.45	6.15	13.422065071097002
2462	2.45	6.25	13.540681095628376
2463	2.45	6.35	13.73304318858015
2464	2.45	6.45	13.965162883694603
2465	2.45	6.550000000000001	14.213909141435234
2466	2.45	6.65	14.57658619035254
2467	2.45	6.75	15.217047327721955
2468	2.45	6.8500000000000005	16.128976689123938
2469	2.45	6.949999999999999	17.503609292870188
2470	2.45	7.05	19.444674931503236
2471	2.45	7.1499999999999995	22.10283889046597
2472	2.45	7.25	23.38316560268698
2513	2.55	1.35	23.240773788228445
2514	2.55	1.45	22.321210044319336
2515	2.55	1.55	20.36788813248085
2516	2.55	1.6500000000000001	17.52006493648501
2517	2.55	1.75	15.438139738712605
2518	2.55	1.85	14.211059783506833
2519	2.55	1.9500000000000002	13.364782785291963
2520	2.55	2.05	12.788476435010189
2521	2.55	2.15	12.206158194285589
2522	2.55	2.25	11.639739314182336
2523	2.55	2.3499999999999996	11.147059425107713
2524	2.55	2.45	10.689781357428174
2525	2.55	2.55	10.339884662577209
2526	2.55	2.6500000000000004	10.086327901647469
2527	2.55	2.75	9.871105479394563
2528	2.55	2.8499999999999996	9.736099277122282
2529	2.55	2.9499999999999997	9.692482727094571
2530	2.55	3.05	9.671548509964863
2531	2.55	3.15	9.750173024535407
2532	2.55	3.25	9.757877827090685
2533	2.55	3.35	9.81747335839721
2534	2.55	3.4499999999999997	9.867471592587961
2535	2.55	3.55	9.911969985630773
2536	2.55	3.65	10.044465483171061
2537	2.55	3.75	10.173655131013492
2538	2.55	3.85	10.241362061032738
2539	2.55	3.95	10.298828359023911
2540	2.55	4.050000000000001	10.406036689623603
2541	2.55	4.1499999999999995	10.516718957975794
2542	2.55	4.25	10.626752583371854
2543	2.55	4.35	10.792327102326842
2544	2.55	4.45	11.036307444446544
2545	2.55	4.55	11.250868130568536
2546	2.55	4.65	11.448619303486984
2547	2.55	4.75	11.624524691215168
2548	2.55	4.85	11.896124554734744
2549	2.55	4.95	12.082113810263195
2550	2.55	5.05	12.297493704483085
2551	2.55	5.15	12.454936654158793
2552	2.55	5.25	12.596479181604387
2553	2.55	5.3500000000000005	12.725094145234733
2554	2.55	5.45	12.814118179278685
2555	2.55	5.550000000000001	12.888672485839733
2556	2.55	5.6499999999999995	12.944595912424072
2557	2.55	5.75	13.090570302598842
2558	2.55	5.85	13.139885922352946
2559	2.55	5.949999999999999	13.199950684734116
2560	2.55	6.05	13.297179892931803
2561	2.55	6.15	13.419708299636103
2562	2.55	6.25	13.61323639288272
2563	2.55	6.35	13.73915274702946
2564	2.55	6.45	13.953882582814863
2565	2.55	6.550000000000001	14.236170723392247
2566	2.55	6.65	14.68497573763939
2567	2.55	6.75	15.340867358425095
2568	2.55	6.8500000000000005	16.376484049434453
2569	2.55	6.949999999999999	17.967616190779307
2570	2.55	7.05	19.929926036301786
2571	2.55	7.1499999999999995	21.81996191089295
2572	2.55	7.25	23.61343137502611
2612	2.6500000000000004	1.25	23.165041449806537
2613	2.6500000000000004	1.35	22.270920221587478
2614	2.6500000000000004	1.45	21.130870953032378
2615	2.6500000000000004	1.55	18.8313750544163
2616	2.6500000000000004	1.6500000000000001	16.305868311395898
2617	2.6500000000000004	1.75	14.514800560161406
2618	2.6500000000000004	1.85	13.434456522485334
2619	2.6500000000000004	1.9500000000000002	12.853397703627003
2620	2.6500000000000004	2.05	12.33195423277216
2621	2.6500000000000004	2.15	11.840664343442045
2622	2.6500000000000004	2.25	11.296675133350448
2623	2.6500000000000004	2.3499999999999996	10.832557828129648
2624	2.6500000000000004	2.45	10.504159064663227
2625	2.6500000000000004	2.55	10.263589671509232
2626	2.6500000000000004	2.6500000000000004	10.078945120417929
2627	2.6500000000000004	2.75	9.950736752945028
2628	2.6500000000000004	2.8499999999999996	9.879715126488207
2629	2.6500000000000004	2.9499999999999997	9.852274309230639
2630	2.6500000000000004	3.05	9.89312430681371
2631	2.6500000000000004	3.15	9.914608083414707
2632	2.6500000000000004	3.25	10.034527409641347
2633	2.6500000000000004	3.35	10.106185293618692
2634	2.6500000000000004	3.4499999999999997	10.09853675632802
2635	2.6500000000000004	3.55	10.195025315476508
2636	2.6500000000000004	3.65	10.311954089808847
2637	2.6500000000000004	3.75	10.398157429361085
2638	2.6500000000000004	3.85	10.466578468210374
2639	2.6500000000000004	3.95	10.605895155942898
2640	2.6500000000000004	4.050000000000001	10.676000260164923
2641	2.6500000000000004	4.1499999999999995	10.831870259518757
2642	2.6500000000000004	4.25	10.996727484817404
2643	2.6500000000000004	4.35	11.163010096819429
2644	2.6500000000000004	4.45	11.354776273383791
2645	2.6500000000000004	4.55	11.571879512500763
2646	2.6500000000000004	4.65	11.813351626975592
2647	2.6500000000000004	4.75	12.00125248602233
2648	2.6500000000000004	4.85	12.23989364378737
2649	2.6500000000000004	4.95	12.344340022247074
2650	2.6500000000000004	5.05	12.533009486040518
2651	2.6500000000000004	5.15	12.717978889414269
2652	2.6500000000000004	5.25	12.830774113080727
2653	2.6500000000000004	5.3500000000000005	12.91153706157593
2654	2.6500000000000004	5.45	12.913781656377203
2655	2.6500000000000004	5.550000000000001	12.937007886833072
2656	2.6500000000000004	5.6499999999999995	12.997142361523224
2657	2.6500000000000004	5.75	13.029689516946073
2658	2.6500000000000004	5.85	13.110102842287615
2659	2.6500000000000004	5.949999999999999	13.218775839115034
2660	2.6500000000000004	6.05	13.311213299211813
2661	2.6500000000000004	6.15	13.416045041653637
2662	2.6500000000000004	6.25	13.58818879565369
2663	2.6500000000000004	6.35	13.740796471269082
2664	2.6500000000000004	6.45	13.926162208582202
2665	2.6500000000000004	6.550000000000001	14.329321230710304
2666	2.6500000000000004	6.65	14.855846976598393
2667	2.6500000000000004	6.75	15.615657002417425
2668	2.6500000000000004	6.8500000000000005	16.811437900239774
2669	2.6500000000000004	6.949999999999999	18.52936611552894
2670	2.6500000000000004	7.05	20.736929525951346
2672	2.6500000000000004	7.25	23.837205055890518
2712	2.75	1.25	22.900629031503527
2713	2.75	1.35	22.702498510385965
2714	2.75	1.45	19.91633496700768
2715	2.75	1.55	17.387608010729895
2716	2.75	1.6500000000000001	15.23318555031569
2717	2.75	1.75	13.714816427673764
2718	2.75	1.85	12.905783495932871
2719	2.75	1.9500000000000002	12.443970943343428
2720	2.75	2.05	12.002364344270099
2721	2.75	2.15	11.491283944321028
2722	2.75	2.25	11.04821869480298
2723	2.75	2.3499999999999996	10.69498324038241
2724	2.75	2.45	10.463570222836635
2725	2.75	2.55	10.284154448788312
2726	2.75	2.6500000000000004	10.153425822104522
2727	2.75	2.75	10.071666022977885
2728	2.75	2.8499999999999996	10.066825440873735
2729	2.75	2.9499999999999997	10.050863799204771
2730	2.75	3.05	10.070318841453615
2731	2.75	3.15	10.187845655390896
2732	2.75	3.25	10.2552401185633
2733	2.75	3.35	10.35312823193519
2734	2.75	3.4499999999999997	10.386795384606348
2735	2.75	3.55	10.464988886017828
2736	2.75	3.65	10.538209104229386
2737	2.75	3.75	10.633251398368762
2738	2.75	3.85	10.745867917892914
2739	2.75	3.95	10.89310703797778
2740	2.75	4.050000000000001	11.018243817420561
2741	2.75	4.1499999999999995	11.169703186220545
2742	2.75	4.25	11.299658607852976
2743	2.75	4.35	11.526486537137659
2744	2.75	4.45	11.688515636683228
2745	2.75	4.55	11.929543290954621
2746	2.75	4.65	12.131748974255919
2747	2.75	4.75	12.294632668858254
2748	2.75	4.85	12.428682007762626
2749	2.75	4.95	12.655134481413672
2750	2.75	5.05	12.760632560291063
2751	2.75	5.15	12.889171088090245
2752	2.75	5.25	12.850883460199121
2753	2.75	5.3500000000000005	12.98016015996038
2754	2.75	5.45	12.989434374141647
2755	2.75	5.550000000000001	12.971129408056155
2756	2.75	5.6499999999999995	13.0066547299377
2757	2.75	5.75	13.088384450149295
2758	2.75	5.85	13.121788323846443
2759	2.75	5.949999999999999	13.163708069196227
2760	2.75	6.05	13.264139443302271
2761	2.75	6.15	13.45050415446436
2762	2.75	6.25	13.576948482037473
2763	2.75	6.35	13.793862400924478
2764	2.75	6.45	14.053597017134154
2765	2.75	6.550000000000001	14.448933044264345
2766	2.75	6.65	15.059798298580866
2767	2.75	6.75	15.901131738641265
2768	2.75	6.8500000000000005	17.16732843818454
2769	2.75	6.949999999999999	18.90978370853772
2770	2.75	7.05	21.35639628836097
2771	2.75	7.1499999999999995	23.86803240511217
2812	2.8499999999999996	1.25	21.961270884409988
2813	2.8499999999999996	1.35	20.379235668582446
2814	2.8499999999999996	1.45	18.807404282345754
2815	2.8499999999999996	1.55	16.405603977890514
2816	2.8499999999999996	1.6500000000000001	14.420755824392641
2817	2.8499999999999996	1.75	13.153615354656242
2818	2.8499999999999996	1.85	12.544761141212438
2819	2.8499999999999996	1.9500000000000002	12.135523347289244
2820	2.8499999999999996	2.05	11.668677353669796
2821	2.8499999999999996	2.15	11.221506863052966
2822	2.8499999999999996	2.25	10.88930081668147
2823	2.8499999999999996	2.3499999999999996	10.679645116928775
2824	2.8499999999999996	2.45	10.482057785629909
2825	2.8499999999999996	2.55	10.308785895381003
2826	2.8499999999999996	2.6500000000000004	10.24550905874299
2827	2.8499999999999996	2.75	10.227733481562229
2828	2.8499999999999996	2.8499999999999996	10.227875029397717
2829	2.8499999999999996	2.9499999999999997	10.224664724488818
2830	2.8499999999999996	3.05	10.310447313100061
2831	2.8499999999999996	3.15	10.426844929179726
2832	2.8499999999999996	3.25	10.497501362220984
2833	2.8499999999999996	3.35	10.572868153357739
2834	2.8499999999999996	3.4499999999999997	10.567117418671392
2835	2.8499999999999996	3.55	10.704052210202217
2836	2.8499999999999996	3.65	10.759044959768215
2837	2.8499999999999996	3.75	10.852552875370883
2838	2.8499999999999996	3.85	10.987680454912097
2839	2.8499999999999996	3.95	11.155625192372355
2840	2.8499999999999996	4.050000000000001	11.261627181544089
2841	2.8499999999999996	4.1499999999999995	11.459909512715209
2842	2.8499999999999996	4.25	11.674396240093156
2843	2.8499999999999996	4.35	11.810024191232825
2844	2.8499999999999996	4.45	12.037072227401694
2845	2.8499999999999996	4.55	12.224549858420318
2846	2.8499999999999996	4.65	12.450423401424214
2847	2.8499999999999996	4.75	12.566402035910828
2848	2.8499999999999996	4.85	12.715747387787777
2849	2.8499999999999996	4.95	12.780694842754157
2850	2.8499999999999996	5.05	12.845501103754636
2851	2.8499999999999996	5.15	12.846087111793562
2852	2.8499999999999996	5.25	12.954010966701652
2853	2.8499999999999996	5.3500000000000005	12.95131094173969
2854	2.8499999999999996	5.45	12.93879174342983
2855	2.8499999999999996	5.550000000000001	13.009204714194043
2856	2.8499999999999996	5.6499999999999995	13.007839839190336
2857	2.8499999999999996	5.75	13.085766876801507
2858	2.8499999999999996	5.85	13.146597412972676
2859	2.8499999999999996	5.949999999999999	13.161161269766184
2860	2.8499999999999996	6.05	13.28571982630099
2861	2.8499999999999996	6.15	13.436882298516036
2862	2.8499999999999996	6.25	13.618730572117244
2863	2.8499999999999996	6.35	13.835234710020504
2864	2.8499999999999996	6.45	14.135059565806262
2865	2.8499999999999996	6.550000000000001	14.607679295635323
2866	2.8499999999999996	6.65	15.286881721708605
2867	2.8499999999999996	6.75	16.305555844549055
2868	2.8499999999999996	6.8500000000000005	17.77846511047561
2869	2.8499999999999996	6.949999999999999	19.61307226816747
2870	2.8499999999999996	7.05	22.482762481528894
2911	2.9499999999999997	1.1500000000000001	22.59966931594673
2912	2.9499999999999997	1.25	22.430021758025536
2913	2.9499999999999997	1.35	20.291296244827933
2914	2.9499999999999997	1.45	17.86450708549539
2915	2.9499999999999997	1.55	15.500896387055198
2916	2.9499999999999997	1.6500000000000001	13.862200280420419
2917	2.9499999999999997	1.75	12.79382942027881
2918	2.9499999999999997	1.85	12.284866575948659
2919	2.9499999999999997	1.9500000000000002	11.873478316534792
2920	2.9499999999999997	2.05	11.412388719515109
2921	2.9499999999999997	2.15	11.076623452820233
2922	2.9499999999999997	2.25	10.82303130493162
2923	2.9499999999999997	2.3499999999999996	10.686620240392106
2924	2.9499999999999997	2.45	10.536832197659663
2925	2.9499999999999997	2.55	10.391834487549772
2926	2.9499999999999997	2.6500000000000004	10.363287120088264
2927	2.9499999999999997	2.75	10.378630905455317
2928	2.9499999999999997	2.8499999999999996	10.372793118850145
2929	2.9499999999999997	2.9499999999999997	10.434578749041279
2930	2.9499999999999997	3.05	10.473855796302475
2931	2.9499999999999997	3.15	10.601817870541625
2932	2.9499999999999997	3.25	10.74734143086036
2933	2.9499999999999997	3.35	10.785348086298036
2934	2.9499999999999997	3.4499999999999997	10.781106959277185
2935	2.9499999999999997	3.55	10.856298231097933
2936	2.9499999999999997	3.65	10.944369648209042
2937	2.9499999999999997	3.75	11.06113528866098
2938	2.9499999999999997	3.85	11.298167401406095
2939	2.9499999999999997	3.95	11.481305175788611
2940	2.9499999999999997	4.050000000000001	11.656722931223536
2941	2.9499999999999997	4.1499999999999995	11.824398020057187
2942	2.9499999999999997	4.25	12.011596801839895
2943	2.9499999999999997	4.35	12.176003905021686
2944	2.9499999999999997	4.45	12.341939724826762
2945	2.9499999999999997	4.55	12.517560601405615
2946	2.9499999999999997	4.65	12.609774062052733
2947	2.9499999999999997	4.75	12.699886598951599
2948	2.9499999999999997	4.85	12.773352048788142
2949	2.9499999999999997	4.95	12.840897260405342
2950	2.9499999999999997	5.05	12.910756779132793
2951	2.9499999999999997	5.15	12.881796091991657
2952	2.9499999999999997	5.25	12.932311683521123
2953	2.9499999999999997	5.3500000000000005	12.999223114704916
2954	2.9499999999999997	5.45	12.969828583448004
2955	2.9499999999999997	5.550000000000001	13.015707421756426
2956	2.9499999999999997	5.6499999999999995	13.026255212587511
2957	2.9499999999999997	5.75	13.033835806917146
2958	2.9499999999999997	5.85	13.093726111591078
2959	2.9499999999999997	5.949999999999999	13.16594700208408
2960	2.9499999999999997	6.05	13.330175754993155
2961	2.9499999999999997	6.15	13.451472695528697
2962	2.9499999999999997	6.25	13.681367612538846
2963	2.9499999999999997	6.35	13.90014146998418
2964	2.9499999999999997	6.45	14.24880882188392
2965	2.9499999999999997	6.550000000000001	14.780983388016804
2966	2.9499999999999997	6.65	15.562317531569946
2967	2.9499999999999997	6.75	16.718501837892482
2968	2.9499999999999997	6.8500000000000005	18.323360580583927
2969	2.9499999999999997	6.949999999999999	20.407668028427622
2970	2.9499999999999997	7.05	22.283176140923327
3012	3.05	1.25	22.228138803789154
3013	3.05	1.35	19.093824204241074
3014	3.05	1.45	16.92324441227534
3015	3.05	1.55	14.972661804923163
3016	3.05	1.6500000000000001	13.436957318868844
3017	3.05	1.75	12.540164729124509
3018	3.05	1.85	12.10184027048659
3019	3.05	1.9500000000000002	11.681699400665233
3020	3.05	2.05	11.261506512014334
3021	3.05	2.15	10.950362429694076
3022	3.05	2.25	10.820097018301924
3023	3.05	2.3499999999999996	10.69630883586177
3024	3.05	2.45	10.589839738832922
3025	3.05	2.55	10.510643724876587
3026	3.05	2.6500000000000004	10.500774302047088
3027	3.05	2.75	10.468555537602573
3028	3.05	2.8499999999999996	10.522907075473803
3029	3.05	2.9499999999999997	10.561629609089467
3030	3.05	3.05	10.597913981238827
3031	3.05	3.15	10.752430783285382
3032	3.05	3.25	10.859524460138326
3033	3.05	3.35	10.908007070880576
3034	3.05	3.4499999999999997	10.983775857870121
3035	3.05	3.55	11.073906088248423
3036	3.05	3.65	11.109666733406472
3037	3.05	3.75	11.31444221766108
3038	3.05	3.85	11.527083869003425
3039	3.05	3.95	11.714810624212507
3040	3.05	4.050000000000001	11.867191823291115
3041	3.05	4.1499999999999995	12.01058084225067
3042	3.05	4.25	12.195869082123862
3043	3.05	4.35	12.332577750987491
3044	3.05	4.45	12.551456707700677
3045	3.05	4.55	12.666526251213861
3046	3.05	4.65	12.778294545333845
3047	3.05	4.75	12.751026062565984
3048	3.05	4.85	12.820734125109462
3049	3.05	4.95	12.856456906221519
3050	3.05	5.05	12.912360162239299
3051	3.05	5.15	12.892969170386014
3052	3.05	5.25	12.961406133366795
3053	3.05	5.3500000000000005	12.95777897008238
3054	3.05	5.45	12.947947411298873
3055	3.05	5.550000000000001	13.02181379537944
3056	3.05	5.6499999999999995	13.025605508022613
3057	3.05	5.75	13.05015591847949
3058	3.05	5.85	13.125851454464168
3059	3.05	5.949999999999999	13.210859776415287
3060	3.05	6.05	13.3582825548167
3061	3.05	6.15	13.515091370189417
3062	3.05	6.25	13.73623650774879
3063	3.05	6.35	14.00984811988026
3064	3.05	6.45	14.412160332082548
3065	3.05	6.550000000000001	14.998679712564474
3066	3.05	6.65	15.85830325618764
3067	3.05	6.75	17.046066176868695
3068	3.05	6.8500000000000005	18.769827224588788
3069	3.05	6.949999999999999	21.09655444966591
3070	3.05	7.05	23.584208470519727
3111	3.15	1.1500000000000001	21.114226696926764
3112	3.15	1.25	20.950149046332076
3113	3.15	1.35	18.604477766692224
3114	3.15	1.45	16.172045449028307
3115	3.15	1.55	14.347290728425689
3116	3.15	1.6500000000000001	13.190813771953273
3117	3.15	1.75	12.42289163968234
3118	3.15	1.85	11.931424107818685
3119	3.15	1.9500000000000002	11.491571640296659
3120	3.15	2.05	11.143419168648515
3121	3.15	2.15	10.947427081455613
3122	3.15	2.25	10.844396535220394
3123	3.15	2.3499999999999996	10.753614477059662
3124	3.15	2.45	10.619485517497827
3125	3.15	2.55	10.576852724926766
3126	3.15	2.6500000000000004	10.594418457441416
3127	3.15	2.75	10.586447191085828
3128	3.15	2.8499999999999996	10.621888645874847
3129	3.15	2.9499999999999997	10.668050933723837
3130	3.15	3.05	10.709866641414534
3131	3.15	3.15	10.85681488069747
3132	3.15	3.25	10.903344485179552
3133	3.15	3.35	10.99739629834009
3134	3.15	3.4499999999999997	11.09074355714948
3135	3.15	3.55	11.161336293664766
3136	3.15	3.65	11.305581323159442
3137	3.15	3.75	11.452821150983485
3138	3.15	3.85	11.693638960588766
3139	3.15	3.95	11.877302231310537
3140	3.15	4.050000000000001	12.064711565498536
3141	3.15	4.1499999999999995	12.306041070529112
3142	3.15	4.25	12.373648563193925
3143	3.15	4.35	12.612834680125601
3144	3.15	4.45	12.67394265005433
3145	3.15	4.55	12.728045417604688
3146	3.15	4.65	12.834572549246086
3147	3.15	4.75	12.838313658538071
3148	3.15	4.85	12.874912974621395
3149	3.15	4.95	12.843128762031832
3150	3.15	5.05	12.956707806837315
3151	3.15	5.15	12.946692589737259
3152	3.15	5.25	13.00742545790194
3153	3.15	5.3500000000000005	12.973633743135549
3154	3.15	5.45	13.004033264024436
3155	3.15	5.550000000000001	13.003603666343727
3156	3.15	5.6499999999999995	12.986356770328518
3157	3.15	5.75	13.077223757190541
3158	3.15	5.85	13.133887832824081
3159	3.15	5.949999999999999	13.215961160406325
3160	3.15	6.05	13.378219921314976
3161	3.15	6.15	13.57430507620971
3162	3.15	6.25	13.812454001376839
3163	3.15	6.35	14.094665352253468
3164	3.15	6.45	14.560669843990931
3165	3.15	6.550000000000001	15.236644271675875
3166	3.15	6.65	16.208372639397904
3167	3.15	6.75	17.624066500871688
3168	3.15	6.8500000000000005	19.334279651387497
3169	3.15	6.949999999999999	22.44422006753389
3211	3.25	1.1500000000000001	22.053408970834706
3212	3.25	1.25	20.28219188804925
3213	3.25	1.35	17.924708795407398
3214	3.25	1.45	15.583111262472931
3215	3.25	1.55	14.093009596447828
3216	3.25	1.6500000000000001	13.02785788795484
3217	3.25	1.75	12.28379364335565
3218	3.25	1.85	11.774399431996848
3219	3.25	1.9500000000000002	11.381989198626222
3220	3.25	2.05	11.103375639858143
3221	3.25	2.15	10.955601115085539
3222	3.25	2.25	10.873294587444326
3223	3.25	2.3499999999999996	10.785478664176274
3224	3.25	2.45	10.69187803474136
3225	3.25	2.55	10.681890065599637
3226	3.25	2.6500000000000004	10.666781603509085
3227	3.25	2.75	10.664501975618528
3228	3.25	2.8499999999999996	10.707745547099725
3229	3.25	2.9499999999999997	10.780752381949284
3230	3.25	3.05	10.826236301796689
3231	3.25	3.15	10.892472903674788
3232	3.25	3.25	10.949703524519872
3233	3.25	3.35	11.032615169157802
3234	3.25	3.4499999999999997	11.12648721656727
3235	3.25	3.55	11.214086217777432
3236	3.25	3.65	11.359135946716867
3237	3.25	3.75	11.566949401390668
3238	3.25	3.85	11.82255082080405
3239	3.25	3.95	12.007515623873147
3240	3.25	4.050000000000001	12.262498125375854
3241	3.25	4.1499999999999995	12.421954239141813
3242	3.25	4.25	12.51914452168474
3243	3.25	4.35	12.651130800886854
3244	3.25	4.45	12.790945383130712
3245	3.25	4.55	12.827744635531664
3246	3.25	4.65	12.831253252503858
3247	3.25	4.75	12.810443243599792
3248	3.25	4.85	12.841939406344132
3249	3.25	4.95	12.868631789421553
3250	3.25	5.05	12.95442428638128
3251	3.25	5.15	12.954041753355872
3252	3.25	5.25	12.913805011770057
3253	3.25	5.3500000000000005	13.01318079289294
3254	3.25	5.45	13.05910492650872
3255	3.25	5.550000000000001	13.03172285160288
3256	3.25	5.6499999999999995	13.061434803880875
3257	3.25	5.75	13.10122177721942
3258	3.25	5.85	13.168230876409702
3259	3.25	5.949999999999999	13.278626156525439
3260	3.25	6.05	13.436689439590179
3261	3.25	6.15	13.634670627741297
3262	3.25	6.25	13.885840184425506
3263	3.25	6.35	14.27708300202293
3264	3.25	6.45	14.736978289180671
3265	3.25	6.550000000000001	15.49451081032668
3266	3.25	6.65	16.613588705445256
3267	3.25	6.75	18.03111844234534
3268	3.25	6.8500000000000005	19.945415262069805
3269	3.25	6.949999999999999	23.32660379536458
3311	3.35	1.1500000000000001	21.91411634623422
3312	3.35	1.25	20.145792501206166
3313	3.35	1.35	17.00098071417819
3314	3.35	1.45	15.115108469167946
3315	3.35	1.55	13.78193239547984
3316	3.35	1.6500000000000001	12.806711334917113
3317	3.35	1.75	12.142517225840775
3318	3.35	1.85	11.658032602571401
3319	3.35	1.9500000000000002	11.29514110868333
3320	3.35	2.05	11.095780890744958
3321	3.35	2.15	11.00023822500713
3322	3.35	2.25	10.914319042734638
3323	3.35	2.3499999999999996	10.84044699674065
3324	3.35	2.45	10.774438994616865
3325	3.35	2.55	10.778722585988364
3326	3.35	2.6500000000000004	10.718446917332313
3327	3.35	2.75	10.779482343995355
3328	3.35	2.8499999999999996	10.822577997988464
3329	3.35	2.9499999999999997	10.856948643402006
3330	3.35	3.05	10.8860738799019
3331	3.35	3.15	10.937817752773825
3332	3.35	3.25	10.987802893789794
3333	3.35	3.35	11.037483706959463
3334	3.35	3.4499999999999997	11.182672152777675
3335	3.35	3.55	11.255030344671104
3336	3.35	3.65	11.453021441170703
3337	3.35	3.75	11.716924641135543
3338	3.35	3.85	11.850356477607594
3339	3.35	3.95	12.068255923299192
3340	3.35	4.050000000000001	12.242653118840238
3341	3.35	4.1499999999999995	12.495561236813845
3342	3.35	4.25	12.619010058318416
3343	3.35	4.35	12.705025139249454
3344	3.35	4.45	12.802907590707925
3345	3.35	4.55	12.894380756175433
3346	3.35	4.65	12.893498913160332
3347	3.35	4.75	12.878594633822473
3348	3.35	4.85	12.911621282538043
3349	3.35	4.95	12.91308311780906
3350	3.35	5.05	12.88426787106889
3351	3.35	5.15	12.935701400311507
3352	3.35	5.25	13.003218302361606
3353	3.35	5.3500000000000005	12.976588908070982
3354	3.35	5.45	13.003763615397828
3355	3.35	5.550000000000001	13.033342866580053
3356	3.35	5.6499999999999995	13.090824734833133
3357	3.35	5.75	13.109890520534382
3358	3.35	5.85	13.238001927739973
3359	3.35	5.949999999999999	13.317568443155698
3360	3.35	6.05	13.507839874577295
3361	3.35	6.15	13.704771131658669
3362	3.35	6.25	13.995355390874087
3363	3.35	6.35	14.414942454789092
3364	3.35	6.45	14.95150394221338
3365	3.35	6.550000000000001	15.776364752918699
3366	3.35	6.65	16.987638415204955
3367	3.35	6.75	18.58109441813896
3368	3.35	6.8500000000000005	20.53824979923209
3369	3.35	6.949999999999999	23.50908655713837
3412	3.4499999999999997	1.25	18.864603408797443
3413	3.4499999999999997	1.35	16.548760150660687
3414	3.4499999999999997	1.45	14.74779891346466
3415	3.4499999999999997	1.55	13.533073961079584
3416	3.4499999999999997	1.6500000000000001	12.67250133921946
3417	3.4499999999999997	1.75	11.999601684390933
3418	3.4499999999999997	1.85	11.540667860905756
3419	3.4499999999999997	1.9500000000000002	11.26509227255687
3420	3.4499999999999997	2.05	11.129926828969662
3421	3.4499999999999997	2.15	11.0621827426436
3422	3.4499999999999997	2.25	10.946114225281448
3423	3.4499999999999997	2.3499999999999996	10.890832718131055
3424	3.4499999999999997	2.45	10.870799452974236
3425	3.4499999999999997	2.55	10.854504466152694
3426	3.4499999999999997	2.6500000000000004	10.803217438919809
3427	3.4499999999999997	2.75	10.85718325893933
3428	3.4499999999999997	2.8499999999999996	10.833403930316285
3429	3.4499999999999997	2.9499999999999997	10.885733811227137
3430	3.4499999999999997	3.05	10.931567354228202
3431	3.4499999999999997	3.15	10.942516079303308
3432	3.4499999999999997	3.25	10.970782474311369
3433	3.4499999999999997	3.35	11.030233980695282
3434	3.4499999999999997	3.4499999999999997	11.13395315715016
3435	3.4499999999999997	3.55	11.320244617307381
3436	3.4499999999999997	3.65	11.504492126720136
3437	3.4499999999999997	3.75	11.74111976652534
3438	3.4499999999999997	3.85	11.959092817091392
3439	3.4499999999999997	3.95	12.175394187720316
3440	3.4499999999999997	4.050000000000001	12.381831797433158
3441	3.4499999999999997	4.1499999999999995	12.590097143571759
3442	3.4499999999999997	4.25	12.697114738463128
3443	3.4499999999999997	4.35	12.829616605656012
3444	3.4499999999999997	4.45	12.862839298123735
3445	3.4499999999999997	4.55	12.849169315911345
3446	3.4499999999999997	4.65	12.877848676729444
3447	3.4499999999999997	4.75	12.95783983565164
3448	3.4499999999999997	4.85	12.976392156579651
3449	3.4499999999999997	4.95	12.88122706969299
3450	3.4499999999999997	5.05	12.99347202614898
3451	3.4499999999999997	5.15	12.974581405894153
3452	3.4499999999999997	5.25	12.981304574210311
3453	3.4499999999999997	5.3500000000000005	13.008165399211961
3454	3.4499999999999997	5.45	13.040438659573141
3455	3.4499999999999997	5.550000000000001	13.032662375360939
3456	3.4499999999999997	5.6499999999999995	13.113412938420536
3457	3.4499999999999997	5.75	13.161676857756953
3458	3.4499999999999997	5.85	13.240547311691662
3459	3.4499999999999997	5.949999999999999	13.402901971258856
3460	3.4499999999999997	6.05	13.591963876426194
3461	3.4499999999999997	6.15	13.831949738628385
3462	3.4499999999999997	6.25	14.146245383505816
3463	3.4499999999999997	6.35	14.567536329490524
3464	3.4499999999999997	6.45	15.183308693393872
3465	3.4499999999999997	6.550000000000001	16.06558413713041
3466	3.4499999999999997	6.65	17.401819059543445
3467	3.4499999999999997	6.75	19.04869946202622
3468	3.4499999999999997	6.8500000000000005	21.573772007061258
3512	3.55	1.25	18.16899417311258
3513	3.55	1.35	15.870879781370878
3514	3.55	1.45	14.36611411345866
3515	3.55	1.55	13.30446606776362
3516	3.55	1.6500000000000001	12.453638660507355
3517	3.55	1.75	11.878176289194686
3518	3.55	1.85	11.479703915899636
3519	3.55	1.9500000000000002	11.2986568030473
3520	3.55	2.05	11.17900854092562
3521	3.55	2.15	11.097292267758398
3522	3.55	2.25	11.00718574664254
3523	3.55	2.3499999999999996	10.94205286401167
3524	3.55	2.45	10.927346043904317
3525	3.55	2.55	10.892277213792225
3526	3.55	2.6500000000000004	10.87816984876817
3527	3.55	2.75	10.8904264758432
3528	3.55	2.8499999999999996	10.919765449574681
3529	3.55	2.9499999999999997	10.940041115399776
3530	3.55	3.05	10.922683104333707
3531	3.55	3.15	10.960055271598803
3532	3.55	3.25	11.037585621401014
3533	3.55	3.35	11.094961682647064
3534	3.55	3.4499999999999997	11.202078361023277
3535	3.55	3.55	11.353372472725324
3536	3.55	3.65	11.560940341904551
3537	3.55	3.75	11.761057840762792
3538	3.55	3.85	11.967462894473472
3539	3.55	3.95	12.181771979317881
3540	3.55	4.050000000000001	12.419699382122467
3541	3.55	4.1499999999999995	12.659384809043832
3542	3.55	4.25	12.795819228976201
3543	3.55	4.35	12.906473895500472
3544	3.55	4.45	12.896822102468036
3545	3.55	4.55	12.946552103510536
3546	3.55	4.65	12.99067008674547
3547	3.55	4.75	12.948046848653304
3548	3.55	4.85	12.956298025853572
3549	3.55	4.95	12.959125797737062
3550	3.55	5.05	12.94612109035147
3551	3.55	5.15	12.927303367231918
3552	3.55	5.25	12.99826306651071
3553	3.55	5.3500000000000005	13.030208997502319
3554	3.55	5.45	13.000765278372576
3555	3.55	5.550000000000001	13.073262541014373
3556	3.55	5.6499999999999995	13.119508695955886
3557	3.55	5.75	13.212004898404397
3558	3.55	5.85	13.339678215059147
3559	3.55	5.949999999999999	13.486265153491996
3560	3.55	6.05	13.715525228459976
3561	3.55	6.15	13.960835766363692
3562	3.55	6.25	14.292429972216285
3563	3.55	6.35	14.757968771574987
3564	3.55	6.45	15.411412322545903
3565	3.55	6.550000000000001	16.386777408031243
3566	3.55	6.65	17.75624457739089
3567	3.55	6.75	19.61208921845
3568	3.55	6.8500000000000005	22.286598059846284
3569	3.55	6.949999999999999	24.951894260369745
3611	3.65	1.1500000000000001	20.214854044011044
3612	3.65	1.25	17.579286073766664
3613	3.65	1.35	15.39820590949474
3614	3.65	1.45	14.052765423600652
3615	3.65	1.55	13.039960935628363
3616	3.65	1.6500000000000001	12.267269702910204
3617	3.65	1.75	11.792811620567724
3618	3.65	1.85	11.465684310533588
3619	3.65	1.9500000000000002	11.330476402595734
3620	3.65	2.05	11.245308485460102
3621	3.65	2.15	11.143488527087904
3622	3.65	2.25	11.045627307804757
3623	3.65	2.3499999999999996	11.024883826383371
3624	3.65	2.45	10.972451677161377
3625	3.65	2.55	10.947585615031361
3626	3.65	2.6500000000000004	10.915973736931509
3627	3.65	2.75	10.99920421806888
3628	3.65	2.8499999999999996	10.981811881652705
3629	3.65	2.9499999999999997	10.91530527727841
3630	3.65	3.05	10.982308360685684
3631	3.65	3.15	10.986324426648107
3632	3.65	3.25	11.072840940786365
3633	3.65	3.35	11.173887694107203
3634	3.65	3.4499999999999997	11.256848526617965
3635	3.65	3.55	11.443778367513245
3636	3.65	3.65	11.625016216073906
3637	3.65	3.75	11.808670993925546
3638	3.65	3.85	12.003232740240826
3639	3.65	3.95	12.254553753109011
3640	3.65	4.050000000000001	12.477260517163419
3641	3.65	4.1499999999999995	12.73765049985141
3642	3.65	4.25	12.905095927321982
3643	3.65	4.35	12.924830526545918
3644	3.65	4.45	12.899273003239536
3645	3.65	4.55	12.987799850511333
3646	3.65	4.65	12.904060858774967
3647	3.65	4.75	12.937261965197777
3648	3.65	4.85	12.979134292022671
3649	3.65	4.95	12.907530550092401
3650	3.65	5.05	12.969871047798653
3651	3.65	5.15	12.93997508333452
3652	3.65	5.25	13.012306381139204
3653	3.65	5.3500000000000005	13.0681558489795
3654	3.65	5.45	13.049211086677596
3655	3.65	5.550000000000001	13.09671666348538
3656	3.65	5.6499999999999995	13.187497306167757
3657	3.65	5.75	13.245273593918654
3658	3.65	5.85	13.399047623698477
3659	3.65	5.949999999999999	13.57499229095101
3660	3.65	6.05	13.805867426721926
3661	3.65	6.15	14.053602325177986
3662	3.65	6.25	14.443202126274967
3663	3.65	6.35	14.945309455062775
3664	3.65	6.45	15.645773073765744
3665	3.65	6.550000000000001	16.71402574146472
3666	3.65	6.65	18.24049210803582
3667	3.65	6.75	20.13798967677481
3668	3.65	6.8500000000000005	23.05270944143172
3711	3.75	1.1500000000000001	19.446299546785063
3712	3.75	1.25	16.889185172099875
3713	3.75	1.35	15.094142403775251
3714	3.75	1.45	13.744488392688234
3715	3.75	1.55	12.818546503311973
3716	3.75	1.6500000000000001	12.13235621447017
3717	3.75	1.75	11.734615997354188
3718	3.75	1.85	11.466056935210514
3719	3.75	1.9500000000000002	11.348847542294317
3720	3.75	2.05	11.263797817601318
3721	3.75	2.15	11.181545078137592
3722	3.75	2.25	11.118061581659761
3723	3.75	2.3499999999999996	11.052369938948297
3724	3.75	2.45	11.05670767236687
3725	3.75	2.55	10.987562616339051
3726	3.75	2.6500000000000004	10.961367773903378
3727	3.75	2.75	11.028639090458904
3728	3.75	2.8499999999999996	11.019181925700268
3729	3.75	2.9499999999999997	10.966275237359797
3730	3.75	3.05	11.006501716727536
3731	3.75	3.15	11.037093742672688
3732	3.75	3.25	11.110996221451305
3733	3.75	3.35	11.165817344266772
3734	3.75	3.4499999999999997	11.344793258416312
3735	3.75	3.55	11.466001023815496
3736	3.75	3.65	11.627702440121904
3737	3.75	3.75	11.850849417944687
3738	3.75	3.85	12.105100117137912
3739	3.75	3.95	12.23746786775667
3740	3.75	4.050000000000001	12.581116995018721
3741	3.75	4.1499999999999995	12.826960460523054
3742	3.75	4.25	12.846366314899063
3743	3.75	4.35	12.918077279314717
3744	3.75	4.45	12.988129656968022
3745	3.75	4.55	13.031874307786852
3746	3.75	4.65	13.018740084131789
3747	3.75	4.75	13.029654129987202
3748	3.75	4.85	12.967272229539068
3749	3.75	4.95	12.957160052171703
3750	3.75	5.05	12.989912098086423
3751	3.75	5.15	12.99462351779069
3752	3.75	5.25	12.980300646187104
3753	3.75	5.3500000000000005	13.062774200274193
3754	3.75	5.45	13.129085822505102
3755	3.75	5.550000000000001	13.145821023095015
3756	3.75	5.6499999999999995	13.232554459291162
3757	3.75	5.75	13.3853238533086
3758	3.75	5.85	13.526525958209843
3759	3.75	5.949999999999999	13.689443978162286
3760	3.75	6.05	13.911504930217273
3761	3.75	6.15	14.24054702859599
3762	3.75	6.25	14.587810579837264
3763	3.75	6.35	15.154838823372296
3764	3.75	6.45	15.930404538759657
3765	3.75	6.550000000000001	16.95214317223845
3766	3.75	6.65	18.545159315273672
3767	3.75	6.75	20.598022619202567
3768	3.75	6.8500000000000005	23.38966300220553
3810	3.85	1.05	21.58757999841325
3811	3.85	1.1500000000000001	18.976913477257757
3812	3.85	1.25	16.29918017616902
3813	3.85	1.35	14.738962435964645
3814	3.85	1.45	13.483019461624224
3815	3.85	1.55	12.63961057642596
3816	3.85	1.6500000000000001	12.055054818291861
3817	3.85	1.75	11.696685070008499
3818	3.85	1.85	11.529838743751638
3819	3.85	1.9500000000000002	11.410224806980064
3820	3.85	2.05	11.329150807116376
3821	3.85	2.15	11.229372322401524
3822	3.85	2.25	11.148934226188771
3823	3.85	2.3499999999999996	11.10860866333619
3824	3.85	2.45	11.127154260742014
3825	3.85	2.55	11.021332037321352
3826	3.85	2.6500000000000004	11.025239819189627
3827	3.85	2.75	11.094027820802424
3828	3.85	2.8499999999999996	11.074491388548173
3829	3.85	2.9499999999999997	10.985372517454442
3830	3.85	3.05	11.050021660357528
3831	3.85	3.15	11.067196366976637
3832	3.85	3.25	11.165916427751615
3833	3.85	3.35	11.242199741123164
3834	3.85	3.4499999999999997	11.393380968426412
3835	3.85	3.55	11.522572739486376
3836	3.85	3.65	11.705892402837497
3837	3.85	3.75	11.8527663295068
3838	3.85	3.85	12.106696422852645
3839	3.85	3.95	12.34825523537671
3840	3.85	4.050000000000001	12.59250027194878
3841	3.85	4.1499999999999995	12.875626375712262
3842	3.85	4.25	12.956017761139304
3843	3.85	4.35	13.052504904809437
3844	3.85	4.45	13.047943879680378
3845	3.85	4.55	13.076997634523348
3846	3.85	4.65	13.01695976623092
3847	3.85	4.75	13.053419657696287
3848	3.85	4.85	12.959897587310069
3849	3.85	4.95	12.930632926192217
3850	3.85	5.05	12.963929931273572
3851	3.85	5.15	12.940889482351782
3852	3.85	5.25	12.999406419151876
3853	3.85	5.3500000000000005	13.056015644999162
3854	3.85	5.45	13.135079665598903
3855	3.85	5.550000000000001	13.20979144412693
3856	3.85	5.6499999999999995	13.314910528674798
3857	3.85	5.75	13.498349446077318
3858	3.85	5.85	13.60435992811918
3859	3.85	5.949999999999999	13.824823866720257
3860	3.85	6.05	14.033070457770656
3861	3.85	6.15	14.379239136504417
3862	3.85	6.25	14.782616142299172
3863	3.85	6.35	15.371647642991448
3864	3.85	6.45	16.185746571764504
3865	3.85	6.550000000000001	17.410467986161436
3866	3.85	6.65	18.942501782971924
3867	3.85	6.75	21.302014671574696
3868	3.85	6.8500000000000005	25.15056620195805
3910	3.95	1.05	20.837880026744052
3911	3.95	1.1500000000000001	17.910728823435285
3912	3.95	1.25	15.94648826543673
3913	3.95	1.35	14.462686185830087
3914	3.95	1.45	13.320172215589528
3915	3.95	1.55	12.531233414574716
3916	3.95	1.6500000000000001	12.016001416610738
3917	3.95	1.75	11.73544759088769
3918	3.95	1.85	11.56498542517325
3919	3.95	1.9500000000000002	11.499230793674993
3920	3.95	2.05	11.380322472863334
3921	3.95	2.15	11.289403467171768
3922	3.95	2.25	11.215948279553297
3923	3.95	2.3499999999999996	11.15845225651667
3924	3.95	2.45	11.177162757150839
3925	3.95	2.55	11.127700989256592
3926	3.95	2.6500000000000004	11.093985710321364
3927	3.95	2.75	11.19671829836288
3928	3.95	2.8499999999999996	11.134117706508915
3929	3.95	2.9499999999999997	11.108704208125145
3930	3.95	3.05	11.1030695426639
3931	3.95	3.15	11.15860937461406
3932	3.95	3.25	11.233598233030062
3933	3.95	3.35	11.372589714610548
3934	3.95	3.4499999999999997	11.490064155848696
3935	3.95	3.55	11.588092047708132
3936	3.95	3.65	11.733330389138356
3937	3.95	3.75	11.963315189024042
3938	3.95	3.85	12.130682057445917
3939	3.95	3.95	12.374092669527773
3940	3.95	4.050000000000001	12.688245704960949
3941	3.95	4.1499999999999995	12.889811238176245
3942	3.95	4.25	13.058667189827467
3943	3.95	4.35	13.061744439771008
3944	3.95	4.45	13.127837370596085
3945	3.95	4.55	13.081442944296894
3946	3.95	4.65	13.075864897969845
3947	3.95	4.75	13.034552392834312
3948	3.95	4.85	12.953669836418122
3949	3.95	4.95	12.925965032447365
3950	3.95	5.05	12.923302871531398
3951	3.95	5.15	12.975484834954162
3952	3.95	5.25	13.059588666236502
3953	3.95	5.3500000000000005	13.09444057429071
3954	3.95	5.45	13.1616503175378
3955	3.95	5.550000000000001	13.266430748889258
3956	3.95	5.6499999999999995	13.379890893512929
3957	3.95	5.75	13.546098131292554
3958	3.95	5.85	13.709775555382397
3959	3.95	5.949999999999999	13.899667638604882
3960	3.95	6.05	14.160843565649428
3961	3.95	6.15	14.507823313480543
3962	3.95	6.25	14.976026396972745
3963	3.95	6.35	15.596770982467248
3964	3.95	6.45	16.51241172811577
3965	3.95	6.550000000000001	17.700944315152295
3966	3.95	6.65	19.616331760949205
3967	3.95	6.75	21.745560475994232
3968	3.95	6.8500000000000005	25.299389950061215
4010	4.050000000000001	1.05	19.690591648012433
4011	4.050000000000001	1.1500000000000001	17.532173292202366
4012	4.050000000000001	1.25	15.585749360256864
4013	4.050000000000001	1.35	14.173295528737432
4014	4.050000000000001	1.45	13.20329616782591
4015	4.050000000000001	1.55	12.444198835358565
4016	4.050000000000001	1.6500000000000001	11.995382497284583
4017	4.050000000000001	1.75	11.72859702951959
4018	4.050000000000001	1.85	11.622126870881976
4019	4.050000000000001	1.9500000000000002	11.528012422804235
4020	4.050000000000001	2.05	11.441065957115677
4021	4.050000000000001	2.15	11.33100189893499
4022	4.050000000000001	2.25	11.281424415685228
4023	4.050000000000001	2.3499999999999996	11.232210002633499
4024	4.050000000000001	2.45	11.236501379135948
4025	4.050000000000001	2.55	11.201878424705647
4026	4.050000000000001	2.6500000000000004	11.218646889036902
4027	4.050000000000001	2.75	11.303375654012928
4028	4.050000000000001	2.8499999999999996	11.19906693082324
4029	4.050000000000001	2.9499999999999997	11.154019332178729
4030	4.050000000000001	3.05	11.216054086560325
4031	4.050000000000001	3.15	11.204399037786125
4032	4.050000000000001	3.25	11.30896962447147
4033	4.050000000000001	3.35	11.426393462358432
4034	4.050000000000001	3.4499999999999997	11.519841220131019
4035	4.050000000000001	3.55	11.660782877014961
4036	4.050000000000001	3.65	11.803532099758103
4037	4.050000000000001	3.75	11.97603786234742
4038	4.050000000000001	3.85	12.177881890929044
4039	4.050000000000001	3.95	12.428975365651677
4040	4.050000000000001	4.050000000000001	12.731159823855043
4041	4.050000000000001	4.1499999999999995	12.965977774583516
4042	4.050000000000001	4.25	13.100937619939675
4043	4.050000000000001	4.35	13.145982387627473
4044	4.050000000000001	4.45	13.085741752060708
4045	4.050000000000001	4.55	13.112613900889198
4046	4.050000000000001	4.65	13.060876751539459
4047	4.050000000000001	4.75	13.042777737554601
4048	4.050000000000001	4.85	12.93640170822759
4049	4.050000000000001	4.95	12.896453016486996
4050	4.050000000000001	5.05	12.912865488011997
4051	4.050000000000001	5.15	12.97528348315818
4052	4.050000000000001	5.25	12.981187443376443
4053	4.050000000000001	5.3500000000000005	13.106154365416637
4054	4.050000000000001	5.45	13.22005543154786
4055	4.050000000000001	5.550000000000001	13.305673824669935
4056	4.050000000000001	5.6499999999999995	13.484802610481802
4057	4.050000000000001	5.75	13.63173351015489
4058	4.050000000000001	5.85	13.832636599500097
4059	4.050000000000001	5.949999999999999	14.061413642479469
4060	4.050000000000001	6.05	14.338729915335286
4061	4.050000000000001	6.15	14.631179067283279
4062	4.050000000000001	6.25	15.13707527775755
4063	4.050000000000001	6.35	15.847456445554087
4064	4.050000000000001	6.45	16.771403218189125
4065	4.050000000000001	6.550000000000001	18.09053951594462
4066	4.050000000000001	6.65	19.871100171350733
4067	4.050000000000001	6.75	22.44138663373698
4110	4.1499999999999995	1.05	18.80141857825249
4111	4.1499999999999995	1.1500000000000001	17.08687264849235
4112	4.1499999999999995	1.25	15.186492458083618
4113	4.1499999999999995	1.35	13.944769379296464
4114	4.1499999999999995	1.45	13.050210414396153
4115	4.1499999999999995	1.55	12.373084141199913
4116	4.1499999999999995	1.6500000000000001	12.005700980622173
4117	4.1499999999999995	1.75	11.809254524877351
4118	4.1499999999999995	1.85	11.645967772813462
4119	4.1499999999999995	1.9500000000000002	11.607344676552227
4120	4.1499999999999995	2.05	11.497803283754081
4121	4.1499999999999995	2.15	11.404719657788291
4122	4.1499999999999995	2.25	11.321244652765113
4123	4.1499999999999995	2.3499999999999996	11.28917486741745
4124	4.1499999999999995	2.45	11.286690349035023
4125	4.1499999999999995	2.55	11.279145849403438
4126	4.1499999999999995	2.6500000000000004	11.307983743797287
4127	4.1499999999999995	2.75	11.325898745596005
4128	4.1499999999999995	2.8499999999999996	11.273285061274997
4129	4.1499999999999995	2.9499999999999997	11.228015232528769
4130	4.1499999999999995	3.05	11.25445141402395
4131	4.1499999999999995	3.15	11.339047124034618
4132	4.1499999999999995	3.25	11.401858622163461
[truncated: 5,292 more rows]
