# Supplementary material for: Combining stochastic resetting with Metadynamics to speed-up molecular dynamics simulations
Source: Nat Commun. 2024 Jan 4;15:240. doi: 10.1038/s41467-023-44528-w (PMC10764788; doi:10.1038/s41467-023-44528-w)
Supplement: Supplementary file 4 — Source Data [file 41467_2023_44528_MOESM4_ESM.zip › SourceData/Figure5c.csv]

	bias_deposition_rate	speedup_MetaD	speedup_MetaD_SR	error_MetaD	error_MetaD_SR
0	5000.0	221.86584900912848	273.7008021067237	9.810618703475834	12.102692777174925
1	2500.0	158.5752339495165	204.307695897673	7.011990187048453	9.034220054999519
2	1000.0	123.20850538885311	123.20850538885311	5.448119540675466	5.448119540675466
3	500.0	91.36170378080097	91.36170378080097	4.039895476912568	4.039895476912568
