# Supplementary material for: Combining stochastic resetting with Metadynamics to speed-up molecular dynamics simulations
Source: Nat Commun. 2024 Jan 4;15:240. doi: 10.1038/s41467-023-44528-w (PMC10764788; doi:10.1038/s41467-023-44528-w)
Supplement: Supplementary file 4 — Source Data [file 41467_2023_44528_MOESM4_ESM.zip › SourceData/Figure5d.csv]

	bias_deposition_rate	speedup_MetaD	speedup_MetaD_SR	error_MetaD	error_MetaD_SR
0	5000.0	9.919006697923122	110.84811509495644	0.4386055495478389	4.901559190170263
1	2500.0	10.271796567833956	71.08937801579017	0.454205457832965	3.1434796508564045
2	1000.0	9.196254342991859	42.08496670551189	0.4066463823171124	1.860942381805075
3	500.0	10.134118616169959	28.18144207037964	0.44811751823485463	1.2461466417718565
