# Supplementary material for: Combining stochastic resetting with Metadynamics to speed-up molecular dynamics simulations
Source: Nat Commun. 2024 Jan 4;15:240. doi: 10.1038/s41467-023-44528-w (PMC10764788; doi:10.1038/s41467-023-44528-w)
Supplement: Supplementary file 4 — Source Data [file 41467_2023_44528_MOESM4_ESM.zip › SourceData/Figure6.csv]

	speedup	error_MetaD	error_MetaD_SR
0	97.37095648313777	158538902.674473
1	78.51000968609976	3784035.0450239363
2	72.46217298523656	395204.509224159
3	63.10514830463191	33644.21434932698
4	53.27289920522233	3206.5764506498294
5	45.42864950743177	602.5789063725097
6	37.00430692939735	128.07889413950826
7	24.847764921596664	18.44131745020416
8	14.108916136005398	5.851974240022743
9	7.092414942134112		0.471961720960746
10	18.73512823528222		2.133360295716514
11	47.98701362755224		14.768241769044739
12	67.52103320311338		73.10696680005623
13	82.42820338885451		1086.1631694526432
14	87.18979044684535		8980.630609753654
