# Supplementary material for: Combining stochastic resetting with Metadynamics to speed-up molecular dynamics simulations
Source: Nat Commun. 2024 Jan 4;15:240. doi: 10.1038/s41467-023-44528-w (PMC10764788; doi:10.1038/s41467-023-44528-w)
Supplement: Supplementary file 4 — Source Data [file 41467_2023_44528_MOESM4_ESM.zip › SourceData/README]

Here are raw source data for all contour, scatter and bar plots in the main text and the Supplementary information of "Combining stochastic resetting with Metadynamics to speed-up molecular dynamics simulations".
