# Supplementary material for: Combining stochastic resetting with Metadynamics to speed-up molecular dynamics simulations
Source: Nat Commun. 2024 Jan 4;15:240. doi: 10.1038/s41467-023-44528-w (PMC10764788; doi:10.1038/s41467-023-44528-w)
Supplement: Supplementary file 4 — Source Data [file 41467_2023_44528_MOESM4_ESM.zip › SourceData/SupplementaryFigure1b.csv]

	bias_deposition_rate	initial_position	speedup_MetaD	speedup_MetaD_SR
0	10000.0	10	11.991387773195065	133.00591262142078
1	5000.0	10	11.567805279864583	83.24092378181733
2	2000.0	10	9.991678541008408	21.95729172447137
3	1000.0	10	8.7413984788416	13.152099299432656
4	500.0	10	7.563555118827415	8.164946722060899
5	10000.0	20	12.627512645654557	49.27878848711484
6	5000.0	20	12.049826027464883	31.77487914950912
7	2000.0	20	10.435666604592086	17.213394243611614
8	1000.0	20	9.167604223559275	11.203764368791983
9	500.0	20	7.449688243392231	7.449688243392231
10	10000.0	30	13.402646466247864	39.895783582206434
11	5000.0	30	12.484215094432397	25.788950374284795
12	2000.0	30	10.99442536496063	14.59499797121544
13	1000.0	30	9.134113840795804	9.897770316191307
14	500.0	30	7.64313002027388	7.64313002027388
15	10000.0	Boltzmann	11.717097124853582	46.32159761164383
16	5000.0	Boltzmann	11.430384076719491	29.686334817213154
17	2000.0	Boltzmann	10.26902745270525	15.710667026531928
18	1000.0	Boltzmann	8.89987955045156	10.251662060105614
19	500.0	Boltzmann	7.495310777833586	7.495310777833586
