# Supplementary material for: Combining stochastic resetting with Metadynamics to speed-up molecular dynamics simulations
Source: Nat Commun. 2024 Jan 4;15:240. doi: 10.1038/s41467-023-44528-w (PMC10764788; doi:10.1038/s41467-023-44528-w)
Supplement: Supplementary file 4 — Source Data [file 41467_2023_44528_MOESM4_ESM.zip › SourceData/SupplementaryFigure2a.csv]

	0	1	2	3	4	5	6	7	8	9	10	11	12	13	14	15	16	17	18	19	20	21	22	23	24	25	26	27	28	29	30	31	32	33	34	35	36	37	38	39	40	41	42	43	44	45	46	47	48
0	13.077323071309326	12.386556682297364	11.449235344188441	11.141587966845174	10.251821960077054	9.835275612776952	9.44858526191216	9.14532988616044	9.285101949065522	8.487824309166577	8.985797552262513	8.540090216753782	8.640482682975973	8.440045427895384	8.541825117563787	8.744322426888772	8.706742968338844	9.038892058339954	9.241826119129641	9.110283868430475	9.497127025669984	9.637113546672623	9.583367872129756	9.560360417182022	9.495189926486134	9.857864867970711	9.478796621253313	9.837542945195718	9.156541911691574	9.385174334330118	9.068344796936776	9.110980183328511	8.59155975575718	8.170973945722706	8.51932734359098	8.08478713510419	8.17885646930957	8.417328507357613	8.22464354109342	8.723273927841436	8.910234825296337	9.113626654272865	9.902863766721012	9.807794185578238	10.949041333822514	11.476136964347813	12.058820183513188	12.490582868012446	13.744100228364712
1	12.332423627663779	11.424270923735136	11.108602656969929	10.119150037298542	9.585175275358367	9.14679416724566	8.540363203403574	8.417813389564397	7.900010196500451	7.647273705071727	7.779524155007125	7.71586579176631	7.341471428711515	8.008193451783779	7.621474306859069	8.269446070097683	8.176359987693914	8.07771514675954	8.43399459584547	8.386923755901654	8.121680926310427	8.317939252665683	8.650617801941443	8.740757794850111	8.953151624703757	9.048779843441604	8.992413758104739	8.800961552291241	8.806218201867233	8.581224108180246	8.335140360919171	8.33161205794244	7.6868557569777884	7.782049426553722	7.191029486452927	7.6895111206122015	7.3015661544747745	7.590514545617224	7.92839305442184	7.802430019151083	8.273663986766122	8.64726104313844	9.72135025529797	9.308135688773401	10.150037728139356	10.55183318222308	11.204877041983814	11.83825378572434	12.503310051238767
2	11.724549508601235	10.781831235231575	10.070675312134357	9.418650079132767	8.850346279742814	8.169891893520303	8.013793885243054	7.828330469029549	7.428298052216202	7.034473074256689	6.953278583420955	7.307846290064008	6.969076404584739	6.935967356924201	6.797767257586317	7.0167694588858245	7.220206571016343	7.294282279828062	7.802394513779912	7.251388748025402	7.873955825951042	7.715495986636835	8.015000840199347	7.8150163243507995	8.110129150695949	8.568717165715416	8.388972030827265	8.239566120735471	7.705291114189562	8.086259857660814	7.432257045455258	7.2528539458879635	7.441413702476997	7.024941207250652	6.733783304545882	6.878426867269777	6.609088544533749	6.799082599698868	6.709244138078499	7.119417968466915	7.409752793546469	7.621891944988453	8.206603817056289	8.694875736143302	9.245155456494668	9.882097990452502	10.439076549847348	11.260524743809857	12.237549486779598
3	11.041838321022583	10.103743342451228	9.633612721948397	8.863555238285858	8.132376391429974	7.739394325254955	7.113788667050485	6.870280047823898	6.738804555840838	6.725352079355504	6.062367939434171	6.19400289219771	6.255119352954891	6.2318825104255104	6.400106033493743	6.564606446889167	6.748339529600908	6.568129661442435	6.754888887906411	6.777858056835113	7.086714699350819	6.952625782329857	7.104853181210237	7.538964168970768	7.129164643567711	7.595650055023694	7.623753733948433	7.4201592916881145	7.337733783826392	7.119614459795052	6.824787081889229	6.77800193653173	6.608126903443767	6.459160142612515	6.186989507367829	6.348192584457367	6.14865339599074	6.11915954431068	6.337236063888207	6.350971565258394	6.6593664255371845	7.282016104212965	7.530476629309324	8.11607528140198	8.677422602720648	9.053253100573922	10.150762909884019	10.40850364669123	11.019376932179632
4	10.706105628172752	9.611149630193099	8.914684680281264	8.109648123511336	7.332095473180508	7.427046974754793	6.7589045944560695	6.612845015323236	6.240875737613726	5.599807060815129	5.772198989877158	5.38572542671967	5.509882401786388	5.533115028303104	5.620585304201247	5.8928989037218615	5.88555576960159	6.2745280964121415	6.157416974480955	6.291629707659914	6.6237152962095855	6.794525388258172	6.630636613218929	7.091931059678372	6.723062370143847	6.820703001481629	7.1420131115194225	7.234020918614129	6.556712333813899	6.952200427683287	6.688123691530022	6.111795496995089	5.754816391157866	5.6473140956548855	5.435997556355389	5.484139295237403	5.518233844704616	5.862380619941879	5.466903367152943	5.778402559645249	6.136693645276379	6.7615474399978295	7.068924970700987	7.501193413380049	8.10124958061767	8.889221748104529	9.176679384053218	10.085194958818104	10.956518587242284
5	9.807124029245752	9.457220895222033	8.907965435919223	7.943220135918886	7.13674861320871	6.553419250182324	6.470793470191056	6.019970184455754	5.292732485884224	5.449182819150624	5.211713649099355	5.602184756096923	5.303917789481845	5.262955342254279	5.252337455671834	5.431857595595109	5.354556342749582	5.857868873507421	5.993049631487727	5.79597981537593	5.858207191274181	6.050240166861704	6.09860317051535	6.41577593040435	6.218912804907494	6.5810495633378	6.549523777163223	6.362816686869183	6.372420031480024	6.240221803834186	6.146376194034966	5.782260736006908	5.890974518818578	5.184791997507605	5.4573060914464	5.058009051008321	4.91753874950339	5.1108560635325375	5.3379225049001775	5.18272666175512	5.545722939446417	5.938546005405835	6.315550962201048	6.821762703440915	8.08775620392472	7.994608283179833	8.784025702874892	9.26321268212586	10.219649165463801
6	9.431833632606224	8.750051837750561	7.762688328142723	7.307903382934332	6.748474978966725	6.108877894418632	5.860072631882706	5.370319029830443	5.27920960070346	4.829402176861241	4.899612298728615	4.781005058393523	4.796540632466174	4.8334070037884285	5.064223190700332	4.799972166315568	4.94887976380115	5.042478363595445	5.414185715805994	5.600214546427797	5.4909689832628645	5.861217868825347	5.639021719030831	5.750521302114388	5.992170431959722	6.1009790900224115	5.98334436286818	6.07217803707491	5.702157574779843	5.657454681296925	5.197967468465466	5.159070719018155	4.732635251800113	4.982849846390243	4.6257492397373685	4.9080786701427535	4.486129327788751	4.670025125592529	4.547767288155862	5.188078310284501	5.497030496372963	5.799159352198508	6.143822382067222	6.661636318936318	6.95832514914147	7.621616750198485	8.241388927251062	9.107007998353362	9.44960015809618
7	9.6054186692057	8.515396993080959	7.591931212026101	6.912518225213955	6.749451504522516	6.040057186718531	5.4607237290667	5.068486419152446	5.119313472509177	4.4438474590346	4.377197525473328	4.447223131909348	4.225677578736644	4.585443525516551	4.3024151326424525	4.656576030279567	4.825672197945851	4.730789889706015	5.232492866221984	5.143092902841573	5.4361857265714	5.08078279701467	5.488200959218292	5.313619434851199	5.854511300643296	5.71358975817308	6.239459911724086	5.727601197790526	5.666416174044244	5.445780315625404	5.346270701321143	4.882070217172299	4.6143343405976145	3.9615766423892995	4.193848405525917	4.09485377541572	4.383541504178263	4.4009890442337785	4.173671239036235	4.687335592121549	4.944392765431562	5.206325046677335	6.027460347338469	6.267747049465844	6.801658717140284	7.535199620783467	8.12264590227383	8.690848525611528	9.508175709280128
8	8.826440666484535	7.98713259262738	7.128957643527303	6.685205718493191	6.202995876778729	5.662541447104175	5.338249469873908	4.843583512255439	4.512698046303011	4.350336973686742	4.13847147383872	4.097596757694021	3.9447322740636066	4.195597584718914	4.464645111328596	4.224025193482651	4.522972176893317	4.416634277400001	4.617331040713811	4.9226367167097	4.810869290278033	5.039975880447917	5.256334858941568	5.393182360074239	5.417879105640774	5.269115394692356	5.271473755095037	5.410833371873354	5.227451304932117	4.888675924664591	4.7527359811788585	4.562392221908966	4.681879410650767	4.0734817810729105	3.998541850834565	3.9960168180217193	3.7979763076925344	4.099575854872926	3.937972609529646	4.026732579311153	4.3740421083085375	4.952953003657897	5.6185810347466045	5.779337723880501	6.386992996229831	7.410283956996414	8.154528718829052	8.376021757032952	9.176679002715364
9	8.865228052812636	7.84737587030539	7.087762090845497	6.485430606098953	5.78299892844172	5.4750166746381	4.926235101974241	4.585492703229352	4.35988560854693	4.244491449514239	3.980281738724117	3.9901265189530597	3.7870319685998237	3.9168492438077482	4.628149421227874	3.9429853817555265	4.1114961870326825	4.221767446157626	4.297210531491347	4.199162173449764	4.673327482753527	5.0677854649918395	4.732947689716891	5.409784163370915	5.76032728512233	5.29943741123544	5.271265123816065	4.860919211063959	4.650925091279887	4.801955274738612	4.677848780941505	4.494969941042161	4.149558111895924	4.1674520081263875	3.88897052868838	3.7692750077768142	3.5284956188836496	4.225583890239914	3.731976584692209	3.909531488348446	4.099062690490482	4.904346970394677	5.140052503271866	5.9107966915749035	6.444412790204074	6.854288832423163	7.431947558071354	8.407012644214655	8.831953732709046
10	8.583566446380823	7.9172904549150935	7.079655202565842	6.1890109419789905	5.51523996239232	5.165830266800494	4.8176160614901145	4.484643234498767	4.263849212885607	3.9240413040548163	3.7344522091346644	3.5658223552439274	3.802745690042917	3.8856662487140294	4.361877114845413	3.5940518668759065	3.8761853957271666	4.027678398138816	4.2287177920109675	4.473076564317829	4.347096369130746	5.001496405626974	4.7669970530654595	4.981710589126193	5.1922399852200245	4.9055470935992105	4.710714040415478	4.769595304052806	4.829535855359552	4.413969913142546	4.20076600235385	4.3284250520183445	4.073728207987919	3.792124050816035	3.5234520113377457	3.266248179223986	3.4050825484690135	3.6116004472626755	3.70435374273227	4.002171367693196	4.116974776312109	4.563547610673175	4.989919545373304	5.1550550365514	6.27388337264845	6.771782754543413	7.26809738832077	7.9663860781795695	8.405573671691714
11	8.497833597825315	7.573132131978927	7.002096462375377	6.4561848982632855	5.484644569126775	5.0664983890312865	4.785566966612795	4.157195132313118	4.1961510969666875	4.083375536050511	3.7023746304357874	3.767991089398624	3.586970195434868	3.8465344563142843	3.954772925933064	3.6658348375880268	3.780283685914819	4.177417272685989	4.584064602957128	4.48347662643192	4.31699034947389	5.033374810257914	4.832440343813823	4.56950532749213	5.083864759197171	4.937744889036102	4.848472122516776	4.741456205988576	4.753697291246953	4.547599455603764	4.170641979857752	4.0429548718681545	3.9176561831186416	3.3240131837446887	3.665513413285958	3.0448455031139634	3.2725187613767632	3.3857073996431315	3.4155689506307514	3.9717431462050294	3.992846301279056	4.244202327406227	4.691466680811823	5.62955031661835	5.742930020122762	6.724188819618982	7.348010917723156	8.075112910706212	8.354976012437206
12	8.426806142111065	7.626037117049077	6.925352090652754	6.829556959528199	5.521718721364063	5.163972918866065	4.771428672170558	4.438075016038175	4.022963408316468	4.108485546358557	3.878560357331197	3.6234899880828864	3.80828645417724	3.4753430348133105	3.5735918284284747	3.9743599846376174	3.870033919224596	3.621972744760179	3.776562539243237	4.080137886144197	4.051998797814987	4.5310196216486816	4.459885567854823	4.59615403198116	4.6691932588449205	4.910143708469263	4.980165281742505	4.831752463425323	4.3307270024699305	4.263833777698077	3.9777604265738975	4.008693601080887	4.038837342170298	3.5361338386136976	3.2172341888019336	3.1181595288410717	3.2740483944001664	3.4963512081991786	4.061020881751794	3.8643624471728426	4.071126760433868	4.415155664313422	4.776375332979575	5.258395258708891	5.838077801267691	6.3163585291700866	7.318066697641016	7.777124692895405	8.585929319491985
13	8.620693037933297	7.859782337560752	6.7306339453993385	6.454957058699407	5.711370446773413	5.243726219775264	4.653299682496982	4.033079786712611	4.022489245523291	4.006569310953956	4.294944908064666	3.972946049362834	3.617031398822006	3.545285029480079	3.964120197673221	3.613739959509557	4.088013688464384	4.009544261554874	4.090518827232045	4.145096018531692	4.279174878817524	4.635496952417505	4.336405463363089	4.236621008868433	4.901408113871282	4.850187086398359	4.547931423038565	4.482301039615393	4.514512665851065	4.673095172443049	4.160739624000572	4.261453751998256	3.5092185458430802	3.5298553107220023	3.534983339104498	3.0144863893806315	3.190464022631409	3.398049385873825	3.5003518967777727	3.2955693867982876	3.7878943477882396	4.155647373519447	4.631629434555566	5.717685483912181	5.674741014773881	6.239086187308535	6.950143757646022	7.377355738492568	8.173510911004097
14	8.897831116142912	7.926327197977908	6.835707596730819	6.17724842152087	5.503835743318046	5.172754981132544	4.736244703234174	4.2736538116559215	3.845151992957059	3.703607768514877	3.8308866094310208	3.52597265755435	3.402931248628439	3.563249125752979	3.5452515366112647	4.178168140841295	3.7942350494682526	4.330279860969217	4.637270756294279	4.127613787437337	4.578384650531319	4.603313009923495	4.2615875366338996	4.423715281243155	4.384377957506851	4.966045439900478	4.621550450532892	4.216756783368874	4.728968039848889	4.353796093809495	3.9460166405970822	3.7975248927380028	3.3245342021703794	3.22645013426063	3.170257865892083	3.1690342041005986	3.0898427394847614	3.200886586754896	3.254071732054708	3.643163896839987	3.6395773453086258	4.335989948918457	4.738837936943487	5.286761845492466	5.690980872974928	6.229096247783262	7.195852561655441	7.666509322974771	8.154393746607099
15	8.733257084046821	7.521106431756078	7.206588173792487	6.438164683434806	5.715589281868469	5.1341044638393525	4.6198260615647975	4.401567341041423	4.026624998445461	4.086519755920534	3.8372836245353277	3.742810122089273	3.635182123163512	3.5987239251855376	4.020353427718346	4.087016797277119	4.284385487892323	3.873234568840892	4.251763095070026	4.30638957566853	4.527081736955386	4.636393607149061	4.409203811653421	4.857365579579119	4.525265257149933	4.4635752608059995	4.3953311653237	4.1657783605144285	4.408783708220209	4.2292365248971375	4.6866884819566135	3.9114075831451407	3.660193475265754	3.235680961183917	3.3158783464818598	3.2880987266208916	3.0555314880195956	3.3878380544751883	3.4124141129780523	3.281218933793192	3.946348495897571	4.6248997411236195	4.607935999626692	5.405239089442839	5.696979204681649	6.350157071828301	6.9623338346747365	7.67428832146005	8.436545299824017
16	8.912098174847975	7.803944574509879	7.399285239731331	6.162800288082049	5.677803672940306	5.450713582723305	4.6669376531064355	4.360135555501447	4.192469911467757	4.210102813018799	3.976312842597973	3.513843004712872	3.432157441838648	3.6145728655745963	3.640254864200513	3.5392195157042923	3.660133105289439	3.999107360697462	4.433787664912323	4.288464292758389	4.2700998592602	4.218397616641437	4.519094337096676	4.236950822432964	4.615268620925811	5.041952368295279	4.693738421287414	4.270196381824021	4.182384765674458	4.003144213117915	3.6764548599249443	3.66097539444931	3.4438646584395083	3.618611965432118	3.1778919988171017	3.0853070518163985	3.1802656034912706	3.098986678261002	3.301384646086027	3.63789353756125	3.7381888832648835	4.387624108001025	4.880969660448345	5.192930382560933	5.6620950025330465	6.506799802502962	6.800118219031345	7.735767235349298	8.390988292758733
17	8.692670440446975	7.825377504501358	7.2297793369733	6.278797845622622	5.815670985129243	5.352778240173394	4.78271058063774	4.513171070580055	4.21302365256865	3.900672581440262	3.8614823609265394	3.4452071662370916	4.006312734611168	3.7090281870776645	3.9246929869378957	3.687234118859585	4.087080342461952	4.053306334117893	3.7763253486316475	4.4729105844897	4.234602501329999	4.348618026790705	4.823451288294896	4.758079905164739	4.627966666608293	4.741108854459923	4.5246622496653925	4.252246273451394	4.575614670007796	3.8727348606752057	4.1854460874295665	3.8606298844650873	3.4988943625339792	3.650541722339706	3.4245085449360824	3.034240256295038	3.052349456585513	3.2964598333369284	3.51150470908783	3.34531293399154	3.758738959734495	3.916216507777733	4.490839863044105	5.5425047876430815	5.63958472366695	6.49530431389813	6.790218171585903	7.9594604798909945	8.20563288738444
18	8.732976140958765	7.879854237141024	7.241628506527306	6.495269155478018	5.903260842997956	5.368472506822043	4.569781215943101	4.657593974371268	4.568615308099973	3.919241534663836	3.5213789244149205	3.67752726509083	3.6928359165881415	4.078000835177489	4.178647219145462	3.8722417586639293	3.9217165237358578	3.8052196843726085	4.084097746194544	4.416905328204447	4.664859132046489	4.334962872463992	4.626074982697309	4.649811425154672	4.796367027091289	4.759525404293774	4.375756099325594	4.385973363321491	4.411897133994598	4.205366094405793	3.8589165248274444	3.6501373242812614	3.294632592573682	3.388874020831199	3.0905474048674995	3.412098139869569	2.9545196399992895	3.171001187109103	3.5934402792869635	3.52902089555908	3.4926616449131394	4.123744857130981	4.633250112473562	5.314657617878896	5.736638887739279	6.422956060874888	6.939450031498366	7.620469149670781	8.268202634720938
19	9.038663883709638	8.662271442839398	7.077762999182819	6.512198931702214	6.046323854309884	5.345875824531044	5.06678782384018	4.559942994805428	4.2896643837365405	3.805792453199515	3.864830941237301	4.166307163523188	3.737002830611019	3.988129520610484	3.7718860426215093	3.7945201996356435	3.8279969995582452	4.107834541977325	4.414366937609548	4.149054007019859	4.550442782606114	4.783187066881092	4.6051812486649375	4.903234908197138	4.745595191968523	4.495044633734621	4.856056779014654	4.222842174892799	4.99440941437391	4.225300510081935	3.9696587569418798	3.741259498802536	3.6656731383527434	3.226349090026985	3.173188445416142	2.822130705952886	3.1546109579085906	3.12270381854915	3.074049216664302	3.6350575933321125	3.510395808809806	3.900625590973607	4.444786421343674	5.306816633969313	5.764689794109263	6.465148349589957	7.410854383864138	7.562491738452601	8.54770348208816
20	8.875836476977605	8.74829221704667	7.183566483655007	6.825603559088462	6.143167915250942	5.488377815727462	5.119869923502211	4.849672509009302	4.326079613663554	4.215059311431142	4.03242398027664	3.905357061009576	4.039468014866028	4.155813672321253	3.6820865227260784	3.92917901655431	3.914042758851289	3.9063645710169737	4.329893801051945	4.60644713013189	4.52930399357615	4.530411309968558	4.694257274783105	5.199537125396207	4.704484641405399	4.941404030663017	4.170096417115412	4.230623305606983	4.229791944533735	4.212787935372885	4.101640007530042	3.6357307096566807	3.601048191219885	3.3111982455164304	2.9941810491126892	2.8947495319317023	3.238375198220794	2.860293324314153	3.1081661058427867	3.4651695870881833	3.993270462856936	3.9896557925223783	4.644008022050024	5.209685160637836	5.459597586929777	6.3388342403640365	6.991802681956792	7.555037276287962	8.315466415320158
21	9.456308094004322	8.576372856175135	7.5378907820765	6.733443655272418	6.351989789587561	5.371419227855663	4.9899369187818845	5.000809115618906	4.5570921725067155	4.326804278374147	3.8626845235442353	3.855483221108351	3.5230158335953004	4.073187738359385	3.6493756178595587	3.8760186407779944	3.796222321395693	4.0063267677272965	4.059379599762739	4.185067919267894	4.476514830275482	4.456857752143402	4.769979208136949	4.694792614008762	4.5807908873847865	4.749941966418632	4.513383308631105	4.318079417496495	4.7696322602490735	4.384396753463488	4.541292115287851	3.6067683858372312	3.948833785076407	3.0365487265401034	3.0227520476897247	3.1302085615252517	3.109182447344903	3.0414279355792697	3.518282481815839	3.309772109557614	3.95663419529644	4.347991926872158	4.523709251375701	4.96103494271269	5.453069286981893	6.0925124034026865	7.161602522748319	7.659065451980402	8.12410240016244
22	9.345728276553254	8.457397447827617	7.8355294687035775	6.471953695069992	6.2912532661133795	5.815985683429551	5.153217631488401	4.9358902614345315	4.5343017758738	4.274535097402936	4.185284083541248	3.594457427427804	3.8398631240990855	3.9911654287435248	3.992180744612106	3.724283135329471	3.8722057926570326	3.922704339936328	3.931433018616866	4.426553186244627	4.4247832117594985	4.532902904737756	4.7896862390379304	4.2781869262827765	4.330679439040466	4.4084137052874475	4.38566767682638	4.648759098643961	4.2315217364453455	4.376886382615448	3.9109185954389565	3.8324208169615863	3.549141584034933	3.2162866890211115	3.095061685883887	2.6661035120576217	2.7678264246237605	2.890456848534834	3.1724127398169513	3.1814829223335606	3.8850614839498063	4.27598904984538	4.6278749852754615	5.191142341993049	5.377757218845771	6.344437380759672	6.775055235974419	7.716997422766138	8.581895615679418
23	8.922887200541108	8.545826686661934	7.464757209025232	6.481995654640718	6.1974748157222095	5.571768749215962	5.2712381075216515	4.830142594064485	4.514638495800009	4.4694095270884775	4.141323443189467	3.689799823126133	3.732654473365052	3.6171404039478476	3.5371553664816484	3.6003552337843034	3.913589372749418	3.798443971708406	3.8786308924619455	4.536133796171028	4.298356068696423	4.538201915658266	4.544835399296525	4.083264446886254	4.368794819943256	4.556622258735395	4.274233402540545	4.214110327684901	3.913886894613578	4.179903995799586	4.092469650134495	3.815041404633554	3.550091046604461	3.047966039630377	3.0086720177715103	2.9741373148030688	2.803839361929014	2.9837882378004172	3.1109785208367517	3.1146609759501223	3.8622298124154195	4.061888025379158	4.896576893020626	4.818336999468805	5.835234647364336	6.055403866358403	6.896008454270401	7.71584490571582	8.004765188852668
24	9.086330868884543	7.983902450405848	7.420873034953812	6.853279896832644	6.20837546239722	5.32379830561541	5.1599938462584145	4.8729206558910265	4.434233812783301	4.040244157054901	3.807632490101258	3.649770503121328	3.788300126531847	3.3303286805653407	3.814663339951361	3.6260846087342204	3.606159209417223	3.9276470171200932	4.191549037898591	3.9046310491406997	3.752657179634526	4.329398142212205	4.161023619525471	4.039711196517399	4.745208503595445	4.247195739835193	4.400083044854987	4.256183125869582	4.1875269569421025	3.634174201251223	3.533879323896766	3.469733446065505	3.039775482837878	3.1696846389024627	2.879720279353837	2.683556103077229	3.0692361605738085	2.807451142266377	2.8605821790787536	3.342872779298945	3.6025288699153957	3.798902391293472	4.722414290705176	4.764450885564227	5.637506702788962	6.471939279743806	7.054417903926525	7.5533257193980505	8.193020444496865
25	9.041863482725043	7.990067185933677	7.58103923538438	6.676019015172024	6.017227991953735	5.456426782274488	4.88095000668439	4.598005193111104	4.156700606470386	4.019683255449918	4.393880850342288	3.792765078614991	4.003294548621026	3.868200648090415	3.549453348843146	3.9259733013907687	3.6286847484251195	4.140517190434833	4.196156656093228	3.5914426506964774	3.826657208925027	4.185023742565275	4.323331400395324	4.468629730662451	3.9954964652495413	3.8564307846062658	4.142355345785941	4.537437294298848	4.117516561227145	3.7890967996708342	4.095896367448611	3.4482384713729415	3.002095746508112	3.098520152410165	2.749433163366473	3.3993084345176623	2.6756451347298196	2.8534769515115794	2.90068818376725	3.2863341072665126	3.5851260452406732	3.6996578124096886	4.544264356792921	4.989456755332764	5.643939343786743	6.094825915098508	6.990049223554191	7.694336970384211	8.184509047613217
26	9.133364396500978	8.449374659021455	7.406003179328248	6.897366604329509	5.695880551077565	5.013217300138701	5.171180416183033	4.491821621383803	4.2843795997971945	3.6819792000194673	3.580797624519637	3.8161451308357144	3.5145327771389363	3.4134864329683916	3.649471350437053	3.420014198446487	3.606544006270045	4.084594177014022	3.8713357074009944	3.8589607816085967	3.930685508978515	4.179901067434031	3.6949145814115987	4.209637264145262	4.123986852299726	4.300294602603223	4.417513137649003	3.955203880244011	3.9207538841637475	3.6880428299314114	3.3089932520361627	3.3715913823165073	3.295747334790486	2.943739759964246	2.547590028518356	2.8893540233388375	2.357237967272691	2.6994016270512518	2.974192170135038	3.130971862979189	3.3588724070340215	3.9391621897101494	4.5479113075680715	4.686626030662605	5.258942500491646	5.748773536465559	6.549107956389247	7.445940149233696	7.838442932393818
27	8.559178625944167	8.049023557883306	7.006622093497086	6.284870552146692	6.729281237947658	5.130343299040041	4.586398310533646	4.424715770938629	4.522650381987869	4.131216739729062	3.6814225877243714	3.9988864373581343	3.715718925680076	3.2598863301565606	3.367970226020685	3.613903226965189	3.362730738568029	3.836714100565791	3.6319081823660797	4.2737287087933	3.9415434608423667	3.6775680047866888	3.8757640148649726	3.850737153515735	4.503801392008926	4.036888976161274	3.817969614158864	4.007801732947401	3.792583073306156	3.8250225601707504	3.305742877431055	3.122471793489227	3.051202933613923	3.0556183607362204	2.9118345093647404	2.707861763534402	2.3477003611906992	2.470684585916149	2.6048305536422536	3.031110372032419	3.1982660642189096	3.789983527775466	4.1801627452992784	4.979308280524857	5.252233426748385	5.773768729131838	6.497072274647322	7.32702601273977	8.18846213749294
28	8.70912741451321	7.693010217504795	7.010307898208286	6.0212297965979635	5.541788930176513	5.300003772406911	4.7346780654812886	4.369960333687533	3.999160418461681	3.847195451887571	3.576263848931244	3.5034593534060536	3.4957438235193306	3.2759227573840364	3.5157446508298444	3.015497269138783	3.2322991740849085	3.520350164169987	3.6452795222688996	4.185298584220305	4.361637212846762	3.897102583037197	3.8436717773024784	3.638104284844187	3.725090449543375	3.8740685576022655	3.827205043412471	3.734684274621968	3.7590829036459836	3.426869362969539	3.4382723214606794	2.8762650317137783	2.765986381359264	2.625994782809869	2.4380905668776283	2.2124427916836398	2.351611417343955	2.2871846158697853	2.395938446470529	2.7815757917169766	3.0354571620112507	3.3214723188491395	3.8350103654538783	4.654990326913585	5.181978406432837	5.495080271345927	5.935580049431756	7.162580328929774	7.810809047979873
29	8.790102736868377	7.938591581767152	7.5020599123094796	6.6244263336926945	5.583089066812995	5.118206952147673	4.61965917048283	4.165474727628988	4.091001683248052	3.942494782460008	3.376818973773199	3.638538018138886	3.2456949099814185	2.935938887350165	2.946618904264943	3.2175088518098276	3.264830993713582	3.3706954008031986	2.899502051760728	3.548787076048835	3.51528312574262	3.6743746063577083	3.7895804683961964	3.7502928306710586	3.589993967925833	3.4579395071338275	3.6483435192002993	3.4563846337787774	3.418314285042057	3.2628995488444343	2.748246739313113	2.7851385201977763	2.560983366276208	2.258753485217518	2.3671155216290893	1.7911696090281337	2.214343364454426	2.303144584449565	2.74843050221633	2.89326010309144	2.8146063956994105	3.2701423563516965	3.886821594823312	4.144560006206767	4.9003308148843026	5.540782792306924	5.795703603214245	6.800551645379944	7.318169241323722
30	9.082421229075479	7.782386092902801	6.5944534486383475	5.8876749005088715	5.234267413718916	4.853564102194179	4.506311573652583	4.113065811160411	3.4885048657243956	3.5872649801817373	3.1804691557410587	3.759510405474424	2.8763022551903283	3.5080444104014483	3.2374907465958955	3.021183910624983	3.3075932876971197	3.0341674109107153	3.271789940647605	3.5591048718409026	3.299913796101008	3.401612707476493	3.504873779121426	3.7019700407303513	3.4359800209402205	3.168754388617847	3.5931782220874857	3.1493004130701303	3.1375096048277156	2.887162445136367	2.722494916191275	2.443318308747113	2.6288728943654496	2.1923089436445533	2.282345251958133	1.9441600369558163	1.8020638036822705	1.8984376484805283	2.0933337857506116	2.4695446245183827	2.6349340831949153	3.165830762454976	3.64294061319121	3.9682354226855177	4.416536289493107	5.172915527932275	6.129168724520872	6.380172799477404	7.2880558246986835
31	7.875486225273423	7.354984412230212	6.6473049998191085	6.257605513735654	4.883408111443969	4.677782210039348	4.664159686542579	4.095950377709511	3.267956782640668	3.604110806736736	3.6249620568121745	3.1245757845578774	2.809905298461869	3.3337594295975497	2.6032831698070584	2.8669355349108523	2.905459942571512	2.71887130671257	2.9455601944860668	3.328899666094645	3.2646708124642756	3.49272245017011	3.0818877034392207	3.0660650344112543	3.199997033296836	3.0371785659432	2.8218650013214965	2.6374293422307655	2.989882787400516	2.70370589060847	2.3147335371384656	2.1885175642304304	1.8536738578254655	2.0243922311494797	2.3590560584505607	1.5111065188577122	1.6328258596542753	1.6016948711611656	1.6806566130876517	2.0877652321037257	2.715536523422011	2.854036864950034	2.9663700227625407	3.6185679484143973	4.290348410241922	4.954804272472041	5.617303844169697	6.390391724198529	6.897097925139092
32	7.72929141036038	6.75015428797873	6.519371955199358	5.99786804607703	5.066842785555833	4.858275445684279	4.403912772920662	4.005841564105445	4.0841773937762476	3.283418230685683	2.8208161114977166	2.8220700874739144	2.9046448256413475	2.8202766490712214	2.5378956742878573	2.6654340550341207	2.9815159809474867	2.276007369305227	2.621994387136642	2.885865063165552	2.8215074063818912	2.5716068506019454	2.7459383730924367	3.153392477572086	3.129008195712488	2.7171654315633518	2.705178368469869	2.8938660751744294	2.2397761751884193	2.204556960008686	2.2311238681592	1.6442974497964835	1.7284321442740724	1.4541467571007107	1.4856721854986938	1.4148470463536906	1.6111718172211917	1.2861994706738553	1.884986095514967	1.91198468524781	2.3846405247122027	2.5439449144263016	3.0177671616707284	3.396549521875565	4.067834968860906	4.672550298288237	5.3528988078858815	6.1827367108745355	6.655986498717596
33	7.524816478227621	7.231419502363957	6.172694169491862	6.124985800015148	5.240874040759458	4.206625536727965	4.012595324809499	3.5807853014238216	3.8388680566935913	2.8939071199451325	2.9396996482593245	2.7490339874694314	2.721794080994777	2.3754543054686827	2.511314272599548	2.3214442761037777	2.3988214285593266	2.8620907668202795	2.878295916936409	2.795055538294008	2.455643130725808	2.876299452979592	2.586960990667156	2.9914007438773584	2.4627822086998226	2.6258065086904905	2.693851672885933	2.1929619645671234	1.9978536032484833	1.9872698364446517	2.206258866201014	1.5153377309040064	1.4656631906457713	1.2866042486861984	1.3512190291743735	1.0124769062471008	1.0586332132777274	1.073436689130883	1.315012825342893	1.3408953539571487	1.767425706685649	2.182015594351099	2.7091042930533815	3.338420320770891	3.7179719368535573	4.3821416579404175	5.03864809325631	5.739714529294159	6.710171887289865
34	7.271353716904165	6.77668016966559	5.995981151273164	5.253711147266346	4.919306124564438	4.616381932365938	3.6465319966926235	3.514303060179561	3.827263789244704	2.8656121956337683	2.8372127732661925	2.5771647711088495	2.5314377894874003	2.4215522906581963	2.3521623951163884	2.555287424289384	2.60898778289405	2.3460979051704216	2.3696163557028047	2.5528418989139574	2.4409957808966256	2.2321182941037296	2.218321107097534	2.7066799619788595	2.3057170315116897	1.9486764417569216	1.727280088146422	2.15611492426199	1.6837742429959777	1.6037497170626018	1.5294988600075676	1.474193025484091	1.1628578670717733	1.259407941726761	0.8692394087671733	0.8349188036336432	0.6530711151248223	1.1875821735575922	0.7622208437204074	1.433615227318188	1.6386289060616983	2.164115124316358	2.782816492691971	3.0945797731706435	3.7079013523413877	4.237494615545941	5.084836347396336	5.409516466683098	6.171739738009638
35	7.20088583346656	6.815898815550358	6.178845215190381	5.284993249309292	4.743139890922439	4.434205357257042	3.8674692355736617	3.541626923172474	3.0866790877623878	2.7547364475521547	3.082799247735098	2.1256954070437484	2.352377282090848	2.000505368692788	1.9911047349955266	1.9790117488654166	2.396997974800704	2.3170962871889307	2.0328127775863916	2.0129447000709915	2.112655956955402	1.9719637578695952	2.0161525282974564	2.1378251161393393	1.8886183786093191	2.037821261080639	2.2582239580184815	1.7206584377846106	1.4742853474124722	1.5156666699562917	1.1301453071890375	0.833188982287874	0.7709462155181512	0.985872561023891	0.828814818452785	0.5378541581108252	0.6934907864138538	0.8175789511724254	0.758305804910604	1.1386660185245043	1.3783655006743212	1.672326635560947	2.0271179339797127	2.6972457468676136	3.217618759215859	4.200603366279611	4.568350451904276	5.484584471310349	5.899263050620293
36	6.946920137331419	7.295019192267605	5.787717279102676	5.055373999676017	4.872773297324538	3.810474159880517	3.760398909763649	3.632777925534481	3.5491567204543473	2.8968748079346502	2.368284394336828	2.5983032502525454	2.5788843793540774	2.2128687155821014	1.9132157491973905	1.9044412006767732	2.263479865121684	1.8436658661290029	1.794197397415724	1.9693232527786666	2.143941866947678	1.7481888847033709	1.5774983194923937	1.7944305573428032	2.133869735807475	1.816479645084014	1.515128209455204	1.5595209905924694	1.381752611676422	1.1971095051697747	1.063121541875291	1.2473867180218745	0.790158273927867	0.8932101939124051	0.7336603235038677	0.5625913815663592	0.6624905089205111	0.40966760851835016	0.8857512288685072	1.0513025914394767	1.220364789446708	1.657100795945194	1.746004790119124	2.7946797331392057	3.0830006284520923	3.735114215050774	3.9606413256594153	4.663557966251007	5.577181478473397
37	7.391950611809949	6.478603053256125	5.646518789648801	5.715072871544677	4.726559380142254	4.2296585565806595	3.757083368639545	3.1227492574944673	2.9836210918826715	2.827561740436117	2.982203695364599	2.6161650027268237	2.5643044590253057	2.149483310401008	1.7431854482364804	2.1018614542262135	1.8826564363170313	1.8923002177314663	1.8900126614753097	1.8753995428597268	1.4041985955211276	1.626688305626545	1.4843522754602896	1.514438991247677	1.6742972895480106	1.469954996481082	1.2689466337291497	1.3896552973157759	1.0515733375577385	1.3338060964337268	0.8937075068491529	0.4956844190062304	1.0489584201633688	0.3239061759823123	0.30385398110287287	0.4315152577293002	0.4325487057299817	0.37640657284119605	0.6917258593076836	0.9367411573387532	1.1632858688008598	1.4749833686920253	1.7490924047035739	2.333687247670741	2.66891190764966	3.430516432952404	3.9958074931511787	4.745119219018751	5.395974332038769
38	7.360802510394716	6.680683892362362	6.132062484018233	5.540942571261121	4.845992241733975	4.438919098902313	4.235378356152021	3.2327943758112356	2.99145889991283	2.614306657458272	2.6461855218684587	2.7969271595127188	2.354759099721462	2.088734939450375	1.7506842619338778	1.7668516602892748	1.6662349364785705	1.6015620607439836	1.6810843590840756	1.8614750636068278	1.7391683128654973	1.4480379501853706	1.8172961920071407	1.693704411751166	1.43737973019324	1.3452000926661878	1.028380170003647	1.0861416771808035	0.9514717750212505	1.1067580874532963	0.7899584141758105	0.5938056533957026	0.9821767045152505	0.28760864484556503	0.5123033498129379	0.2311891411753031	0.13937242903069258	0.6473341351078945	0.5975316500085635	0.7143069835287958	0.8724867056839214	1.4837805874886225	1.7968981693741775	2.4875303457493585	2.6659681706185605	3.4374952735891986	3.924939687755371	4.765436866247384	5.503181554329283
39	7.924490440246252	7.251506054915815	5.959229155703942	5.4174016790466375	5.403625615246105	4.492449540586614	3.7172307846411172	3.3289833329919296	3.3555410244131765	2.449342059946022	2.9766622076284746	2.236891405564756	2.305719684751838	2.289508117079164	2.096954722712879	1.7415894088069352	1.9125716994102717	1.7178406161447715	2.0977985626180065	1.3457666206916103	1.4491348190172726	1.5107715343721067	1.2503320006003813	1.8951304216963107	1.0686846569051953	0.9020407884997477	1.3572708311256756	1.4502037914623163	1.0895931993556474	0.7608249538702268	0.884265485481329	0.6893163911209772	0.5971417385272932	0.3363037871630299	0.3539339037730116	0.27972468125747874	0.0	0.4341281520739644	0.3908479501871147	0.7933758018028758	0.9839028388333579	1.2044839654425417	1.687891496138568	2.2970225116432106	2.6617964955843245	3.205837506389887	3.8860122212284973	4.318655447469805	5.26690531226297
40	7.690115965368115	6.769405914047211	5.954921009095041	5.667969393455005	5.378233494597435	4.093439439775926	4.176585488687916	3.892718400260818	3.4032532099268944	3.120786909547415	2.3832518653112134	2.478237804579015	2.3171082454431993	2.255632915507187	1.994612487539138	2.0256471021726403	1.5099985787884993	1.8340539132019567	1.686714323673435	1.7281352200493538	1.6762441907768562	1.4751714094589818	1.6570126680787656	1.5014553304213853	1.2512881626476355	1.2382679370544896	1.0662191343087803	1.0015793663668697	0.9904763721271319	0.83057263159042	0.717422837324583	0.38454065294528395	0.4128275582466614	0.5667901131540232	0.527167043557081	0.3568977214621212	0.2639309572259618	0.44895714872197967	0.3955817199320153	0.8012923464250301	0.9119041909224697	1.143463646644384	1.7663381619631098	1.7994880775661581	2.826675374798813	3.2055484859954975	3.8966174263066433	4.509314775562171	5.191828491637093
41	7.9395865963063645	7.492611510587417	6.683633205232181	5.815380663993842	5.203218496455398	5.200520049505968	4.082280131581682	4.334284934488984	3.550370856224751	2.9218167138010633	3.1626402558848428	3.3032266208018135	2.188664698439152	2.6536659070870003	2.509620054919007	2.138852009786989	1.8609205485231932	1.7309156639896566	2.1727329389199834	1.6607824972889622	1.5077976337806058	1.6732936970480985	1.5535739178646368	1.8583782366929915	1.1253603402413805	1.170596083517398	1.353593008980483	1.536646378293776	0.6006459668684476	0.9741854221424973	0.9175583958140363	0.26799795801159476	0.2540845218711203	0.46480034826961525	0.2474170883403186	0.3749787925417687	0.4302249269327012	0.4023402865716914	0.5962122422761027	0.8831014554115661	1.1830674512364459	1.3887092660651215	1.8143712672176955	2.3009589599890212	2.786783862802449	3.2759554738568393	3.942835269056215	4.653152737413482	5.06127432019769
42	8.531511110301665	7.814024795911	6.6162427841795495	6.317025555332378	6.006035788357245	5.612637778296185	4.766418128633108	3.825510440583096	4.180912029076206	3.5755154699459357	3.337028544574454	2.9805677344284227	3.08596807233371	2.440778027213974	2.5122620548536903	2.1378119802520006	2.228527190125212	2.211043631766973	2.162550005715951	1.5756083857708	1.7074870686539363	1.4448821012703803	1.7138468339314201	1.8854387242576012	1.3413299301615478	1.756350627620038	1.1074289301502764	1.0591004986510537	1.3785902636834537	0.9605035517974017	0.5725659574686448	0.5082976193172222	0.4702886482307429	0.8295718164062116	0.44452423994240853	0.804350637584549	0.5851974450839874	0.7045214948538918	0.8745973894192982	1.2278775257975925	1.0926832340154569	1.370530464550014	1.9570800691011536	2.299579697945645	2.4547629601350387	3.244393110172341	3.855391530361308	4.555835801892669	5.220988815669975
43	8.830098995534543	8.034054144524065	6.974348226633075	6.468624662560622	6.178694776039677	5.130747628336875	4.738646774337667	4.411483935914007	4.130425708120468	3.530162511404187	3.333589361062396	3.2418601507872626	3.1392773640456992	2.970570370184607	2.5937855908967506	2.4520914717885622	2.4014591998082784	2.154747945998653	1.966648817009733	1.977916881792117	2.1453214894670536	1.8695721708705433	1.8494602176499235	1.459555219233188	1.4972429151742324	1.191367228356401	1.3574489428104588	1.6748600918515928	1.325912596700447	1.44887079003482	0.6068808823214509	0.9914771192367686	0.8699618515565799	0.8454582659921988	0.8613889196241225	0.8937397948911423	0.7708785513472121	0.7231118001607477	0.9202820829707079	1.0773182222606446	1.2620666622513221	1.436695680949577	2.0349251765167855	2.4635753918475336	2.782721288561227	3.632372769879634	4.062169132258353	4.908447393026265	5.499944695489988
44	9.204984344629612	9.408762226950032	7.170068031216957	6.531159288647402	6.48700086677416	5.817686770985096	5.1577720521092125	5.049599756833886	4.822965965792417	4.384863354561142	4.344595900891532	3.774517080310326	3.4860124439610165	3.905840851437778	2.968938723106639	2.9174496975202873	2.644503790023654	2.631378171513502	2.1521014614971676	2.5930468225140224	2.0953735920809713	2.0997887915842384	2.133151807798714	1.8735425163492927	2.046028517471643	2.1988349849372177	1.8204125172546615	1.4889912049329688	1.6159956599055079	1.6223077564592492	1.02760429729671	1.045337140369984	0.7379123238646885	0.7991588991813936	0.49443459235907916	1.1307251317642182	0.9584833953631504	1.0113384935698475	1.1996307630937695	1.3310639367635346	1.735251578234159	1.5890845310489627	2.6499134074325674	2.537651237232427	3.252043703936327	3.7983105217394626	4.328874178543682	4.91727188302763	5.694266690011181
45	9.539754707615502	9.175050946450993	8.254938146558588	7.238060562696167	7.091840872264235	6.254134183236765	5.633186945102651	4.976103211717523	4.83530296089116	4.442445102409611	4.132617420919994	3.6605354356377737	3.6577899209853846	3.685724599520474	3.323374408294621	3.132419417246929	3.173906522203091	3.068054822147352	2.7212925602400215	2.937698943371956	2.6761324272402964	2.8514379081171306	2.33902036690447	2.6150287492928417	2.112574716934379	2.2111005719117003	2.1538118845082375	1.595266858026286	1.7044244247282148	1.8568935966091678	1.6238240677678393	1.373534195464904	1.4691914007192173	1.2339343646736642	1.0840246643566518	1.0448628604982142	1.4563238510169807	1.1543373697546002	1.3722586002547992	1.7002795021827843	1.9103713808571428	2.1674621604771005	2.589697439599245	2.9674779053547953	3.334484048331136	3.8083082395885834	4.514718119739637	5.529111030644924	5.784758540168599
46	10.286938564059387	9.184267197973439	8.714266728305383	7.840396896580137	7.39062774491695	6.466142103687702	5.868610677893241	5.981416511091112	5.250388167164388	4.810926463297221	4.7755708184263845	4.737379202291159	4.279336910764288	4.385388206836886	3.9426643206073333	4.221783462976914	3.442176213675567	3.331942922717469	3.42480087434043	3.305761417032353	2.8193115068831753	2.9149109772062047	2.9445950601512205	2.929859169459692	2.8273064494660005	2.485738601577123	2.643869324002159	2.1548854502275585	2.302843924409382	2.0497341221879006	2.043934627959773	2.0099168273622317	1.9620115271098832	1.5773792263404856	1.6475397114336632	2.0049385268868516	2.0527948439703216	1.9212799068294562	1.9715870072732065	2.119845001863415	2.25966137708307	2.4795481518876707	2.9630198687693907	3.324969298237555	3.820095550787236	4.5717718807414505	4.760456778467931	5.50525905291375	6.253197695268073
47	10.692191532205275	9.90170416322462	9.872098464243148	8.557899198818845	7.758231884383689	7.423034876315847	6.682202322331538	6.470077007059274	5.629457706271535	5.573926560610853	5.4053474949943086	5.2439248938857	4.927484051321909	4.958363787330202	4.234091316451126	4.076507786815808	4.059256481175922	4.076687494988152	3.8232167574662355	4.051393965969299	3.164380275541774	3.169534012293859	3.3897838597752856	3.2862090002824527	3.94556716244873	2.8132246086149584	2.6193455173311033	2.9924995144950097	2.83402920618697	2.671793914450089	2.423366945915115	2.5204142295041585	2.3251919186912415	2.0283887027218155	1.9626016191714921	2.2295365033021346	2.0335888740969077	2.282852224256157	2.524242823700284	2.641011961872846	2.5826696107593943	2.942510505282664	3.392240480887856	4.14852096024005	4.208756629144171	4.673942875799303	5.426177257949528	5.983756835678454	6.559363787112352
48	11.681759467170458	10.992641941369705	9.730864231100316	9.041865256346224	8.5113249062024	7.812851811982124	7.222565813495694	6.836655712092742	6.388004720369608	6.121128187089352	5.989204544907412	5.488124949981252	5.346917701867642	5.231760471343298	4.881559346645645	4.965852460315494	4.594415253549432	4.325120369072074	4.042265203420811	4.152795604069269	4.211305440368601	4.207991217711122	3.7743115069819275	3.9533388355444026	3.7840283008913143	3.6260973927064812	3.5064936170747405	3.4448728813423783	3.70340346612783	3.6308597955939272	3.3894439795671722	3.0211484270632605	3.046896426647521	2.622732413667313	2.6334134082696874	2.656694067539152	3.093900016348269	2.787743706662005	2.771555754631649	2.737879077117487	3.2062879111510565	3.478434152329108	3.665869407448289	4.60619959131726	4.692754292287237	5.208209245790856	5.486618102638446	6.4159751093341875	7.018740137003609
49	12.22854673461322	11.711994920078522	11.108291572763456	9.49681450558056	9.228651910962617	8.415575707934977	8.227805176394845	8.010815337646166	7.2280692359148775	7.088409055701661	6.104641536969042	6.191329139462751	6.006541505875837	5.805136324928744	5.577629513576528	5.421412933378779	5.023858934895821	4.9075293148623835	4.588476192975447	4.832316356387713	4.545361399499935	4.51002016519878	4.484129550972325	4.50249419366097	4.194815606796452	4.220406030884723	3.937461840169788	3.957642052267184	4.0086798684668565	4.383976452261702	3.5493877471882254	3.5020276807369894	3.5562503211434744	3.4451842985803722	3.367868331161879	3.2620119994075463	3.2440124005812585	3.448039543396198	3.1727687309016357	3.4643400560560864	3.908587785395512	4.14933521830601	4.498483672154437	4.994430579825638	5.4424836489283255	5.912894999272522	6.435734863366864	6.757253652871957	7.647384084635872
50	12.66825051317419	11.967569198821812	11.39904568796275	10.52505583106629	10.304657850552289	9.109169761520805	8.457108535998643	8.535461744368458	7.505545909346581	7.162139076003197	7.1707392362249465	7.028662676845583	6.5575786538769005	6.306173460329012	6.160419235429396	5.854134242133581	6.01954429815233	5.614316085601862	5.476909947618925	5.69381595173797	5.052755547695936	5.302108860699991	5.2175566319812665	5.100279134469201	4.7045337253753345	4.995049531837488	4.85453123197723	4.671447080321917	4.395252215837183	4.580928226927381	4.185160077996821	4.240074614259823	4.14990031868987	4.000873397486014	4.049171733930574	4.123245778784551	3.9821509717751997	3.8299193033478574	3.784327346467354	4.551797060977399	4.305436251039174	4.760614201070844	5.068789547029089	5.681018818323493	5.9856011674931775	6.412102867852697	6.858403090265202	7.401022323043255	8.026725459915967
51	13.391513273982476	12.952135587779612	12.19219920183162	11.660550271922576	10.545753468350975	9.908185570105427	9.392206502602413	8.905684242355958	8.433398063825367	8.236181516878299	8.335712399624615	7.712896660212478	7.144614046421562	6.989559342172799	6.723259984587016	6.484028265169891	6.350905020138906	6.276170909116783	6.171650821683504	5.607992361497409	5.585004212879234	5.682319993147994	6.232142258212217	5.760690213542707	5.417119483304009	5.304178487729271	5.439337926503648	5.166815374993975	5.173805983239551	5.0740780354213095	4.941859922711727	4.6442036552364545	4.653599053608271	4.578010326627009	4.474027466470179	4.616326752295105	4.29010636143655	4.881283680888471	4.713137268974343	4.9792975931507115	5.241356075085418	5.264227465894638	5.791034879656982	6.110181128196825	6.558727761877923	7.036804248424941	7.64526742239606	8.088011152062435	8.642472766207296
52	14.366060710248803	13.439350428998486	12.127686865700312	11.861562343443808	11.105409201301523	10.544784049400505	10.121571641438582	9.705097615730224	9.125895675570215	8.645094489562943	8.326256273053374	8.166441465225832	7.926851624621532	7.4664747286626385	7.44523460851572	7.452101789907625	6.835187456684379	7.057314681933414	6.588866011210676	6.541169456746166	6.531634676335631	6.464041451930323	6.829652598924538	6.700662657509382	6.1445555423801075	6.383017555935903	6.428494198102124	5.900988826537049	6.006182011396468	5.80474647137613	5.888050106510086	5.343912912787589	5.59117504286603	5.541407099997583	5.538319555208194	5.321650778361105	5.373030986540768	5.379661848080535	5.393187274864729	5.710285465266312	5.6796193235588435	6.036582490449863	6.508834445764194	6.58467238804561	7.442204829179775	7.3876741710999445	8.232150395909443	8.717403192136604	9.649610493790018
53	15.918435729388445	14.114843156016772	13.086439390797029	12.813858411132482	11.685784036057207	11.953468225007596	10.884170509946705	10.085621676934705	9.9882094342893	9.524560039367376	8.962900587395923	8.70733147851607	8.689607091386769	8.121931548741488	8.094588159208488	7.467239319295809	7.872745548415151	7.432855371800928	7.557419702267669	7.460300942074037	7.477430526291304	7.5191183643515975	7.128458601316148	7.008635403045649	7.01113733210574	6.792480501760746	6.78648452831601	7.043112515928762	6.582852128161507	6.591692687390947	6.405877885236141	6.396321329132581	6.254845459639402	6.130160596676582	5.770966382296977	6.2357575532718945	6.3455616600458296	6.190968810336447	6.041029040340119	6.564369327898206	6.671616760901677	6.695642574201956	6.980391874571147	7.397632188106943	7.906159896345543	8.387205716211811	8.866416376912976	9.471764492003373	9.964099276629273
54	15.772887621341384	14.883858520443312	14.359400708935006	13.147751250560392	12.879645762161894	12.548093229538232	11.51925027181435	10.902885001468912	10.771745027085226	10.104218488659914	10.18345919645712	10.112545713718994	9.289552180266162	9.084122302842967	8.81645285189073	8.789066011941312	8.332045521690965	8.219219624702442	8.202797141489228	8.135582426446407	7.941040884244925	7.831094592939609	7.609718154750043	7.479522508541443	7.872822721597141	7.797889405357019	7.377835362939763	7.247532561724729	7.464304788363145	7.013506994667192	6.796314877314102	7.062180496997185	6.988442893404233	7.187465281052	6.766463902726041	6.708053572621939	6.582735749242841	7.020942105659329	6.928715874572137	6.891140899818559	7.402712017321119	7.8210996592312645	7.587627059140221	8.194001737853771	8.253503424485665	9.11893823038386	9.90880994508387	9.93455394232677	11.060904665441617
55	16.64348962979692	15.518669138167231	14.772976682774878	14.202386075668848	12.970226078112379	12.969964861443358	12.280858154838256	12.034916648872567	11.211475563893929	10.732734909446892	10.934892256405963	10.122482250046149	9.817229095738366	9.488120435290096	9.679450298387366	9.179592563533854	9.133303614997176	8.877945809114397	8.850811947173783	8.70451006372822	9.073935011346942	8.823055118960045	8.366764764333116	8.567211506180097	8.909405533659566	8.728875434963436	8.313497719002793	8.335640767962381	8.128676685093417	8.554757126168672	8.091752360349982	7.772659889365354	7.693306713131286	7.3436753725273825	7.791144059691382	7.770941508550817	7.5022762195730195	7.648359095495671	7.7802719186413585	8.184748814558269	8.180226676784526	8.506435963749585	8.327288562455415	8.652284608157636	9.43584408881572	10.01422344599375	10.298574018127098	10.670688101024808	11.524616850334741
56	17.437997028405796	16.18619058364159	15.461982624671485	14.808453587598816	13.949778748315307	13.839108255689641	12.715831715771934	12.364376067651278	11.88487233236768	11.506787523964803	11.228803715847604	10.895952201450283	10.352843150166096	10.435451706273835	10.063332069682314	9.826906016514485	9.698989727440708	9.82172454115262	9.377750210412461	9.8697005533812	9.409145532514128	9.309539487358576	9.391577711724477	9.33170258855288	9.182009773347826	9.086052613792774	8.808823638155054	8.908578796253241	8.749971316874923	8.850948470845971	8.441540233681575	8.285399029962303	8.34927214092904	8.286288092878499	8.239815681618257	8.315474103894086	8.574071477229124	8.25665869332493	8.529162525125184	8.524960884799986	8.813562387027126	9.022443693401325	9.400154310169548	9.898229979217419	10.090536933630093	10.549197820830289	11.180127599273195	12.125582003462824	12.39486142954108
57	17.978395687345298	17.433606907713294	16.089897035551406	15.039131974093815	14.509529513391112	14.361187224255007	13.826321529408665	13.171092982002902	12.474509115230866	12.631986643385767	11.601013326458025	11.34940336141777	11.097817520323687	10.995544516927975	10.654062881422211	10.532204926740146	10.446926227907454	10.562665419151799	10.536383692543012	10.258913706727725	10.042640846003216	10.172853413016	10.25858330198521	10.336033350988021	9.700371945579676	9.966841059146674	9.775606244043253	9.573764840610147	9.564000267049137	9.374359726401895	9.355139803224562	9.140823366869192	9.17996018283278	8.815428008810176	8.780089956128876	8.696830295481409	8.744955986283298	9.10996656727061	9.13337286237155	9.05995087703205	9.900933577749644	9.201858030022157	9.841418338196153	10.438094182611668	10.446515735596932	11.23146138760677	11.476365351588683	12.344506912757272	12.789281631862991
58	19.073592544710458	17.493221192311605	16.928444196333096	16.501715806052076	15.405105166684411	14.632276913085935	13.980889442466129	13.89526659493092	13.122802523113076	12.649530952333365	12.294461876651518	12.169285270085872	11.900325516281175	11.518502892782895	11.343308520236704	11.283621975058946	11.179710141634525	10.871169599920204	10.882111925790879	11.132620375276048	10.872864094404429	10.831383657308262	10.515407380506268	10.991793016348014	10.451431720322121	10.426684395755005	10.113689734377632	10.611900869262692	10.317407333686573	10.08868953157954	9.810866916699863	9.696255681697096	9.399491836594148	9.681899106272624	9.564687333041169	9.589192878496531	9.480688068517967	9.809291626315567	9.58621784232592	10.178228024278235	10.259079374185633	10.38220070911209	10.47298074092184	10.919553625160296	11.045090746910025	12.095160149221723	12.22897118819349	12.79493977983254	13.545863355924748
59	18.8341196485095	18.26039973025037	17.514667533395393	16.826069608312466	16.19789443871445	15.180176486917214	14.777565654917428	14.355620224297205	13.417506331557853	13.015917482511911	12.858984340654036	12.709631496028054	12.384672759862232	12.267399181545063	12.04903131331847	11.508652857794175	11.66116733348532	11.44087499646427	11.74832170986469	11.509758551903097	11.971341168152403	11.304419774959872	11.431207876534746	10.95860082972995	11.458083338480034	11.161439272177105	11.059272812214948	10.986980992363144	10.623054734377758	10.707285746976714	10.528226314956884	10.033622263218543	10.33187685960436	10.226134616836962	9.96642798738785	10.305389120194596	10.04917482062081	10.352612235951659	10.237540617071538	10.37839824524012	10.399960498591891	10.885023709124082	11.2113167357278	11.558672442634492	11.78906510792529	12.18245756980373	13.156379561394893	13.609480936342102	14.062454864457745
60	19.659051657678887	18.585763474941878	17.96533757525588	17.10662982274677	16.52488251117756	15.451657758987478	15.434691313887997	14.77569998234253	14.126916995004839	13.653731489746683	13.28515253034324	12.750866617935005	12.350615395133726	12.242452287489519	12.300501828908006	12.29410938955205	12.616183357122921	12.423870830741935	12.295067058007291	11.877121010317222	11.432286076181674	11.7416858039572	11.710642895727432	11.408549409891673	11.692854408737052	11.90663754674562	11.269613006016195	11.545632827121647	11.22229586403334	10.961606197256035	11.033617276914708	10.878026148208038	10.598102841671183	10.988110133303662	10.612238817169665	10.618452750549508	10.797147292147526	10.323220004541652	10.772057827024371	10.856335507762928	11.396928013263878	11.453990488875956	11.729598471781081	12.400786568463966	12.516496829610844	12.621839488497443	13.373867093120067	13.67724367009649	14.51988514446057
61	19.795515069511463	19.311474604049806	18.494779550939587	17.413188997740185	17.140059726503644	16.332476563273786	15.401318567386076	15.227138252068851	14.56784882879748	14.323743569246563	13.322957066469002	13.045771281326083	13.262681779800033	12.88941873863137	12.66368332066926	12.695322696115028	12.400143413271387	12.215220609324287	12.035644765249852	12.569247472146774	12.21233086432543	12.209140076220706	12.392440047727627	12.130022134749485	11.839623254955436	12.103814882198499	11.599007121381666	11.658085365154655	11.559694338714685	11.323363160333505	11.374112013155278	11.197522416851509	11.068264999409209	11.447152623094222	11.362212633194783	11.332934512526158	10.830061708773036	11.2263990743167	11.600268192932042	11.485864310127605	11.50569860713546	11.933196936559742	12.434972507342078	12.830940125376028	12.680262781322496	13.445645673803487	13.762308599637636	14.346578847246231	15.060738672388238
62	20.133911427264927	19.31526423092808	18.672857505096342	17.33852760099473	17.29362480418607	16.073252458653126	15.728799833157293	14.992201498291724	14.667697029004929	14.448551580916272	13.830631647789765	13.48514653123154	13.529331196304756	13.057506312785277	13.2819234925552	12.77326322622189	13.379552243686923	12.547890060514142	12.716739159176269	12.429473154476987	13.26316205978701	12.442001295342276	12.27125696513819	12.469834747283002	12.458359188939939	12.183929914763196	12.041362333278688	11.95459169216633	11.645429902520991	11.797507002626924	11.730657482690752	11.917949855519886	11.657672054011073	11.779301251116019	11.480592627434763	11.246840722584254	11.348316908147641	11.617513906886707	11.379431135794185	11.67100193958549	12.307883552662132	12.25897229424734	12.422876595835707	12.678924201015402	13.016171520732858	13.661668905454308	14.817279727032922	14.695306758004048	15.43438596871186
63	20.640547583453756	19.598002011078997	18.927984932108945	18.178340743859717	17.036874607967846	16.461660400719452	16.08071907926677	15.432274027990006	14.806277509789725	14.690851139470965	14.023659878376744	13.611525991197336	13.580713841723732	13.36653175356668	13.085914674003572	13.164497061440006	12.977066986469769	12.757055411168427	13.03184395418928	12.80680601959713	12.91384960106674	12.513504636037146	12.836916759845614	12.588169876438208	12.560818242756095	12.581174978047347	12.242073678101384	12.238579942359822	12.095388563652946	11.962334181609865	12.137606973829328	11.603524201496729	11.54988993037323	11.673287969525685	11.987594543280913	11.616306447667558	11.641421287517396	11.682321326075918	11.846581720097056	12.104222703519753	12.356647794385799	12.50408488771148	12.744135943115893	13.164672560773337	13.780697418019995	13.703696294008502	14.59656508708938	14.990452126436043	15.376939557057133
64	20.662040467668735	19.872269922196498	19.088122846113613	18.07675612551149	17.563376362975887	17.182086975765294	15.940001342882356	15.427224364722106	15.039603395606942	14.732083841295932	14.437387661896848	13.799224212773991	13.767768336357147	13.514786856132355	13.274231937457113	13.01005874744067	12.993819798836324	13.136449639021695	12.88629292656345	13.00627679258097	12.591085118238912	13.026397494398122	12.845637278348391	12.536807320073564	12.475380856890899	12.865795270958523	12.715352590637899	12.013470734010046	12.202246601682333	12.34644387727504	12.266303090753944	11.901619531423663	11.552571500423262	11.513904012281618	11.542256585845374	11.756189701018528	11.903440598537433	11.981486878763382	11.984547326282641	12.157636038629242	12.254446408391996	12.459051507177428	12.640514679172625	13.412358307991202	13.527127568260973	13.835028870818695	14.777855064730677	15.117075996895277	15.434605132611642
65	20.802678440462966	20.269519533050147	19.15621146323237	18.06256598462525	17.54687977542843	16.937044282966994	15.971882263963614	15.452561969651565	15.57187642557098	14.808489208193745	14.66126095849802	13.568631634315125	13.629973021188395	13.517055611095163	13.296534881233713	12.890916222979683	13.126343624249621	12.925936004205871	12.978417881994677	12.851399297909362	12.743585116772046	12.812648017812974	12.653029993620457	12.647878235771184	12.502827159167635	12.445613695388314	12.518586272278078	12.195527903154247	12.620421430326456	12.004880207581191	12.046718597409106	12.022797375981837	11.747168094203644	11.875807358085435	11.489791627277544	11.845683005261762	11.81549864636174	12.381799704583376	11.953985105487309	11.689712467118158	12.08863560479659	12.413420828348238	12.81137130272257	13.609297450357694	13.35684983778981	13.987365963145209	14.675891018300764	15.105963646382428	15.426996727359258
66	20.58742609481051	19.797244673352658	19.365679615811555	18.281721842611386	17.33229005261728	16.389957664102724	15.819431356983745	15.308094727815298	14.98420874784178	14.842286900957513	14.29959819023588	13.558242092185946	14.006033528120625	13.192417776804227	13.121251252292616	13.084702609503989	12.760743912922955	12.926517293519607	12.565366382255583	12.506006525920245	12.710539737941033	12.739951993985638	12.894816485717213	12.614203771618278	12.338090776446172	12.174551645695306	12.54486758599549	12.440863099158403	12.268515885596639	11.988886156220365	11.665084439517614	11.703792754039608	11.809189351086351	11.696854491726295	11.766548480741054	11.52565305751828	11.62479992076873	11.45428382199152	12.037989233918521	12.224269965249896	12.264805737832457	12.204030331676801	12.454946265933682	13.398066310136674	13.4365410266902	13.99506512035271	14.69963569902813	15.215972126496972	15.829338035714716
67	20.121010744635143	19.441965115535545	18.7005515601862	18.18456512279581	17.00952169561646	16.562035125133928	15.991069893241352	14.862447496496301	14.99465001371161	14.489561596624196	14.038693198265653	13.391372925468431	13.269798852505136	12.957514576932306	13.089025333359121	12.570545528884953	12.748967685500673	12.876277900214514	12.159097415410947	12.371820079411535	12.458968702381174	12.27249857337928	12.604790753206746	12.329210823308516	12.246779506208565	12.002194806738405	12.154583143063874	11.909386275545792	11.706733030015936	11.835082212759156	11.727505893464444	11.98266650737462	11.650554500091314	11.378486725586992	11.16152605397515	11.495463516843103	11.748367944981098	11.468908308400355	11.581016257123927	12.012747906137706	11.82992983992531	11.97942671470853	12.605125840361595	12.868370545779023	13.434357929544227	14.023901647970956	14.485008935146517	14.961409409425064	15.831678008898063
68	19.905076983815963	18.893755015352802	17.94575070418199	17.061655605270325	16.43692003054338	15.949747535107253	15.387674053415388	14.885658049858701	14.305417596571022	13.846803902024048	13.416651282374769	12.864611875750736	12.759917072373657	12.814556186386529	12.414283353666727	12.417887520312238	12.298994291714063	12.194040173871812	12.375696628918424	12.362146387282689	12.182632994401562	11.933404588712166	11.84588990397504	12.128007934086543	11.995059697894426	12.023565159840917	11.865755272209457	11.713999562581192	11.766981230518905	11.468072062733327	11.68542707204838	11.208920759195388	11.18600092536018	11.004818094697535	10.991307830693582	11.140098109129115	11.16102940172858	11.337994860531804	11.720743397909434	11.7949032457899	11.745780373321054	11.986703458948165	12.627241468859566	12.688853721776784	13.322663454244172	13.744622266419086	13.83811850829035	14.54279557427974	15.209574075424115
69	19.28446370248622	18.356690025389454	17.470554250568487	16.485906302606587	16.322822570264528	15.549575689049664	14.859018371963696	14.298062608222647	13.947711059139717	13.482661357993276	13.229732778695713	12.94923616330361	12.603863466905466	12.109967191937702	11.851815766067698	11.919092480982183	12.068417268369615	12.256721934719643	11.718089781559609	11.769730862112201	11.679063347946682	11.686147978392608	11.85791874439835	11.534105393819779	11.766265386512984	11.74709236621116	11.267225552059472	11.591146166546134	11.585974583910838	11.281251806642311	11.238132477575093	11.09793573756831	10.85702604036897	10.714594386484048	10.75019939357583	10.69567629859802	10.999286165229226	10.768018625331187	10.898575922799374	11.257545475103049	11.257164697121112	11.65239043472163	11.856698010158722	12.422953591999036	12.796850882682051	13.291448917268594	13.953996331972736	14.158388294089754	14.945085455007698
70	17.98392059985331	17.320834748512276	16.862284955051084	15.811765440313568	15.407862657875768	14.938761097330769	14.234412954586618	13.435242266773443	13.406154484287509	12.814382904900363	12.622520419624273	12.254670429951037	12.05289915536918	11.833478998037464	11.537089604552719	11.40234624558061	11.295296149040084	11.394378915318494	11.499208997295874	11.641803201071227	11.348104796027538	11.347245881946021	11.367125006911952	11.11428718233522	11.058079749714112	11.285443698235	11.224257925479913	10.77975208472315	10.57356256690347	10.706222587491592	10.554526252137332	10.554907743012066	10.426601302511626	10.137334006173965	10.114677044422287	10.084293678477486	10.416504773949441	10.475918640544922	10.655674516331581	10.684542092468467	10.72420077730047	10.991155417097904	11.734364886552218	11.945722790686748	11.866527954691797	12.715731917152649	13.085113351612552	13.883195147461516	14.630606828980849
71	16.967880192045808	16.555466934039988	15.665669195327268	15.360015839711126	14.30161212023437	13.868334128902394	13.399109438401258	12.781554487642026	12.66985295802811	12.179744902434567	11.782076170795502	11.611169969312009	11.52419094654736	11.3610736985146	11.025989348894484	11.000801332985839	10.813987581103298	11.145956346737723	10.639759421147957	11.127536990199491	10.580196502804046	10.84760115356	10.507627924769947	10.78839072736798	10.55943651509335	10.232994645793136	10.09622892273818	10.203970356497777	10.331340056005057	10.132553488871068	10.404272158138212	9.76667419441693	9.772258753780925	9.749955772979272	9.70020255624488	9.96957116557144	9.82999362808469	9.73398824946021	10.24441326627036	9.970658912565561	10.449063841862095	10.746559430686833	10.663794211284245	11.6691573857242	11.583436023884623	12.035485317802667	13.167685035004867	13.149101622956202	13.972640509157019
72	16.3404785187266	15.9684783726163	15.004815620894256	13.856338188784447	13.560985410390781	13.460502590768765	12.314349690360208	12.47212013619528	11.885858745002942	11.802559465823347	11.179569799412592	10.995144376282232	10.56814185582535	10.443731721576025	10.658027232115499	10.429639103693077	10.051982895440958	10.238245236741474	10.195056750044388	10.421296816630765	10.277150244029357	10.174224873641316	9.99938486631859	9.817255734330324	9.980236103807073	9.854563426146543	9.934283305101228	9.879175477509953	10.173566363876184	9.718522363634737	9.607268688051006	9.112930043210554	9.101736682315169	9.230722609909686	9.734391078280034	9.073244479446426	8.953665803990527	9.045873631024175	9.311702188798602	9.320555270323835	10.172372904394413	9.922117636499188	10.460115133530532	10.555472837890076	11.04116575630017	11.49209809744979	12.133416526926561	12.699337768284021	13.432958614610973
73	15.321095183897956	14.345322872566705	13.881857023070953	13.043391046001048	12.230790324996924	12.120815734895611	11.95251043485803	11.24920096198312	10.811336498028496	10.761807020672931	10.390908550402738	10.306723941956475	9.896976088628914	10.177295658687576	9.922947398966627	9.813778423275938	9.465054877099618	9.571451964590526	9.307192955451594	9.5591212666199	9.495194040136761	9.476392887436752	9.293106308925633	9.632068493327438	9.67632973127063	9.259751556582634	9.251286018991816	9.447488932830133	9.057495000550919	8.899450183178844	8.56807502783881	8.635454800287583	8.38551236107247	8.607711350857524	8.441013303969987	8.68921907569073	8.397987792074062	8.338012881659118	8.58595156024874	8.977702576046475	8.809920397656983	9.267512646266486	9.699377323699276	9.858255548329165	10.741342916595999	10.762211283665527	11.274120847336928	11.96252020239937	12.897034441984992
74	13.817583431196088	13.42186752863348	12.484725691656626	12.110714864141332	11.550797538938555	11.097014715925024	10.514600657620129	10.130613373294484	10.349553242218432	9.884572313436546	9.676591141250077	9.080150843568255	9.322527142855481	9.073857746534124	9.021653030412741	8.780943883348284	9.015300189905311	9.095570405850633	8.832786516954844	9.026205284120827	8.897837053738888	9.123138546466619	8.506167804278249	8.838126710758143	8.420892782111816	8.557969462160214	8.281626087120184	8.437713999854484	8.296828244291866	8.3563747477541	7.891878013693698	7.898010923046805	7.995377556690466	8.28576250392494	8.089968073749352	7.758662006359042	7.53472141116727	7.978513746202827	7.974049522582036	7.690414289620614	8.4679352775738	8.371071327911107	8.701470723281394	9.384078491312206	9.574980722698797	9.893935600341214	11.081082022135535	11.256727147606165	11.719828957281601
75	13.143717988982337	11.973324310869803	11.650427716517978	10.833789049885157	10.576188950808053	10.094695885400405	9.601548083300198	9.460775392106239	9.31609064748169	8.901506671011548	8.62512000290968	8.504311591239126	8.303180121819818	8.209093420130475	7.976236642255809	7.942724260442967	8.245957979255884	7.816588373266906	8.1574492560925	8.093403735718267	8.080995448990233	7.800289764493222	7.829161815569972	7.661742897663375	7.723430580172437	7.935326592764531	7.715204075938891	7.79297436397203	7.679199053922487	7.4222401550360395	7.110260942030006	7.5238077692153364	7.295068697289907	7.190627122117039	6.897703764804683	7.24006904249824	7.0977260666996225	7.2064068068135745	6.834074325406645	7.53111627192676	7.8084022854062605	7.5937477260141	8.186462583962346	8.229290745104066	8.58011254182266	9.089475211444066	9.727116722494255	10.32800734312059	10.580713290895687
76	11.943128745021593	10.812480735474644	10.214053754115165	10.350266813143907	9.468460545918305	8.909921750322864	8.730987537143234	8.210780189580204	7.919862346790374	7.936937066445715	7.765683624927711	7.7476949268187445	7.762800482806416	7.708061477681799	7.152182688920789	7.412023389929191	7.26402467043824	7.1048206708260855	7.127896985087852	7.136028304611493	7.0570791673194275	7.3340371134403775	7.211773833787638	7.172021672994862	7.182807747284686	7.040012678013209	7.010784527630531	6.736844803466779	6.95004937865782	6.948770011237705	6.56637289088947	6.458488879064076	6.039632359863935	6.323834620450586	6.393492658377606	5.887911738145576	5.954494246032987	6.140215852090915	6.235795212997879	6.549943033180093	6.629917854722425	7.024892719281937	6.913161745096703	7.796687694295273	8.011980915972837	8.099574625036997	8.77933105170094	9.288118683218475	10.010355097773168
77	11.035516671763958	10.213043115121076	9.483641677457122	8.841095082722532	8.424424507979824	7.996407358588764	7.9051429192860025	7.428351067603348	7.099162181342693	6.994891406435078	6.93403321482947	6.78347802408105	6.748091385837256	6.500185965391267	6.184062945724407	6.348511789372574	6.480801523817781	6.7068535592609235	6.863640933192317	6.336298299520611	6.314004074518951	6.382967622962679	6.246740905167633	6.5042132064665825	6.380720734316169	6.678038467620789	6.1782453134101925	6.141894069770149	6.173493201247847	6.107717356169373	6.029712326768048	5.805682942537079	5.857548069551637	5.585157331380531	5.481110308186804	5.429922875019727	5.177555844674166	5.500438104184799	5.503849558263546	5.61369906068571	5.743946545440426	6.3692897158944	6.429197038005071	6.6444789335517225	7.206709918826632	7.748648161677106	7.807630129802968	8.35729250682391	8.858945849535088
78	10.21869005072993	9.064802245690913	8.628113603913727	7.758314228652765	7.396736479293649	7.24232999478008	6.931462269445549	6.46448135229798	6.345604602298584	5.836644741586837	5.846911331261092	5.874876987660482	5.583689085779466	5.650467435819529	5.469776854322446	5.844892934620657	5.686656740166971	5.656437578741855	5.6218876171662115	5.735093776894591	5.47032861959433	5.414864270751021	5.5495783787871655	5.691573701901342	5.982794884829747	5.468348027326077	5.758270087064353	5.497116418959665	5.336494772063478	5.25135973359675	5.310956128851853	5.003414338434271	4.791760445649306	4.942484041167626	4.650184837907487	4.671306020013272	4.657652689650036	4.367350215818865	4.640330199069986	4.414187406860985	4.825549278442954	5.053932257975061	5.554689556122131	5.817462002223373	6.0922074530299835	6.158958265331366	6.7334742799143985	7.470190995475317	8.166648907835043
79	9.4671731609649	8.525786132435405	7.583393970788302	7.17663772569141	6.500535741503308	6.36222302097828	6.284027901069388	5.731240033763681	5.495506010824251	4.994012871646838	5.00025639582762	4.83529484543153	4.851597327024798	4.85672689117755	4.783581527669581	4.782269428032087	4.596114197955867	5.073226995877418	5.082304654701216	4.695430049619912	5.005033124952324	4.875216506372208	5.0163359846906665	4.727907967936603	4.968261632827109	4.9149317628957565	4.888127470517154	4.798160953640491	4.898497001127024	4.529354470730343	4.263970542363113	4.149685337198051	3.9832869247488536	4.0106633605606286	3.9094338852758534	3.749278389784474	3.7971653412108903	3.8487518523169384	3.812092223881208	3.961330903395098	4.013236841551503	4.209522706879335	4.533542170105752	4.821149429183562	5.46484427441596	5.632074157118236	6.211715159799394	6.691910217150528	7.092839651318555
80	8.617295178521232	7.331986350554344	7.112942334661463	6.685256156556052	5.772821332009851	5.538882294954342	5.106801667962673	4.93232451892845	4.703728235961611	4.527359888988826	4.231458406241673	4.217160666595012	4.08342149608098	4.233359733771992	4.261438370660894	3.878566924347493	4.052992514977781	4.153704283280785	4.287028000015555	4.268466698940129	4.271857806543929	4.054385230826332	4.2915757401248324	3.996103059731529	4.071479359380987	4.2414550541249305	3.9671783309110618	4.150506587502036	3.718101923920641	3.5919114302717583	3.653343024696597	3.521886534269177	3.1610528312474315	3.4196704709598618	3.431183385013086	3.1600319166803725	3.0583839536541895	2.9952831709920797	3.050258781293296	2.999720095546242	3.244913245240503	3.544948617275762	3.7418808413323887	4.2827191790047445	4.151717884227766	4.7879744230320265	5.397285341658051	5.660752839137886	6.765296707540442
81	8.193628113765357	7.223179617204261	6.296586541458778	6.1938167423074955	5.354184681613649	4.798840516378528	4.468709280590728	4.27744043051403	4.0028463517849415	3.7816047490407314	3.8476909324315636	3.6541559561530748	3.5492234010038333	3.231318329664288	3.3661658445163964	3.5401684215886493	3.260857259354042	3.6461600288023215	3.327594241572289	3.175383889410396	3.2914611011162074	3.1714839522735394	3.3671486033009983	3.4040881044722973	3.516065125636289	3.434357943396285	3.2909914391003063	3.3438733490843835	3.0720533582193283	3.274079381908341	3.0357266386850883	2.890584511584467	2.715269288884821	2.708986811448966	2.4584868890357257	2.685338060052726	2.404868853304367	2.3004522284294158	2.3744774747848174	2.719980969486807	2.6044256939574	2.801050990597517	2.842509985749829	3.245488951598376	3.8793478316483614	4.132417210325826	4.431351769252556	5.367130475859502	6.042452030699817
82	7.34829879509563	6.546212325445417	5.694014126909967	5.513480906212869	5.005337160466885	4.180630758691926	4.0823959995282255	3.6972002976706206	3.3621743410520355	3.6000135114108662	3.103859763751979	2.8668460681344525	2.6644741867409962	2.831403494639039	3.3095558711372126	2.842683299884479	2.6873110966554377	2.7253695074904423	2.730562293840344	2.9854229648668555	2.8913272944783133	2.6052317900585917	2.9381198555574235	3.0869468987290247	2.998149109332857	2.722457755911906	2.560404305777955	2.722210284692726	2.603719396503905	2.5438060958803552	2.4898687756617566	2.0793987928129907	2.146982060028482	2.075383154974741	1.8212570485280954	1.4739886901392767	1.9662361281705296	1.585829252504542	1.7566081812073797	1.663870071579149	1.95951831100375	1.8789799497821917	2.543294824151511	2.7704918719582103	3.1053998159131746	3.9014553114497312	4.035479959485778	4.474700117314426	5.311397339553596
83	7.135272199297217	6.226604355155049	5.800675695739821	4.924401568172416	4.560362609315958	3.9958165427541656	3.6773193222382927	3.282178287502766	3.1099137635153697	2.9351776515450414	2.517726683963205	2.3602996034923605	2.319085058023214	2.336761801299004	2.306880109858345	2.291539622149263	2.255755713884862	2.241265600849843	2.0298461734904762	2.280288565795801	2.4230675160288033	2.4038962103900667	2.5082921316658675	2.240978872215539	2.4718856396119913	2.2927524448327867	2.345655982831895	2.1173029240149894	2.0575219770628985	1.8964369045699643	1.8725579257214022	1.8357127454071618	1.7132508289728063	1.5491912870036924	1.537021749175012	1.2722606696947025	1.260329196674105	1.4664287953835666	1.2455033179536619	1.4140484241397955	1.3669871195126735	1.799548175434019	1.7322707996996725	2.332727302023705	2.4261750368324764	3.319827489556708	3.4506535724711207	4.1841534282153425	5.0160207533697045
84	7.097732806646744	5.909478783026869	5.203118852116843	4.882520338188613	4.205691354081358	3.9681991485476504	3.4117130251226406	3.1444779407869854	2.7062629253284163	2.722933591391982	2.348443646365296	2.3469811932371707	1.9889314196982602	1.7881919629849046	1.8139817900863484	2.0222768346501994	1.86585185018716	2.210672976128995	1.702737689799366	2.154916673891764	1.871448935268453	2.0647732123673874	1.8926146937475208	1.8066831476539482	1.826811436817418	1.918228961971539	1.8478877947475993	2.1588832818713035	1.741957155617019	1.8983629319237902	1.6947743782527178	1.6870839517605827	1.5637625835379705	1.1575951191189509	1.093693311539928	1.022963659330375	0.8905331022721734	0.9552525348238543	0.7911117825216554	0.9131638434679035	1.2780927076720614	1.30815394998812	1.7039670463498355	1.963519086368108	2.214042633589414	2.9942165127875864	3.3025416580596603	3.700716911969101	4.363997007330476
85	7.013225009381652	6.35807073519106	5.44465074782224	4.4421914419631925	4.352110191743057	3.6446334557776914	3.134219481291355	2.9592359327339084	2.8309329643100103	2.33945147983422	2.196068967989488	1.852544418010484	1.5293513524447073	1.8007091647817344	1.4990410485857915	1.6312604218700058	2.1545658310633593	1.6652142669382934	1.8029015770214611	1.941651236314783	1.645706161075739	1.7294335173453321	1.7349914485124698	1.8038776148937146	1.8337413987282858	1.831604506176367	1.594880621050332	1.4899619275519553	1.4485544325311368	1.6012607558562157	1.254773912491677	1.3847813495203267	1.2263722140920033	0.9835089680139637	0.8139107762672824	0.7013899062300579	0.6241721054188663	0.5090219451118303	0.6899220537474982	0.8705245624939186	0.8513742869837273	1.1960526308004678	1.0979186184459655	2.0656071881069735	1.8828742228292894	2.59776074347013	3.0946641480006196	3.4885476005632143	4.093991347309588
86	6.90571244892092	6.4493487515506205	5.182601555900186	4.704974994581524	4.347992708983683	3.7772510299675144	3.1645986222861433	3.057465484032358	2.675569547520907	2.155229664671105	2.0007590066992336	1.815548109402168	1.9203677502092926	1.5579937832286372	1.606973942342087	1.5782694332083755	1.667204813481649	1.7077650022192303	1.3207974701728933	1.5519691437777947	1.7270331787516557	1.5025897299053836	1.6191885073171841	1.8138188700506452	1.7210316316882652	1.7097319442155374	1.671262995874569	1.478592759472864	1.4417382054046923	1.2066589196748323	1.1935295075925287	1.299499009075376	0.7525987709371798	0.7680413578854459	0.7565908310919545	0.684317465635889	0.6975469308419076	0.5114788600252176	0.6898617213805238	0.6011314713827112	1.1167305058351076	1.1403418414426465	1.3912215709245732	1.730179530682327	1.8342837580838687	2.4802774097715714	3.2215177893762537	3.490423688621161	4.010473963421198
87	7.253497265404631	6.581602012238118	5.6995089975374995	5.483720817988118	4.061268526362456	4.198764144572916	3.51538301364771	3.012379314414665	2.6150315538256192	2.390123652514861	2.3106694675164094	2.107117359060557	2.0056509061072356	1.833477343903799	1.59374242483982	1.7709213447864123	1.519869388107403	1.6856681159698121	1.698610512019191	1.894892468741082	1.8073611675815835	1.5537024827119854	1.940232292970319	1.8182398886209716	1.90937838887295	1.4882828989961325	1.5973130994517994	1.565467197749216	1.3853724820598918	1.2710087936369474	1.3240248208626166	1.2262697317997713	0.9919623037900331	0.9738314756007078	0.797354192995912	1.0854312907160688	0.7089201461127166	0.6654202202194481	0.6569412568110655	0.9899782789757205	0.9645966262486505	1.0649093147135238	1.4860718845792666	1.6470397263938281	2.2682720468443787	2.7974009975222573	3.496535796397497	3.7703438450116025	4.370308958710716
88	7.224064590380772	6.8436812514472045	6.210433054887536	5.071381259968672	4.8662229360855545	4.227661640457239	3.5769129599478675	3.5280958227963732	3.209358995888982	2.7853996571101867	2.6220007617563024	2.300518481383275	2.4830562059251635	2.012186291515083	2.00758069118928	1.7051862916551954	1.8326281634473753	1.8022299958719712	2.1463466555647672	1.7406757106743305	2.0207387467911238	1.88704682260179	1.9675670272052903	1.9736447639542316	1.88164350180939	1.8587516971817086	1.619228272527642	1.7880462882358579	1.4931435171440475	1.5928662738611186	1.5671740876193851	1.4305112891469287	1.5135858271618057	1.2833429817950268	1.0330046502021384	0.9860660868253044	0.8929253693395145	0.9383109110359875	1.1142464313171372	0.9062021148671571	0.881748695787711	1.5411967385463443	1.8355694756624361	2.077843041732721	2.405716299181546	2.894588666270077	3.9132195205617823	4.065470427664522	4.69853364530033
89	7.866332574469626	6.95432525467943	6.508308847352456	5.784891352569181	5.220220064963156	4.999734013951947	4.104979696147409	3.5473963827443975	3.3176119468894343	3.087537046298954	2.8642567357433606	2.9399328598174206	2.5295463116288106	2.685422229887968	2.262724262486568	2.2479225217862506	2.2572790793938022	2.1145426939155705	2.4260502266671438	2.5006363011721335	2.5784381044989972	2.3038828545478873	2.371124516364649	2.1986756783807273	2.6290211613398142	2.194545862839199	2.2315578416835553	2.130913137535667	1.861764505386832	1.9406033709687698	1.678319355848239	1.8808390265081227	1.693529445615665	1.2569820891473578	1.5261834317529388	1.3183106151312964	1.4789749182102492	1.3357451725268907	1.527262744571786	1.536011025527774	1.5412527843329444	1.8638173704556804	2.108592038966946	2.4134402779258943	2.8382961993980675	3.247124928939299	3.7225646756643673	4.572726326839051	5.2428196325331715
90	8.473790639009355	7.535307066417019	7.103940579083814	6.138801192040612	6.081581859270648	5.368204613014595	4.91859194970554	4.272025933929746	3.760299185796726	3.9676112593988306	3.4053588165079645	3.348121617849895	3.1844931990390206	3.0527866505322763	3.225649842984831	2.8687643982494793	3.126272283505399	2.868899291902183	3.0303929373518788	2.9853936512696855	2.788945870904861	2.9175684908594475	2.746970064155457	2.7523607920455495	2.78310048555739	3.0024562180985166	2.539926868419747	2.4612405911498048	2.6116638850690563	2.6646293001392243	2.744755481193798	2.194098763384397	2.1076206129385806	2.273202751798653	1.7546357997308126	1.9776769867260624	1.5503163664080413	1.885749143195195	1.9817525595129135	2.238023189162801	2.383335650166596	2.38392351682214	2.595739591477412	3.1205164882956504	3.502815080707448	3.8149483953740226	4.325389099320047	5.041746613322011	5.5065319383241995
91	9.233323994702136	8.433859017350944	7.654905375790413	6.87345856344486	6.404583927931128	5.966468151155039	5.5418307545903325	4.718201422851598	4.6230038990702536	4.4090140337918395	4.097786984921546	3.8764893177337694	4.03022390548339	3.6285555203860325	3.658970268782142	3.720502649613678	3.4396126156767948	3.3252451468730304	3.6793944006927983	3.3644120671718545	3.8162175785226697	3.620698431804796	3.6134602661252573	3.2776725720677637	3.6536484946531713	3.3710874561522997	3.363860760296515	3.1966509237525003	3.4489910446260947	3.3582930075283834	3.135919056998002	3.025876949855956	2.8649920554249313	2.955489425770107	2.7010319823773035	2.575795966919217	2.5482568621069657	2.720328664235036	2.5060686794543754	2.707891861930415	2.796240449264788	3.263383939111445	3.463536487133636	3.67047410748785	4.194263349351841	4.79064251908796	5.426465048645698	6.285512642546108	6.830936233810591
92	10.092731382272888	9.195188686999064	8.609444621086023	7.602828787408266	7.288153052514016	6.33094763603512	6.314192777953391	5.956470850574263	5.3285921897208235	5.174178725543095	5.131972718592339	4.726864731235534	4.676435313179134	4.385038547935348	4.470058195098258	4.371453776642232	4.295672161746312	4.645216257107819	4.351874735071575	4.315767059140595	4.504946189534396	4.323341026962275	4.533164615436391	4.491956995307304	4.40198178294783	4.078601118097744	4.235262616396599	4.297867620171754	4.143454275696481	3.9598457397930096	3.792138847119158	3.8776740140989974	3.5309479655940903	3.7802095073145474	3.394831112108992	3.3804468842294866	3.3411133902072563	3.2809396433709135	3.6171127849688376	3.5196115862428496	3.5942520817057546	4.082177000742924	4.657546279925688	4.852780200042584	5.309795606610122	5.683481749602611	6.15381174084532	6.948915359658743	7.29237818200459
93	11.193953676633445	10.192805199594488	9.636262994728511	8.961066214056922	8.052760763161821	7.752018968777996	7.460500244550866	6.5710354045808215	6.333155823469334	6.076240379312566	6.01412887628013	5.803350717766749	5.667029143693842	5.3309203200202795	5.467683139021586	5.325882211122979	5.495140435646586	5.247208884101465	5.5895709691135025	5.5624002940885475	5.3937368895453615	5.602054820967011	5.205727647609132	5.221774737511733	5.242851134274179	5.409994781834419	5.4037693753169425	4.9491868996736805	4.960095307093345	5.1867245829655175	4.59375927860947	4.716687386968493	4.81776321592669	4.444043873731104	5.1941025860927255	4.432951056828193	4.357525732166943	4.351669099875423	4.710062543410731	4.6116248697551105	4.702295251144729	4.91875118632414	5.332634150378179	5.607898896697264	6.157129447203063	6.961090927429557	7.328617290039808	7.843533812835474	8.267058054503984
94	12.134579277719531	11.572083115856337	10.816629199552533	10.014713539054783	9.263084422546347	8.956025650039276	7.952469610518227	7.645085185275845	7.631709447739403	6.933568821381095	7.12881886466398	6.62775078601261	6.688161397607628	6.5261865548183104	6.4774130702802655	6.618397992345044	6.402760386199811	6.734650929068147	6.2325806964790225	6.387457621050781	6.51120293229187	6.470509173986883	6.481099468834607	6.4390942357158565	6.387474646709469	6.283622858803881	6.782574427804319	6.255546797911312	6.544953478539367	6.4448217891182065	6.131212788893802	5.697641376008036	5.977821955681457	5.725710775064108	5.519199029321017	5.607661862670404	5.484077898630074	5.594041400510589	5.524467353813873	5.686246499505448	5.917489669354735	6.293016120408718	6.458592855802919	6.895889593079511	7.402492113717242	7.823553206801554	8.510201563574421	9.034724758394258	9.788068565468095
95	13.40892292533156	12.284713664423442	11.909494704532229	10.921235854473156	10.309912914477536	9.905999791475564	9.536606689139884	9.006706911145836	8.442510151001883	8.337396825511068	8.049592816646246	8.035230433405903	7.781045780646027	7.605170491863748	7.320857233749054	7.345803561858497	7.566074456701603	7.760715227752909	7.6950863080522485	7.705765795623617	7.77161880736188	7.412491413273973	7.739337883830031	7.647689953167999	7.8893246965685755	7.684163794234805	7.67310051705122	7.5674678852997666	7.432376220909144	7.4144778505362785	7.27893272088105	7.436064678481079	7.074239274573416	7.397213844932212	6.820062197186277	6.817804479666932	6.418403887681268	6.60355476858661	6.929887447447524	7.191911749486424	7.19217645470864	7.485031496236241	7.619870173440928	8.494724458295574	8.362354385668405	9.095275344333949	9.816515645916352	10.446501019945423	10.92108205050733
96	14.19277122564742	14.003566409210807	13.135991763451123	12.381074740542722	11.722327657686197	10.795722211933366	10.277939110999897	10.293128724965324	9.925946833880907	9.404415855967114	9.822067994741847	8.754048798186963	9.173152282812822	8.970897581224444	8.687313770249162	9.370557693176105	8.98664117711957	8.640129269459731	8.991501484824454	9.018622090953357	8.915116821516511	9.279374489872644	8.765872903485473	8.969022489734552	9.166367301667915	9.116010305679232	9.341407451499805	8.98740923990273	8.915940861115306	8.764298867751235	8.555317132021854	8.612389112851293	8.387743328777724	8.179484164721078	8.233234839007798	8.098026964685019	8.1499671368628	8.140580704248192	8.4805898993772	8.410561610217417	8.17998882942558	8.881355892485685	9.022661172181714	9.628025587896609	9.97732589016478	10.38605027260246	11.132406231046147	11.683086710404998	12.202990053483052
97	16.242909654664263	14.782039456309063	14.134762522168646	13.350688510769617	12.732396001018785	12.344307123660377	11.874830758260458	11.205059928939281	10.671402038781258	10.74755980492461	10.462072269293046	10.338106726469698	10.019940924076392	10.442857477509445	10.297498600890389	10.023493028745332	10.479313001087883	10.133456187467583	10.482476273250985	10.189973932680159	10.493091026330555	10.284631796220381	10.600165734053082	9.965821639749215	10.279085511286318	10.298795307727222	10.521014062882232	10.624392190706665	10.09111342326072	10.12014178221176	10.179792479843139	9.984951139962769	10.027957278488914	10.015422598955961	9.56267341635592	9.445814425538519	9.474350837192762	9.806477111931219	9.774987469216937	9.754417926319162	9.869453851971299	9.940920058696829	10.426642029569196	10.94749339600085	11.524270733340517	11.807114623815089	12.667054766383462	13.124723788741601	14.117132316095297
98	17.04576703886753	15.99809617130696	15.455880583655112	14.71407212139638	13.991533428768122	13.428009172776717	13.110677710403742	12.338977236773541	12.521567501161908	12.137644686898993	11.392256333234812	11.815814741130632	11.68105345775998	11.707317374055911	11.781565275424281	11.666709917179684	11.638812243034627	11.791960244522656	11.654844213449312	11.453351355965118	11.621479057473133	11.467192726108834	11.776695207676914	11.830591224394738	11.965757360454841	11.768697575124486	11.631398679452033	11.769624137598882	11.760479809586771	11.516369057838801	11.486284885573234	11.478746773041427	11.209999331896837	10.939885939160881	10.949768693806865	10.733606034857202	10.884399684841952	11.44958481078384	10.887926609956336	11.262317650312703	11.365938881500004	11.475031831791005	12.185357915836684	12.395177831283265	13.31973621844374	13.936802265125515	14.14570332298633	14.98056489270601	15.318006634504467
99	17.944140659712474	16.958847691122795	16.609472663262565	16.133638188963126	15.304297435430799	14.843639684645998	14.016793454229614	14.036754253129518	13.167707297803176	13.54822611956495	13.116100081416098	12.703781984507255	12.797057104362574	12.618758483414783	13.12853122838073	12.733986193408708	13.48169644414443	12.816013728756584	13.002231441149807	12.790718485470428	13.1643352761749	13.323957389227608	13.098719175166131	13.51316055020261	13.293121480037815	13.212909447418705	13.057957642424967	13.017762002752603	13.404295171026579	13.260276249605653	13.118984727935636	12.782237474846017	12.81928721811551	12.539132281110028	12.345992018290664	12.398512878416078	12.290157222972807	13.123782599835717	12.567969954142907	12.958363538454538	13.093143878281541	13.482604578638256	13.466141558858157	14.16059796979761	14.544390873074525	15.305463644028379	16.523769450109643	16.024603659515016	17.074973102569793
100	19.623214616134096	18.74968517283913	17.657923416426733	16.812530831928207	16.74812736688702	16.260086515001404	15.499358673104856	15.34497088404446	14.69797266065012	14.087671215363443	14.510452352968247	14.119795645878948	14.090719070588616	14.219197600602604	14.44750454687048	14.327475710957495	14.255837812350201	13.979450781293316	14.320276293034553	14.55805770995661	14.470350742135768	14.89211712115742	14.709745795178321	14.704809620629387	14.797487857268198	14.728322206116365	14.656884442027115	14.981553526372434	14.578210697211578	14.79604631656592	14.357302090043259	14.240287627337633	14.556062130413071	14.080597327380161	13.853422046891625	14.18745667849154	13.998549734373249	14.200303563779844	14.158085465759568	14.0294574038142	14.182285330634198	14.795497947731493	15.038054031251363	15.300748544973528	15.837540226019692	16.295048678110327	17.414593947359485	17.40170422709584	19.362449877575898
101	20.630924018877547	20.273711817315316	18.789607145069468	18.209320960276102	17.777542799639264	17.196696686993906	16.589401269397555	15.92500006415732	16.150741996969654	15.985876899947977	15.589206594901922	15.337383812532028	15.484073927671794	15.678047035766653	15.489025614560786	15.3040238629967	15.355695307154472	15.669942380992506	15.677359771908751	15.466191758054237	15.560877477899394	15.717693602653224	15.65395720422996	15.902594321324562	15.92230540518595	15.834922871356065	16.076531277435137	16.128808338640564	16.386137671353715	15.968788404785007	15.326013853178166	15.744564257425907	15.414250291122382	15.42965753451488	15.342391808837302	15.202563652807418	14.950732355347863	15.285339284657699	15.40324896410128	15.471794326739326	15.918278670973026	16.04043838764575	16.450048120358918	17.237136376337624	17.769565075427515	17.858578856063893	18.84552842599512	19.34132827194093	20.078918792724625
102	21.61772354212889	20.748412064422872	20.252519077713067	19.13594467533809	18.965319010084187	18.160747468562214	18.247664724390027	17.529617177102104	17.163748697661596	16.750059630158987	16.767619623851743	16.287735843705075	16.456680652760213	16.7417961108605	16.545776467958795	16.8197370393724	16.722798681494716	16.766737746015863	16.468767088121744	16.65654307067626	16.714342836665033	16.912555046459573	16.92111953662642	17.576637489059486	17.687434654400818	17.344851225019816	17.19279105080691	17.10177829249752	17.383802542141844	17.35002409025043	17.18910966805356	17.074456402551487	17.01381189569633	16.775757599666825	16.499364065166624	16.561132341133096	16.47933040777064	16.76977928209419	16.477984499458266	17.52015403150765	17.05635874341737	17.112813578895597	17.87173803113437	18.54262786420044	18.91400459729281	19.503201987577107	19.949016028903777	20.611079652385477	21.38511901520804
103	22.829540301653367	21.6764191046694	21.502440431842274	20.44802647613446	19.742561996783408	19.478647330945876	19.035276205196006	18.82734166440953	17.99841779231405	18.326658892857388	18.04632276148405	18.036607601668205	17.83724159468366	18.070929193997515	18.17911473442498	17.62994742246873	17.733595777759348	17.966321203707423	17.710792509718218	17.763646872097453	17.999167632306772	18.218680407579264	18.37229510750128	18.365944881101143	18.268463709155895	18.816748268069823	18.438725832668343	18.60667247367648	18.95183933199681	18.064893953703997	18.56682294853775	18.14246952905171	18.904571855324704	17.662702474240582	17.826809094666743	17.807789482704482	18.465744158377213	17.750277238622285	18.064079933603853	18.506759736298942	18.388016008800513	18.62508615117225	18.841043758679263	19.85640574997314	20.19460153421383	20.92914516909339	21.4967997468894	22.119079458300323	23.026241252891502
104	23.950537199787476	22.615514805767923	22.25743237660656	21.68126046973109	20.97071935659754	20.23755542882909	19.772439299245526	19.759280792636385	19.093226045720662	19.43221735529592	18.971608174890275	18.86695095209626	18.58173326543033	18.950667959871467	19.142204108434754	18.760048733061105	18.544962086045672	18.868386046348483	19.504075839735243	19.334778653396274	19.307145233330502	19.288978519110216	19.492710379634268	19.53770692486656	19.43423698735086	19.95510726699744	19.658825149383183	19.77699387551128	19.241838227693332	19.43552209862183	19.173438517201724	19.10756104585424	19.22821007827143	19.151710340227673	19.329465801631038	18.730882979888314	19.098074434131973	19.109822378804004	19.34596628028087	19.433611059716092	19.881727422169245	20.0128245186385	20.108595159159368	20.82582487705074	21.51210337326603	22.058224140114067	22.725505957702875	22.732805802668153	23.719262213977025
105	25.44955900301153	24.102953247549856	23.340891073139424	22.541471005620714	21.653341297983964	21.248380880108932	21.26795520245175	20.76115689573576	20.434608947172833	20.477894082389525	19.911712660967908	19.76187798885915	19.81766487605838	19.899439461066166	19.64185916930939	20.284619755402574	19.97120820492931	20.114469711036236	20.270238643177716	19.909373504595173	20.106579163681992	20.121904637676767	20.620467064948926	20.446932390788813	20.310806571893124	20.693837201810425	20.763680211899388	20.563510071724327	20.646209073269613	20.800795254389065	20.739318938952458	20.511464482416795	20.39869974641009	20.426596706366638	19.77394713496318	20.067823055710324	19.77847068930066	19.948210133489393	20.343189850759526	20.28356250257751	20.40977073765681	20.88039390313773	21.29187438541345	21.86320892606544	22.17331389097087	22.908586916021825	23.497872037610783	24.09625507603618	25.130326121836745
106	25.737495084426683	25.271686198895345	24.209414602292895	23.306618235847928	22.590549088304364	22.0796014079989	22.187279495583326	21.97017189302111	21.14200539960482	20.960713280185672	20.953387553747625	21.147849362867603	20.432889933497137	20.5773628906767	20.992925012416464	20.675328971420427	20.432256344808568	21.012535002491823	20.719967386794895	21.353492175067988	21.331559215998155	21.362821033979053	21.630736047232823	21.43343505583153	21.607558631681783	21.91380341387503	21.937338795927854	21.485531844182226	21.486353095969825	21.293629094818545	21.823239421053493	21.059658600181088	21.325264689168463	20.816203209646552	20.97950476426478	20.69193136507544	20.617559191025276	21.011689711761026	21.41285546924492	21.278837585115188	21.702974482700768	21.733966196314043	22.817289099260883	22.847973561505874	23.177064817304704	23.713142234844312	24.56597913218308	25.051702265527858	25.858834678970382
107	26.78332129663226	25.14025803949793	24.694022861509005	23.61963595766951	24.263893783800555	23.257916633740628	22.439462525470002	22.524257232088267	22.01994339255273	21.61898755224037	21.289753292304407	21.100828796036986	22.181805326909533	22.117354640363935	21.560233357763366	21.404428734796245	22.16461033438031	21.555681036912365	21.897499616486634	22.02269373856953	21.86783501630757	22.747770725591465	22.192479773950666	22.062428047417104	22.598225586634655	22.08024392156694	22.625447171810457	22.652380455115114	22.264037226113466	22.177766671542944	21.920680156443396	22.27544730961948	21.957901945516898	21.672449102729054	21.846952591272743	21.652261035666058	21.77753906924346	22.481160142365304	21.8671412229061	21.807526715406382	22.459694559505827	23.197760911307718	22.915827679423792	23.329820518677252	23.97021657015059	25.114560600195368	24.689811573601148	26.217063877190576	27.023222919324986
108	27.214416037746304	27.18330388629567	25.591024609479007	24.850522534538264	24.924812091442455	23.77541724120725	23.35163932764638	22.723237740772326	22.354549522241047	22.67902108942421	22.317781301485105	22.139188179259328	21.828687523840635	22.00721663647454	22.383892596553277	21.95541125204672	22.174419503392908	22.298840343245296	22.437899508940582	23.169853604126807	22.569079250004187	22.90613984487591	22.977250077044246	23.06502106834902	22.731210780034342	23.47489536152134	23.761743386025003	23.381791775193612	22.846908393700087	22.75815617709568	22.68812762164272	22.66352010310514	22.78692434628116	22.323843753966372	22.53634878183001	22.335613576681112	22.041863205889832	22.2487308221515	22.736314512458094	22.29756307356022	22.793246129568132	23.54638755422919	23.368413849548276	24.05220117567618	25.55307154328534	25.369195888734836	25.87552667352702	26.337910727713798	27.383030798677844
109	27.365207626801762	27.015608577439444	25.914766248410196	25.683038289221088	24.928296925625432	24.441375580592734	24.31214385654807	23.57827046302379	23.08142593150559	23.05650842785525	22.71884063734369	22.621676253787065	22.55524011258323	22.53371360897676	22.298730532582965	22.638872423829902	22.774849607703537	22.938539604195867	23.653053814401225	23.121407598421733	23.762822630126756	23.339418114948238	24.10881143506422	23.50039225555156	23.48023252258926	23.607044440364078	23.64053224968481	23.627147295816428	23.29548186369548	23.14066347835137	23.051257677667078	23.38966655217142	22.85698835034679	22.595481734759613	22.538585339956743	22.436351942267372	22.625314399880608	23.277774484753017	22.976222795453392	22.97840580978421	23.43710800580969	23.110082909704733	23.991485213174073	24.868190549109357	25.590860684577677	26.08298422850674	26.57716274132828	27.01475151502609	28.19745792903729
110	28.139935577698076	27.035464088475656	26.18565054476413	25.502402270243444	24.96674002151839	24.356427498612717	24.36113179878849	23.91399914498396	23.519050029805705	23.11899311859439	23.313419125117363	23.081098414994287	23.177839715197806	23.12811901939753	23.0291288129266	23.06463851699564	23.563902777826158	23.110659669765617	24.197682204091556	23.395440448371957	23.5191324566731	24.09282016352782	23.639245489414265	24.038172845236105	24.112096187721647	23.745459520737953	24.24997606314693	24.13118826089842	23.888060072403903	23.73677283788343	24.066292413827192	23.154753685068847	23.21621642211904	23.465015805809273	23.17791550256552	23.090580595392716	22.585741075319145	23.634284918872808	23.08998216532796	23.903302612539136	23.99705526024399	23.74287436651575	24.454812206233697	24.88374014011392	25.122878177819302	26.179553919346375	26.67955182379567	27.323176651222113	27.75192040285941
111	27.584121609965422	27.26803723377109	26.299128204795508	26.08036447577878	25.230582843384944	24.665224724815495	24.513158562751606	24.216181931949897	24.280665558286223	23.468835147691593	23.153839246789598	23.182318764000822	23.527130301954607	23.305574882881906	23.281820999604797	23.1436619674468	23.469145943639887	23.6804696778539	24.222597472821384	24.006386431850324	24.169664002679177	23.806299969586824	23.421125902370036	24.257710569681826	24.07502911028528	24.04592727780407	24.009586459501	23.825938250760622	24.09886253200699	23.750273000413948	24.080478265085205	23.84417337713137	23.784704148284476	23.162142306525375	22.945782931138137	23.40230468349599	23.355190055490745	23.52794809696467	23.696603601607883	23.394467640119856	23.4192799324534	23.92553021711918	24.488836100411405	24.898411714616245	25.20757078359282	25.92993576756877	26.874321321903842	27.110002665795164	28.34100929638737
112	28.49139959391041	27.333226069417385	26.761487137951896	25.57269477477361	25.358711794816827	25.04527244662077	24.68170416502123	24.10710619379409	23.719691719745462	23.907994312441083	23.27882678886759	23.709332870165852	23.775097563588844	23.419924640610432	23.39216397136491	23.312706246509876	23.82210681972245	23.521526547796775	24.06848994318502	23.569803999858124	23.38626760392959	23.855404856387338	24.06140228375697	24.40112899257356	24.292713205831724	23.689871675397505	24.2529248446641	24.086828382706344	23.659267800277924	23.913886890682328	23.472116935078382	23.8875565233361	23.25429409959031	23.361550086595585	23.035350173271226	23.2251036427298	23.105525215226542	22.972884555081954	23.42576883712662	23.40518370262108	23.803029904860367	24.31634810045029	24.327450885326094	24.791674714597924	25.702253040114215	26.186785669064143	26.444224948787273	27.434211762248452	28.105803394911085
113	27.631715711332937	27.241756193668586	26.74310031530637	25.86204466970434	24.87433075573142	25.185022105984324	24.45227893734223	23.99728157382397	23.975654621495394	23.8321987623695	23.12540813604392	23.173583019403825	23.255493524785834	23.180561591564853	23.156616084596244	23.390365738691457	23.729399801662517	23.59769726127726	23.367212486051372	24.312244806964983	23.633262316052267	23.701624471235988	24.403788522238536	23.845664765650362	24.081836834518526	23.995346887986933	23.76423062318073	24.08347460262521	23.471013902331954	23.742846055057917	23.41827112315896	23.390767960143926	23.21670287047666	23.571867608450304	23.206358367667207	22.58270891054381	22.893383006918672	22.879834068851615	23.2640477515492	23.59042766015169	23.394575887988616	23.976144676174314	23.92301233759906	24.2526333501374	25.128305492875896	25.362224815079067	26.089443293528348	26.83623165109563	27.61098073718447
114	27.890986993773886	26.594490721368082	26.118682403446712	25.437125836941334	24.830978382672782	24.215506386058863	24.158640879754408	23.304105421323207	23.524353076496148	23.34929062141402	23.21114309506992	22.961123768002686	23.382902352310964	23.333015511809123	23.064948228963804	22.955810836513372	23.16938966416317	23.265469240388484	23.28388792045004	23.61262264788658	22.972774264899467	23.864595455355264	23.82568151033665	23.290754229908835	23.65349185050649	23.613812168288284	23.766608959138622	24.116088265007008	24.40168390366494	23.622458023098176	23.050589171916048	23.242516077069347	22.76206783118304	22.57616806088123	22.892688037379546	22.3897059340409	22.461698726149127	22.44055149479612	22.700848407245672	22.433905761724528	22.679240501430016	23.54959384047835	23.908024917697503	24.120422172103375	25.99014511929044	24.799915305185507	26.401646568351296	26.610115890384755	27.64836180682567
115	26.842887339708568	26.241597105082192	25.44001129173556	24.803670246126636	24.292167257416928	24.382330112830466	23.698389659684608	23.42976320027698	22.644182856346106	22.6348602137085	22.529169415153866	22.454220428782953	22.572721990259915	22.597762025297655	23.496082559365306	22.523121957059395	22.927836162912946	22.98169077709594	22.80137785979494	23.13459674989456	23.19369731739486	23.765239821287672	23.065333774432	23.194244538873818	23.1966406372337	23.484720903362728	22.96344437795448	23.24182930975836	23.04347082190951	22.890231661091498	22.43498329656878	23.03252029949057	21.953534093693634	21.95165113095718	22.187386001940247	22.11644911345376	22.08206937325573	22.324599869475186	22.151747719719246	21.951397749946324	22.57010278012171	22.61488403106245	22.9337116123604	23.648009247193265	23.988904487136395	25.139848429706703	25.475896716814923	26.104414883310113	26.788443518889302
116	26.720596146189052	25.73745831593061	24.75153782487081	24.448842840976482	24.3452038635967	23.69666944681188	22.703255009953658	22.84964536630222	22.2405867819986	22.471298027179202	21.989903335244193	21.995719022407876	22.151150730767807	22.27157647421854	21.813897059209822	22.29187672071914	22.089933341436	22.03015192708071	22.37038282469809	22.905270194017625	22.54462856128835	23.2250003415463	22.659690613028154	23.143384069260673	22.478746958232854	22.826501683583636	22.564476784637307	23.008162010318436	22.778056068844613	22.51508265640912	22.09050199922434	22.251570730033745	21.41172856719374	21.466873245806333	21.96971618646479	21.32384916313577	21.48895227455653	21.509621725936825	21.70101923783175	21.83924952327059	21.975517774675467	22.58811865640638	22.966833699623155	22.805210994435505	23.222662265911097	24.30058060048068	24.990046684074898	25.7713292809916	26.835160236890424
117	25.56672378889366	25.40112254416168	24.14390737768933	24.133422176080444	23.170865286993184	22.597306099925895	22.56019449558682	22.564926038510503	21.64002349179431	22.038846621792608	20.988939216350083	21.301871090948435	21.566869092171423	21.65350328825418	21.277934386759554	21.365057860991556	21.64698385715065	21.887357293522324	21.533125379967686	21.799077098411814	22.172971128592046	21.718463022628498	21.79194754458327	21.71584995573071	21.875828882613728	21.869611792998775	21.75628445236254	22.39638603895684	21.851158600145613	22.05316796219077	21.75282314832147	21.05199243554445	20.981633689767595	21.457811882571818	20.922360152452	20.7532264366789	20.860033507620606	20.591098067702475	20.81975523379267	20.98427458963327	21.381037372229827	21.101494638109052	21.740737244292607	22.69191821654153	22.781168077265924	23.410959082994665	24.83160329253832	24.48707833600664	25.146489284229112
118	24.909647848795487	24.982149441092226	23.713517843676115	23.49381398006293	22.558767511465874	22.35923592304045	21.790006327334346	20.98116596814767	20.83005255800811	21.25328867174553	20.478847445845673	20.773752784647357	20.594652425854335	20.325480973924986	20.24227436554314	21.01089363431104	20.402837763872974	20.736980579575217	21.332755631568098	21.012159926371787	21.029050621720252	21.69475942012785	21.503755673104777	21.77035602613173	21.217953951765324	21.01387130502775	21.384471067073918	21.409579842962735	21.302888783234085	20.96343427587198	21.007318199885944	20.596791654764075	20.219352806025835	19.78205602317108	20.42319950866969	20.332106828693433	20.102568737136366	19.694328858008188	20.424188077867175	20.244784846958073	20.186519526496475	20.945126327914267	21.08967164048405	21.860300929571377	22.43378715826715	22.29363034437571	22.89335556189969	24.017972044555776	24.936509199359314
119	24.285540088456948	23.447060258534798	23.00214835276766	20.72051059607781	21.63364480054272	21.377955906370538	20.752138584973864	20.60973496884133	20.206205764008693	19.752848398083167	20.149428118845726	19.631659735636774	19.724823113832514	19.918678664507368	19.839432099325414	20.13239617813452	20.008909644464666	20.309280140729836	20.188542311725676	20.1054229833046	20.144019005470547	20.516217758230695	20.34192614306179	20.15530356413199	21.16710275965208	20.48324867489663	20.703169079149557	20.279976884737877	20.086682587329513	20.14537001012392	20.031687871437224	19.921649926673766	19.43407324459662	19.167799849284307	18.788559059565884	18.931913571702033	18.548991472701353	18.811660966018295	19.1459143066373	19.826998404752906	20.210372437536726	20.181911770932665	20.684249664446774	20.928381579443787	21.112086578648487	21.62929139038821	22.689918682446027	22.814236853420695	24.099447780240567
120	23.205160632066402	22.424076053398796	21.751952792594032	21.10222997393506	20.424681951657433	20.187463757861895	19.648435060136745	19.323213192273244	19.71771733557327	19.321416606782183	18.888395312737323	18.94201447698576	18.75267807878044	18.678643508579896	18.88321203646049	18.631236913218586	19.161085687268596	19.08511297237149	19.033214834462058	19.46726254141882	19.48482651294431	19.48362588557484	19.1241176364119	19.611586951256438	19.31145657130436	19.867636545359474	19.776821581962647	19.528331690917508	19.31128088554184	18.857269510083206	18.579271663481165	18.60461549561331	18.756900478935208	18.309509702342304	17.739203372537936	18.329490237796964	17.922267640085494	17.879417007833936	17.866112239349746	18.774523289980017	18.346473796733576	18.90775146691395	19.409521055544335	19.73024250022656	20.01074826868704	20.898888612651525	21.339586622847328	22.672637206602413	23.580058555501694
121	22.76509602603626	21.37541770043442	20.58587892405326	20.30445263862321	19.581275961313338	19.24834989868528	18.744874456180597	18.258718295320133	18.441377913853763	18.370404077280124	17.521441203662516	17.458242062618005	17.396621610317638	17.97714847313057	17.637436913268967	17.846054387600226	18.071120993917162	18.65029976793754	18.361026788677076	18.484714381945732	18.38384443107624	18.647165634898236	18.787517392970624	18.402074670670135	18.53963292149	18.512543718112376	18.715797332702394	18.331681945606775	19.083917624914555	18.30188794956424	18.237178537618433	17.693892807768954	17.256185045592442	16.957045118486043	17.216128269742704	17.082016336379098	17.18664475231642	16.815338985630973	16.93936431927143	17.299392182320773	17.97749572184249	18.35334966038666	18.95218608615096	18.91594658586812	19.44521824898985	19.909052772380186	20.281313645887806	21.059666703976582	21.792275191496742
122	20.925351444676142	20.699363587385076	19.743012581365917	19.103954499182578	18.452722151757925	18.036456319264023	18.01024464733939	17.14279333027156	16.966465703259207	16.697462621147473	16.91669680901075	16.811443650443337	16.538885655093566	16.808400332667077	17.015840188250696	16.979380270553474	16.657594921924943	16.788650277346903	17.408481852591763	17.28471285104201	17.372817120340983	17.38158482581982	17.40186285912734	17.766994115088483	17.51157523779506	17.68623599387155	17.01069039254098	17.544350031560132	17.312713159631073	16.941138293991806	16.882472675049467	16.661835157691986	16.605362624950615	16.763081736424663	16.082582516327513	16.472742596168928	16.28002787464786	15.97354730309229	17.35352353193656	16.21664702485993	16.84269198193654	16.95197861046353	17.03418735047532	17.99491459515562	18.55251023082273	18.76180872683544	19.620762886671336	20.480318648222223	20.88206818160003
123	20.325941827893047	19.10471007601196	18.639689085510142	18.460261100589847	17.628807214487416	16.69676784832397	16.566151495702186	16.16963099572628	16.083167521988592	15.936252772883128	15.544822016668032	16.401420022762586	15.409460076616705	15.634820612464955	15.438474438417565	15.807277732600857	16.56165751784392	15.835741068337578	16.27004028106014	16.30441613667176	16.079703965945455	16.852516607480553	16.675851067873307	16.59997751019177	16.87369363322255	16.371450939052778	16.59236429042327	16.37922607580829	16.23841904263493	16.205213393138262	15.601780780893883	15.963802068889356	15.768263875808161	15.064199422875847	14.827534560371376	14.533261164247365	15.050785498650106	15.299160665123177	15.603348479832038	16.174861628205164	14.905182728559728	16.813060716728273	16.426463841432444	17.464456381998907	17.246043276774138	18.166606164751414	18.718423823291623	19.029714790368896	20.151790507080094
124	19.34617857849257	18.322972938237907	17.827473891160878	16.989325736435013	16.521476651294726	16.12345437834072	15.437178744080072	15.058725608843123	14.82298224018593	14.622561208672384	14.673876682003726	14.628933164055201	14.350510130673939	14.36854223826852	14.594010066229895	14.951208685105803	14.699974721140453	14.664120164812486	15.141377614615951	15.187169084585857	15.352495097982787	15.677904028872335	15.389183327930363	15.54330823957537	15.26841811568666	15.511264896035206	15.53580908507673	15.45708044423168	15.521140101950492	15.087705823170763	14.593118463497886	14.20997873593296	15.08009093690724	13.873752431451575	13.73041754304374	14.520989847702499	13.872426126122146	14.6803022602068	14.073224440935043	14.428394788907259	14.862383194576626	15.156154757569556	15.844965415346831	15.4043020261664	16.700129325664214	17.21098212890871	17.485186715837298	18.621054677133017	18.89637158379173
125	18.23926638813591	17.10758591029646	16.653436947163343	16.14798728616315	15.694369042630074	15.05669551320316	14.274520915172339	13.989247258780436	13.61119306229358	13.487678340857613	13.68952240858241	13.331141816073762	13.491218081625014	13.16160221779349	13.647188283735016	13.554624565416514	14.03108889197907	13.906297096251592	13.857928547446917	14.00116761734273	14.70508509556198	14.187526054499202	14.300706619125151	14.57830261122573	14.327149488715666	14.265076918044542	14.216187832016672	14.162042366035706	14.047548696993525	14.031285362658362	13.61948225062121	13.798557838014364	13.41038768034177	13.250059476900493	13.407161511349695	12.835201210436074	12.580787881322674	13.28230078561634	12.870969209030136	13.550489191703775	13.44415581195532	14.239984826698835	14.54223240692167	14.5650905953275	15.559659334054302	15.535639415275687	16.37304308527285	17.220524797672514	17.90414544062542
126	17.60156588702994	16.200955013186835	15.44944217618434	14.515406312377163	14.28347592171907	13.573658947877163	13.891135455488246	12.680807725951327	13.156407617516928	12.859417294719444	12.15813592666754	12.565686293125474	12.5071810522048	12.580995612025063	12.591968969127155	12.669919648570849	12.415634543278859	13.210309971843465	12.908325223592836	13.036889137953956	13.394111874910905	13.461990951093458	13.320987480465636	13.682057222430455	13.1655318804164	13.143451923957974	13.388015586267557	13.079976811508285	13.271982608702832	13.05552883497749	12.577279189163963	12.98216672509352	12.645243691772524	12.209451711799996	11.991860709194842	11.979960505960406	12.767976298037324	12.058805534772086	12.494663737627008	12.26390935320029	12.465135944679336	12.86812565013889	13.273192730170091	13.654366422517606	14.311490445845465	15.25312251139165	15.929569406244209	16.27782056306934	17.480859295604215
127	15.921749958208833	14.742346574610444	14.555822710881378	13.571764516256625	13.195210859783328	12.716899946077591	12.127163617511044	12.058618402645429	11.384385292179232	11.3228706912383	11.109233092107424	11.324958235116739	11.478573792243594	11.743091932042752	11.718381810903363	11.2856316019297	11.621842750046449	11.341446722798635	11.80391191439479	12.166538197941975	12.019700672599434	12.02520264420664	12.224795174604061	12.473137344503643	12.038801105849618	12.046466549605064	12.310923720964645	12.281142345773837	12.173792227378062	12.271674534332893	11.518379517897582	11.509275841039301	11.30490879125396	10.926728430323733	11.197810757613524	10.651036697151014	11.252759212310966	10.728091699393453	10.983890978290454	11.36080893284274	11.759573485446	11.978742313412294	12.190092253299804	12.775889514977251	13.470995531650958	13.936969023147128	15.216163175371413	15.135091519843836	15.74722959551475
128	14.94924938877748	14.806038887895152	13.473167148992633	12.584775702940938	11.849484974678731	11.751464030871954	10.921124573042293	10.829453465793748	10.946996485859724	10.540601421043492	10.527410467182317	10.401571957411791	10.035113381672929	10.469424268433553	10.485067315477888	10.197485113656683	10.568167096539153	10.7107192419515	11.070533244345548	10.964335436498398	10.947872739349767	11.252164163765059	11.286801691337573	10.98769203728056	11.577075213595638	11.36454377363922	11.335611670601399	11.773992835344448	11.049832407828555	11.099386952798382	10.624666070982242	10.388946791503438	10.275767018451436	10.234729261395595	9.837754236048132	10.164745321205231	10.11610558677077	10.105290378802646	9.843283081006616	10.457597743670714	10.895790374137228	11.088636440912158	11.312842999523184	12.309985428030178	12.513263535678094	12.912580865776361	13.468266313125737	14.446614331508382	14.834426582642863
129	14.197828693438424	13.13238937527731	12.539340255045493	11.692925627014827	11.227356736906394	10.4941900825351	10.427535394864927	10.402953093171641	9.662218024937895	9.723881021073154	9.70920968329435	9.351692160337223	9.4110685385976	9.183817942006126	9.695044763891095	9.261018171416275	9.533510382697644	10.182944789158771	9.64335836771696	9.744854202769444	10.272119262425289	10.121753026394897	10.2860361962778	10.555023127228019	10.514383591315845	10.600622277838644	10.59796761320316	10.042463497997804	9.934406589249392	10.48625312804879	10.342937574845305	9.792044477126279	9.350829987081841	9.666493005560985	9.395228833137534	8.807463969421535	9.43956469375599	9.065982734410914	9.156220645447224	9.496914924634652	9.57449023362744	10.216299562333083	10.451594691219967	11.229258240582821	11.253425243463862	12.40615333472608	12.59647531179252	13.83941270937368	14.08022893168321
[truncated: 81 more columns]
