# Supplementary material for: Combining stochastic resetting with Metadynamics to speed-up molecular dynamics simulations
Source: Nat Commun. 2024 Jan 4;15:240. doi: 10.1038/s41467-023-44528-w (PMC10764788; doi:10.1038/s41467-023-44528-w)
Supplement: Supplementary file 4 — Source Data [file 41467_2023_44528_MOESM4_ESM.zip › SourceData/SupplementaryFigure2b.csv]

	bias_deposition_rate	CV	speedup_MetaD	speedup_MetaD_SR
0	5000.0	$\phi_2$	258.1975554911919	355.61632160696075
1	2500.0	$\phi_2$	189.77740365465604	205.62847372165288
2	1000.0	$\phi_2$	105.19526326958366	105.19526326958366
3	500.0	$\phi_2$	65.44023582138817	65.44023582138817
4	5000.0	$\psi_2$	191.31975132300522	345.2003449870817
5	2500.0	$\psi_2$	150.25963787352518	221.1706351095063
6	1000.0	$\psi_2$	96.23339430374209	116.94967046732543
7	500.0	$\psi_2$	66.64224062256854	72.1526562954905
