# Supplementary material for: Combining stochastic resetting with Metadynamics to speed-up molecular dynamics simulations
Source: Nat Commun. 2024 Jan 4;15:240. doi: 10.1038/s41467-023-44528-w (PMC10764788; doi:10.1038/s41467-023-44528-w)
Supplement: Supplementary file 4 — Source Data [file 41467_2023_44528_MOESM4_ESM.zip › SourceData/SupplementaryFigure2c.csv]

	bias_deposition_rate	CV	speedup_MetaD	speedup_MetaD_SR
0	5000.0	$\phi_3$	9275.596793538607	12142.019722503777
1	2500.0	$\phi_3$	5657.977669795297	6663.143132073558
2	1000.0	$\phi_3$	2845.306910207993	3046.0499814041323
3	500.0	$\phi_3$	1793.9562347610736	1793.9562347610736
4	5000.0	$\psi_3$	154.32503955929218	352.0250959368571
5	2500.0	$\psi_3$	147.86368794025418	210.47233004385086
6	1000.0	$\psi_3$	149.28445735592723	160.722341322889
7	500.0	$\psi_3$	145.85502407088555	145.85502407088555
