# Supplementary material for: Combining stochastic resetting with Metadynamics to speed-up molecular dynamics simulations
Source: Nat Commun. 2024 Jan 4;15:240. doi: 10.1038/s41467-023-44528-w (PMC10764788; doi:10.1038/s41467-023-44528-w)
Supplement: Supplementary file 4 — Source Data [file 41467_2023_44528_MOESM4_ESM.zip › SourceData/SupplementaryFigure2d.csv]

	bias_deposition_rate	CV	speedup_MetaD	speedup_MetaD_SR
0	5000.0	{$\phi_2$,$\phi_3$}	621.8488814935113	621.8488814935113
1	2500.0	{$\phi_2$,$\phi_3$}	362.8133858683574	362.8133858683574
2	1000.0	{$\phi_2$,$\phi_3$}	175.93323337253034	175.93323337253034
3	500.0	{$\phi_2$,$\phi_3$}	102.74973218968626	102.74973218968626
4	5000.0	{$\psi_2$,$\psi_3$}	689.3592900138623	689.3592900138623
5	2500.0	{$\psi_2$,$\psi_3$}	462.93917174246036	462.93917174246036
6	1000.0	{$\psi_2$,$\psi_3$}	281.53377745122276	281.53377745122276
7	500.0	{$\psi_2$,$\psi_3$}	189.1074203721665	189.8768858439131
8	5000.0	$\phi_2$	2.740299079281611	89.18284379506973
9	2500.0	$\phi_2$	3.0653163622387587	3.0653163622387587
10	1000.0	$\phi_2$	2.906361164572506	10.710506381008326
11	500.0	$\phi_2$	2.058052869672164	43.840489946408496
12	5000.0	$\phi_3$	2.740299079281611	294.48641405020004
13	2500.0	$\phi_3$	3.0653163622387587	279.0908000679013
14	1000.0	$\phi_3$	2.906361164572506	266.43085388423634
15	500.0	$\phi_3$	2.058052869672164	249.20350642329586
