# Supplementary material for: Combining stochastic resetting with Metadynamics to speed-up molecular dynamics simulations
Source: Nat Commun. 2024 Jan 4;15:240. doi: 10.1038/s41467-023-44528-w (PMC10764788; doi:10.1038/s41467-023-44528-w)
Supplement: Supplementary file 4 — Source Data [file 41467_2023_44528_MOESM4_ESM.zip › SourceData/SupplementaryFigure3a.csv]

	time	survival_unbiased	survival_biased
8245	0.104510336		-0.00010037641162759457
8246	0.44162444799999995		-0.00020076289969053423
8247	0.642061392		-0.00030115946621232006
8248	0.7693157520000001		-0.0004015661132167296
0	0.8035140000000001	-0.00010000500033334732
1	0.8865940000000001	-0.0002000200026670447
8249	1.2794819279999998		-0.000501982842728261
2	1.3609559999999998	-0.00030004500900199243
8250	1.4940617999999999		-0.0006024096567719113
8251	1.713636576		-0.0007028465573736211
8252	2.181503772		-0.000803293546559608
8253	2.433962624		-0.0009037506263568113
3	2.515464	-0.00040008002133969133
4	2.769796	-0.0005001250416822429
5	2.784214	-0.0006001800720324606
8254	3.446069308		-0.0010042177987926704
8255	3.792474048		-0.001104695065895569
6	4.02161	-0.0007002451143934259
8256	4.151282096		-0.001205182429694169
8257	4.355384326		-0.001305679892217855
8258	5.10068125		-0.0014061874554965124
8259	6.4794138640000005		-0.001506705121560972
8260	6.56065956		-0.0016072328924423437
8261	6.6015228299999995		-0.0017077707701724611
7	6.697236	-0.0008003201707691552
8	6.958066	-0.0009004052431641551
9	6.98075	-0.0010005003335835344
8262	7.244522044		-0.00180831875678366
8263	7.770568656		-0.001908876854309222
8264	7.7987165		-0.0020094450647827095
10	8.303516	-0.0011006054440330039
11	8.621796	-0.001200720576518877
8265	8.946477011999999		-0.0021100233902382978
12	9.049318	-0.0013008457330480696
8266	9.12838273		-0.00221061183271111
8267	9.915883286		-0.0023112103942365494
13	10.173446	-0.0014009809156281003
14	10.297559999999999	-0.0015011261262670914
8268	10.340622		-0.0024118190768507453
15	10.622843999999999	-0.0016012813669738792
8269	11.12573065		-0.0025124378825903304
16	11.225938	-0.0017014466397575704
17	11.339042	-0.0018016219466282088
8270	12.66869664		-0.0026130668134928853
18	12.674745999999999	-0.0019018072895963312
8271	13.32424899		-0.002713705871596273
8272	13.43264814		-0.002814355058939082
19	13.727765999999999	-0.0020020026706730793
8273	13.856493248000001		-0.002915014377560406
20	14.100206	-0.0021022080918701985
21	14.370925999999999	-0.0022024235552000394
22	14.664042	-0.002302649062675558
23	15.20014	-0.002402884616310315
24	15.576716000000001	-0.002503130218118477
25	16.292504	-0.0026033858701149278
26	17.110229999999998	-0.002703651574314823
8274	17.489524062		-0.0030156838295002887
27	17.786508	-0.0028039273327342593
28	18.47511	-0.002904213147389827
29	18.519622	-0.0030045090202987243
8275	18.62569282		-0.003116363416799054
8276	19.843644672		-0.0032170531414977563
30	19.86241	-0.0031048149534787565
31	20.21508	-0.0032051309489483358
32	20.626598	-0.0033054570087264813
33	21.127992	-0.003405793134832821
34	21.62589	-0.00350613932928759
8277	21.650201872		-0.0033177530056379533
35	22.461418000000002	-0.003606495594111744
8278	22.587533135999998		-0.003418463011262154
36	23.120654	-0.003706861931326512
37	23.442198	-0.0038072383429540663
38	23.627644	-0.0039076248310170765
39	24.043894	-0.004008021397538822
40	24.571692	-0.004108428044543191
8279	24.854499072		-0.0035191831604131506
41	25.17038	-0.004208844774054682
8280	25.1801603		-0.0036199134551343527
42	25.378398	-0.004309271588098403
43	26.475081999999997	-0.004409708488700073
8281	26.589741156		-0.003720653897470122
8282	27.277348896		-0.003821404489465103
8283	27.629020691999997		-0.00392216523316467
8284	28.076189778		-0.004022936130614704
8285	28.351967292		-0.004123717183862041
8286	28.92340812		-0.004224508394953797
44	29.479422	-0.004510155477886019
45	30.09402	-0.004610612557683294
46	30.727988	-0.004711079730119223
8287	30.784171408		-0.004325309765937824
47	30.78529	-0.004811556997222082
8288	31.12961346		-0.004426121298862477
48	31.165385999999998	-0.004912044361020641
49	31.319872	-0.005012541823544286
50	31.954254000000002	-0.005113049386823014
51	32.252421999999996	-0.005213567052887434
8289	32.325981670000004		-0.004526942995777069
52	32.809487999999995	-0.005314094823768765
53	33.094634	-0.005414632701498842
54	33.119553999999994	-0.005515180688110111
55	33.420362000000004	-0.005615738785635745
8290	33.940999552		-0.004627774858731195
56	34.270294	-0.005716306996109192
57	34.670718	-0.005816885321564851
8291	34.747044800000005		-0.004728616889775185
58	35.35125	-0.005917473764037623
59	35.51648	-0.006018072325563021
8292	35.730059972		-0.004829469090959874
60	35.886742	-0.006118681008177177
61	37.24868	-0.0062192998139168326
62	37.766106	-0.0063199287448193475
63	37.937188	-0.006420567802922695
8293	38.0256702		-0.0049303314643370545
8294	38.195969256		-0.0050312040119588055
64	38.451498	-0.006521216990265463
65	38.708188	-0.0066218763088869695
8295	38.780728144		-0.0051320867358779386
66	39.218936	-0.006722545760826811
67	39.233444000000006	-0.006823225348125537
68	40.180868000000004	-0.006923915072824198
8296	40.89625986		-0.005232979638147773
8297	41.156540336		-0.005333882720822587
69	41.379392	-0.007024614936964466
8298	42.267271952		-0.005434795985956945
8299	42.86015173		-0.005535719435606032
70	42.892596	-0.007125324942588627
71	42.970762	-0.0072260450917395825
72	43.820879999999995	-0.007326775386460855
73	43.825688	-0.007427515828796584
74	43.838626	-0.0075282664207915245
8300	43.90301592		-0.005636653071825992
75	43.9585	-0.007629027164491163
76	44.025068	-0.0077297980619412685
8301	44.295685038		-0.0057375968966732575
8302	44.35341108		-0.005838550912204993
77	44.389267999999994	-0.007830579115188564
78	44.686034	-0.00793137032628028
8303	44.70696011		-0.0059395151204788745
79	44.932652000000004	-0.008032171697264267
80	45.45005200000001	-0.008132983230188991
8304	45.585827664		-0.0060404895235535395
81	45.681414	-0.008233804927103542
82	46.520635999999996	-0.008334636790057628
8305	46.966106440000004		-0.006141474123487912
8306	47.321851519999996		-0.006242468922341649
83	47.848808	-0.008435478821101575
8307	48.041129528		-0.006343473922174926
84	48.381682	-0.008536331022286335
85	48.612634	-0.008637193395663588
8308	48.61863848		-0.006444489125048873
86	49.064699999999995	-0.008738065943285299
87	49.282044	-0.008838948667204392
88	49.485876	-0.008939841569474296
89	49.82029	-0.00904074465214907
8309	49.854682476		-0.0065455145330249095
90	49.89167	-0.009141657917283387
91	50.299042	-0.009242581366932545
8310	50.33247616		-0.006646550148165195
92	50.394156	-0.009343515003152466
8311	51.898534379999994		-0.0067475959725323996
93	51.965406	-0.009444458827999689
94	53.360664	-0.009545412843531385
95	54.166985999999994	-0.00964637705180545
96	54.225418	-0.009747351454880074
8312	54.38736384		-0.006848652008190155
97	54.393736	-0.009848336054814406
98	54.550084000000005	-0.009949330853668103
99	54.749198	-0.01005033585350145
100	55.283072	-0.010151351056375355
101	55.458066	-0.010252376464351353
8313	56.47004214		-0.006949718257202383
102	56.618233999999994	-0.010353412079491597
103	58.163008000000005	-0.010454457903858873
8314	58.17421702400001		-0.007050794721633743
104	58.576418	-0.010555513939516587
105	58.68463	-0.010656580188528888
8315	60.156012684000004		-0.00715188140354941
8316	60.224240664		-0.007252978305015518
8317	60.799921728		-0.007354085428098495
106	61.748163999999996	-0.010757656652960208
107	61.96604	-0.010858743334875945
8318	62.932951200000005		-0.007455202774865393
8319	63.395255028		-0.007556330347384231
108	63.757676	-0.010959840236342012
109	63.846604	-0.011060947359424948
8320	63.85690738800001		-0.007657468147723315
110	63.89743	-0.011162064706191918
111	64.673944	-0.011263192278710714
112	65.146426	-0.011364330079049759
8321	65.450091312		-0.0077586161779516945
113	65.68737	-0.011465478109278096
114	65.751338	-0.011566636371465405
8322	65.769014892		-0.007859774440138932
115	65.825722	-0.0116678048676821
116	66.038576	-0.01176898359999889
117	67.305508	-0.011870172570487445
118	67.496424	-0.011971371781219958
119	67.53554799999999	-0.012072581234269249
120	67.565292	-0.012173800931708762
121	67.804678	-0.012275030875612578
122	68.112252	-0.012376271068055405
8323	68.613302568		-0.007960942936355554
123	68.913742	-0.01247752151111258
8324	69.95069972		-0.008062121668672385
8325	70.244857566		-0.008163310639160981
8326	71.14430824		-0.008264509849893424
124	71.40403	-0.012578782206860073
8327	71.42460390000001		-0.008365719302942753
125	71.45600999999999	-0.012680053157374483
126	71.916696	-0.012781334364733152
127	72.81818200000001	-0.012882625831013718
8328	73.655614848		-0.008466939000382308
128	74.184954	-0.012983927558294786
129	74.23725999999999	-0.01308523954865548
130	74.340782	-0.013186561804175559
8329	74.98608559600001		-0.008568168944286166
131	75.301694	-0.013287894326935407
132	75.67567600000001	-0.013389237119016052
133	75.805666	-0.013490590182499144
134	77.40300599999999	-0.013591953519466972
8330	77.712065664		-0.008669409136728921
135	77.888712	-0.013693327132002454
136	78.80335799999999	-0.01379471102218926
8331	79.05820065		-0.008770659579786138
8332	79.813168158		-0.00887192027553367
8333	79.928955904		-0.008973191226048009
137	80.11023399999999	-0.013896105192111352
8334	80.117019732		-0.009074472433406608
138	80.92	-0.013997509643853661
8335	81.87124343999999		-0.009175763899687214
139	82.237384	-0.014098924379501648
140	82.315092	-0.0142003494011414
141	83.644252	-0.014301784710859645
8336	84.111188422		-0.009277065626968322
8337	84.15930614		-0.009378377617328945
142	84.377644	-0.014403230310743743
143	84.758852	-0.014504686202881688
144	84.790938	-0.014606152389362114
145	85.047068	-0.014707628872274288
146	85.359846	-0.014809115653708226
147	85.657104	-0.01491061273575424
8338	85.82763847999999		-0.009479699872849063
8339	87.12354459199999		-0.009581032395608955
148	87.64343600000001	-0.015012120120503621
149	87.796734	-0.015113637810048184
150	88.025148	-0.015215165806480377
151	88.12161	-0.015316704111893288
152	88.1425	-0.015418252728380644
153	89.510838	-0.015519811658036807
154	89.967868	-0.01562138090295678
155	90.059444	-0.015722960465236198
156	90.49872599999999	-0.01582455034697146
8340	90.6169221		-0.009682375187689638
157	90.684876	-0.015926150550259255
158	91.22447	-0.01602776107719725
159	91.320484	-0.016129381929883644
160	91.542134	-0.01623101311041727
161	91.65127199999999	-0.01633265462089761
162	91.877114	-0.016434306463424773
163	91.95600599999999	-0.01653596864009952
164	92.24816	-0.01663764115302325
165	92.26260400000001	-0.016739324004297996
166	92.284246	-0.016841017196026556
167	92.95597000000001	-0.016942720730312024
168	93.10406	-0.017044434609258474
8341	93.80594376399999		-0.00978372825117266
169	94.722312	-0.017146158834970514
8342	94.98299752800001		-0.009885091588140528
170	96.242242	-0.01724789340955339
8343	96.72415494399999		-0.009986465200676052
171	96.765838	-0.017349638335112993
172	96.80085799999999	-0.017451393613755858
173	97.357754	-0.017553159247589156
174	97.4688	-0.01765493523872071
175	97.49772800000001	-0.017756721589258985
176	98.07557000000001	-0.017858518301313193
8344	98.27055111600001		-0.010087849090862785
8345	98.47041974		-0.010189243260784806
8346	99.170524726		-0.010290647712527157
177	100.47522599999999	-0.01796032537699287
178	100.628056	-0.018062142818408518
8347	100.94066915		-0.010392062448175183
8348	101.6831936		-0.010493487469814978
8349	101.69857619999999		-0.010594922779533151
179	101.78898600000001	-0.01816397062767118
8350	101.801124256		-0.010696368379417289
8351	101.94401315		-0.010797824271555276
180	101.988254	-0.01826580880689254
8352	102.09720429		-0.010899290458035631
8353	102.23498123200001		-0.011000766940947844
181	102.442148	-0.01836765735818493
182	102.86542999999999	-0.018469516283661322
183	103.162282	-0.018571385585435342
184	103.507394	-0.018673265265621256
185	103.66363199999999	-0.01877515532633398
186	103.851318	-0.018877055769689184
187	104.022452	-0.018978966597802856
188	104.408684	-0.019080887812791953
8354	104.433873804		-0.01110225372238171
189	104.676334	-0.019182819416773987
190	104.815792	-0.0192847614118671
8355	105.233749962		-0.011203750804427766
8356	105.571401372		-0.011305258189177075
8357	106.550520132		-0.01140677587872168
191	106.71306	-0.019386713800190095
192	106.780182	-0.019488676583862413
193	107.387224	-0.01959064976500415
8358	107.56409348		-0.011508303875153912
194	107.79155800000001	-0.019692633345736045
195	108.71749000000001	-0.019794627328179493
8359	108.9645321		-0.011609842180566866
196	109.061476	-0.019896631714456645
197	109.55839599999999	-0.01999864650668997
198	109.987148	-0.02010067170700291
199	110.261628	-0.020202707317519466
200	110.49412	-0.020304753340364273
8360	110.7531059		-0.011711390797054149
201	111.94854	-0.02040680977766262
8361	113.83404483		-0.011812949726710353
202	114.058152	-0.020508876631540447
203	114.37180599999999	-0.02061095390412435
204	114.959384	-0.02071304159754157
8362	115.107762042		-0.011914518971630365
205	115.799832	-0.020815139713920003
206	116.024602	-0.020917248255388307
207	116.27409	-0.021019367224075457
208	117.07718799999999	-0.021121496622111418
209	117.382576	-0.021223636451626688
210	117.519656	-0.02132578671475243
211	117.588674	-0.02142794741362045
212	117.59633199999999	-0.021530118550363214
8363	117.88440861600002		-0.012016098533909827
213	118.338784	-0.02163230012711384
8364	119.24357484800001		-0.012117688415644904
214	119.990892	-0.021734492146006094
215	119.99841	-0.021836694609174406
216	120.14463400000001	-0.021938907518753964
217	120.224834	-0.02204113087688028
8365	120.51751695600001		-0.012219288618932738
218	120.941424	-0.022143364685689858
8366	122.55596150400001		-0.012320899145870774
219	123.098502	-0.022245608947319737
8367	124.212727952		-0.012422519998557209
8368	124.381525684		-0.012524151179090766
220	124.877972	-0.022347863663907622
221	125.15991199999999	-0.02245012883759187
222	125.73917999999999	-0.02255240447051149
223	127.16928	-0.02265469056480615
224	128.076768	-0.02275698712261618
8369	128.774016432		-0.012625792689571144
8370	129.15381556		-0.012727444532098349
8371	130.10685453		-0.012829106708773026
225	130.233208	-0.022859294146082558
8372	130.242883628		-0.012930779221696794
8373	130.51205713		-0.013032462072971584
226	131.12317199999998	-0.02296161163734704
8374	131.78712556800002		-0.013134155264700072
227	131.793078	-0.023063939598551693
228	131.826504	-0.023166278031839585
229	132.37094	-0.02326862693935433
230	132.954582	-0.023370986323240202
231	134.32453400000003	-0.023473356185642127
8375	134.60596492		-0.013235858798985468
232	134.714734	-0.02357573652870569
233	134.796618	-0.023678127354577146
8376	134.89661758399998		-0.01333757267793196
8377	135.54557218399998		-0.01343929690364404
234	135.736136	-0.02378052866540339
235	136.080114	-0.023882940463332003
8378	136.33794568800002		-0.013541031478226957
236	139.176706	-0.023985362750511312
8379	139.19780249599998		-0.01364277640378649
237	139.865296	-0.024087795529089982
238	140.259528	-0.02419023880121767
239	140.70515799999998	-0.024292692569044587
240	141.087482	-0.0243951568347216
241	141.50664	-0.024497631600400235
242	141.820624	-0.02460011686823269
243	142.443094	-0.02470261264037181
8380	142.6192107		-0.013744531682429393
244	144.138554	-0.024805118918971115
245	144.570786	-0.02490763570618478
246	144.82249	-0.025010163004167762
247	145.005736	-0.02511270081507533
248	145.671094	-0.025215249141063763
249	146.03087599999998	-0.025317807984289897
250	146.104118	-0.025420377346911223
251	147.15589000000003	-0.025522957231085892
252	147.922326	-0.02562554763897273
253	147.956524	-0.025728148572731223
254	148.253112	-0.025830760034521515
255	148.269774	-0.02593338202650443
256	148.41003	-0.02603601455084144
8381	149.158324356		-0.013846297316262732
257	149.37893	-0.02613865760969481
258	149.838326	-0.026241311205227127
8382	152.57854653599998		-0.013948073307394327
8383	152.84256072		-0.01404985965793253
259	152.843848	-0.026343975339601977
260	153.481932	-0.026446650014983503
8384	154.577569536		-0.014151656369986668
261	154.693626	-0.026549335233536524
262	156.43126800000002	-0.026652030997426513
263	156.629204	-0.026754737308819613
264	157.333268	-0.026857454169882642
265	157.48582000000002	-0.02696018158278308
266	159.366308	-0.027062919549689073
267	159.667664	-0.02716566807276955
268	159.795368	-0.027268427154193777
8385	160.21486352399998		-0.014253463445666385
8386	161.04048626		-0.014355280887081961
269	161.16146	-0.027371196796132015
270	161.350784	-0.02747397700075509
271	161.821402	-0.027576767770234493
8387	162.668840624		-0.014457108696344664
272	163.0937	-0.02767956910674239
273	163.27119399999998	-0.02778238101245161
274	163.299788	-0.027885203489535663
275	163.34859400000002	-0.027988036540168713
276	163.39935200000002	-0.02809088016652561
277	163.420504	-0.028193734370781983
8388	164.008882368		-0.014558946875566064
278	164.512838	-0.02829659915511379
279	164.70039799999998	-0.028399474521698
280	164.769948	-0.02850236047271215
281	164.777392	-0.028605257010334437
282	165.53560399999998	-0.02870816413674374
283	165.617232	-0.0288110818541196
8389	165.76409577		-0.014660795426858494
284	166.400588	-0.028914010164642245
285	166.87633799999998	-0.029016949070492563
286	167.01079800000002	-0.029119898573852124
287	167.285982	-0.029222858676903284
288	167.664582	-0.029325829381828733
8390	167.96043359200002		-0.014762654352334816
289	168.072258	-0.029428810690812168
290	168.59697	-0.029531802606037858
8391	169.3301864		-0.014864523654108877
291	170.24153	-0.02963480512969074
292	172.61357999999998	-0.029737818263956432
293	173.291482	-0.02984084201102122
8392	174.132409128		-0.014966403334294833
294	175.298412	-0.029943876373072074
8393	175.827079214		-0.015068293395007596
295	175.971516	-0.030046921352296637
296	176.643308	-0.03014997695088322
297	176.71648199999998	-0.03025304317102094
298	178.873044	-0.030356120014899235
299	178.87316	-0.030459207484708574
8394	182.268389104		-0.015170193838362617
300	183.131204	-0.03056230558263998
301	183.290478	-0.030665414310885153
302	183.885598	-0.030768533671636483
303	184.364148	-0.03087166366708703
304	186.106406	-0.030974804299430527
305	186.513356	-0.031077955570861397
8395	186.848164708		-0.015272104666476327
306	187.032168	-0.031181117483574737
8396	187.06219911		-0.015374025881465468
307	187.1362	-0.03128429003976644
308	187.532844	-0.03138747324163273
309	188.02264000000002	-0.03149066709137085
310	188.27120000000002	-0.03159387159117863
311	189.35468	-0.03169708674325456
312	189.388204	-0.03180031254979782
313	189.61151800000002	-0.03190354901300828
314	189.792724	-0.03200679613508645
315	189.826738	-0.032110053918233586
316	190.353722	-0.032213322364651575
317	191.174168	-0.03231660147654312
318	191.743104	-0.03241989125611126
319	192.101978	-0.03252319170556006
320	192.472818	-0.032626502827094166
8397	192.70104768		-0.01547595748544754
8398	192.708037376		-0.015577899480540584
321	192.877146	-0.03272982462291888
322	192.894748	-0.03283315709524021
8399	193.57548814999998		-0.015679851868863618
8400	193.63633708999998		-0.01578181465253598
323	195.518312	-0.03293650024626485
324	196.525926	-0.033039854078200155
325	197.021438	-0.033143218593254184
326	198.085714	-0.03324659379363568
327	198.57414799999998	-0.03334997968155419
8401	198.818780538		-0.015883787833677755
328	198.89563	-0.033453376259219576
329	199.173596	-0.033556783528842754
330	199.56734	-0.03366020149263521
8402	199.971247288		-0.01598577141440958
331	200.161484	-0.033763630152809115
332	200.65207199999998	-0.03386706951157731
333	201.266628	-0.033970519571153344
334	202.120938	-0.03407398033375144
8403	202.31842932		-0.016087765396853068
335	203.54023800000002	-0.03417745180158651
336	203.60160000000002	-0.03428093397687417
337	204.050844	-0.03438442686183081
338	204.684662	-0.03448793045867319
339	205.462742	-0.03459144476961909
8404	206.25080137199998		-0.016189769783130147
340	206.55639799999997	-0.034694969796886854
341	207.97969	-0.03479850554269554
8405	208.13800602		-0.0162917845753634
342	208.7078	-0.034902052009264876
343	208.841986	-0.03500560919881529
344	208.898614	-0.035109177113567896
345	209.176864	-0.035212755755744486
8406	209.70784372999998		-0.016393809775676383
346	210.339204	-0.035316345127567574
8407	210.573405		-0.01649584538619298
347	211.61198000000002	-0.03541994523126044
8408	212.36826888		-0.016597891409037828
348	213.17881	-0.03552355606904674
349	213.88304	-0.03562717764315116
8409	213.98479501		-0.0166999478463361
350	214.312116	-0.03573080995579895
351	214.611726	-0.03583445300921607
352	215.40496599999997	-0.03593810680562915
353	215.680666	-0.036041771347265536
354	216.079368	-0.03614544663635326
8410	216.22511407000002		-0.01680201470021397
355	216.24432199999998	-0.03624913267512103
356	216.50485999999998	-0.03635282946579827
357	216.72692600000002	-0.03645653701061521
8411	216.905579512		-0.016904091972797915
358	216.956994	-0.0365602553118024
359	216.998766	-0.03666398437159147
360	217.047806	-0.03676772419221461
361	217.759648	-0.036871474775904696
362	217.78523800000002	-0.03697523612489531
363	217.846766	-0.03707900824142074
364	217.905372	-0.03718279112771595
8412	217.90739784		-0.017006179666215177
365	217.912614	-0.037286584786016604
8413	218.193962664		-0.017108277782593537
366	218.237934	-0.03739038921855906
367	219.261394	-0.037494204427580516
8414	219.51565296		-0.01721038632406177
368	219.542516	-0.037598030415318485
369	220.368616	-0.03770186718401153
370	221.108936	-0.03780571473589881
371	221.424246	-0.037909573073220175
372	221.748874	-0.038013442198216174
373	222.121742	-0.038117322113128044
374	222.53051000000002	-0.03822121282019774
375	222.767502	-0.038325114321667894
8415	223.026147568		-0.01731250529274896
376	223.08682199999998	-0.038429026619781856
8416	223.096132996		-0.017414634690784962
377	223.133916	-0.038532949716783664
378	223.364046	-0.038636883614918176
379	223.422108	-0.038740828316430595
380	223.685866	-0.03884478382356719
381	225.773936	-0.038948750138574795
8417	225.86808024		-0.01751677452030016
8418	225.910379988		-0.017618924783425943
382	225.994234	-0.03905272726370095
8419	226.49753952		-0.017721085482294004
383	226.902812	-0.03915671520119391
384	226.99926000000002	-0.039260713953302606
385	227.64338	-0.0393647235222767
386	228.45669	-0.039468743910366526
8420	228.903912208		-0.01782325661903681
387	229.127102	-0.03957277511982315
388	229.740524	-0.039676817152898426
8421	229.792763928		-0.017925438195787364
389	230.338646	-0.0397808700118446
390	230.455606	-0.03988493369891492
391	230.58348999999998	-0.03998900821636328
392	230.784738	-0.04009309356644423
8422	231.09184542		-0.01802763021467966
393	231.461096	-0.04019718975141304
394	231.484812	-0.04030129677352569
395	231.630598	-0.04040541463503886
396	233.114668	-0.04050954333820994
397	233.69026000000002	-0.04061368288529702
398	234.48679	-0.040717833278559004
8423	234.946041204		-0.01812983267784801
399	235.440122	-0.040821994520255166
400	235.459938	-0.04092616661264584
8424	235.65075824200002		-0.018232045587427383
401	235.855714	-0.04103034955799192
402	236.35070000000002	-0.04113454335855504
403	236.399134	-0.041238748016597535
404	236.615892	-0.04134296353438243
405	237.13518200000001	-0.041447189914173475
406	237.51559	-0.041551427158235114
8425	237.5322468		-0.01833426894555374
8426	237.738771048		-0.01843650275436336
407	238.80327400000002	-0.04165567526883251
408	239.07571	-0.04175993424823165
409	239.18067000000002	-0.04186420409869887
410	240.083586	-0.04196848482250158
411	240.539514	-0.04207277642190777
8427	240.614168552		-0.01853874701599328
412	241.977454	-0.042177078899186156
413	243.001382	-0.04228139225660614
414	243.079068	-0.042385716496437846
415	243.126548	-0.04249005162095212
416	243.31838	-0.0425943976324205
417	243.642456	-0.042698754533115245
418	243.84642000000002	-0.042803122325309445
419	243.897692	-0.04290750101127655
420	244.241848	-0.04301189059329105
421	244.296868	-0.04311629107362808
422	244.40278400000003	-0.043220702454563435
423	245.770332	-0.04332512473837365
424	246.124988	-0.04342955792733598
8428	247.0130484		-0.018641001732581094
425	247.258624	-0.04353400202372837
8429	247.78055583999998		-0.018743266906265384
8430	251.23631094200002		-0.018845542539185044
426	252.14296	-0.04363845702982949
427	253.039462	-0.04374292294791874
428	253.070596	-0.043847399780276325
429	253.25554	-0.04395188752918283
430	253.57157	-0.0440563861969199
8431	253.58710243200002		-0.018947828633479744
431	254.028628	-0.04416089578576978
432	254.02912	-0.044265416298015434
433	254.106784	-0.04436994773594053
434	254.39851800000002	-0.04447449010182947
435	255.061954	-0.04457904339796736
436	255.432044	-0.044683607626640025
437	255.880142	-0.044788182790134
438	256.895	-0.044892768890736685
439	257.25262200000003	-0.044997365930735805
440	257.263154	-0.045101973912420185
441	257.541432	-0.04520659283807923
442	258.6475	-0.045311222710003075
443	258.86253400000004	-0.045415863530482575
444	259.161774	-0.045520515301809304
445	260.176428	-0.045625178026275554
8432	260.36765599200004		-0.019050125191289704
8433	260.37067103600003		-0.019152432214756123
446	260.432816	-0.04572985170617433
447	260.476244	-0.04583453634379936
8434	260.66434276		-0.019254749706020532
8435	261.32876920800004		-0.019357077667225227
448	261.420192	-0.04593923194144522
449	261.528702	-0.046043938501406846
450	261.84774799999997	-0.04614865602598025
451	262.21371000000005	-0.04625338451746204
8436	262.25072258399996		-0.019459416100513046
8437	262.7806422		-0.019561765008027834
452	263.15054399999997	-0.04635812397814956
8438	264.04906539		-0.019664124391913746
453	264.46339	-0.04646287441034086
454	265.326	-0.04656763581633473
455	265.43408600000004	-0.046672408198430666
456	266.576188	-0.0467771915589289
8439	266.642975628		-0.0197664942543156
457	267.026746	-0.04688198590013037
458	267.22128000000004	-0.04698679122433687
8440	267.92531792		-0.019868874597379203
459	268.68569	-0.04709160753385057
8441	269.45496627000006		-0.019971265423250697
8442	269.52173104800005		-0.020073666734076987
460	269.591656	-0.047196434830974694
461	269.823246	-0.0473012731180131
8443	270.24769824		-0.020176078532005523
462	270.250762	-0.04740612239727035
463	270.387264	-0.047510982671051735
464	270.611868	-0.04761585394166328
465	270.72709000000003	-0.04772073621141173
466	270.838154	-0.04782562948260455
467	271.17975199999995	-0.047930533757549944
468	271.578886	-0.04803544903855695
8444	272.109397516		-0.020278500819184763
469	272.136956	-0.048140375327934984
470	272.620462	-0.04824531262799454
8445	273.18977551200004		-0.020380933597763475
8446	274.168623		-0.020483376869891205
471	274.289746	-0.048350260941046726
472	274.534824	-0.04845522026940337
473	274.560558	-0.04856019061537703
474	275.410956	-0.04866517198128101
475	275.53392599999995	-0.04877016436942931
476	275.629346	-0.048875167782136686
477	276.055474	-0.04898018222171861
478	276.474416	-0.04908520769049141
479	276.71763799999997	-0.04919024419077178
480	277.03886800000004	-0.04929529172487751
481	277.87273999999996	-0.04940035029512699
482	277.957222	-0.049505419903839346
483	279.003636	-0.04961050055333444
484	279.272834	-0.04971559224593286
485	279.448342	-0.04982069498395592
486	279.479494	-0.04992580876972568
487	279.683408	-0.05003093360556493
488	279.77675400000004	-0.05013606949379729
489	280.036752	-0.05024121643674679
490	280.083894	-0.05034637443673853
491	280.813674	-0.05045154349609822
8447	281.02821048		-0.020585830637718048
492	281.543136	-0.05055672361715231
493	281.69075799999996	-0.050661914802227995
494	281.78293199999996	-0.05076711705365319
8448	281.871669996		-0.0206882949033951
8449	282.058119046		-0.02079076966907378
495	282.20060600000005	-0.05087233037375655
496	282.859408	-0.05097755476486746
497	283.20021399999996	-0.051082790229316055
8450	283.671954462		-0.020893254936906275
498	283.895154	-0.05118803676943331
499	284.53982	-0.05129329438755058
500	284.688504	-0.051398563086000326
501	284.70919799999996	-0.05150384286711561
502	284.72330800000003	-0.05160913373323024
503	284.79801000000003	-0.05171443568667877
504	285.21364	-0.05181974872979647
505	285.35495000000003	-0.05192507286491937
506	285.59986599999996	-0.05203040809438421
507	285.649698	-0.05213575442052851
508	286.132138	-0.05224111184569048
509	286.326006	-0.052346480372209236
510	287.96627	-0.05245186000242424
511	289.17724	-0.05255725073867607
512	290.019002	-0.05266265258330592
513	290.327446	-0.05276806553865572
514	290.73467	-0.05287348960706815
515	291.408054	-0.05297892479088662
516	292.43786	-0.053084371092455285
517	292.68509600000004	-0.05318982851411905
518	292.73556	-0.053295297058223556
8451	292.960920384		-0.020995750709045323
519	293.375864	-0.053400776727115296
520	294.26093	-0.053506267523141166
8452	294.384786528		-0.02109825698764467
521	294.50849800000003	-0.053611769448649156
522	294.64293599999996	-0.05371728250598787
523	296.100164	-0.05382280669750666
524	296.52031800000003	-0.05392834202555563
8453	296.58519436		-0.021200773774858375
525	296.632446	-0.054033888492485624
526	296.745926	-0.05413944610064823
527	297.149128	-0.05424501485239577
528	297.509364	-0.05435059475008133
529	299.39982799999996	-0.054456185796058855
8454	299.65612224		-0.021303301072841282
530	300.263728	-0.05456178799268267
531	300.26986	-0.05466740134230821
532	300.57643199999995	-0.05477302584729153
533	300.661252	-0.05487866150998945
8455	301.452733126		-0.02140583888374878
534	301.79845	-0.0549843083327595
535	301.89171000000005	-0.05508996631796001
536	302.01758	-0.05519563546795001
537	302.49975	-0.05530131578508931
538	302.87635	-0.055407007271738445
8456	303.84567119200005		-0.021508387209737256
539	304.02841600000005	-0.05551270993025883
540	304.68662	-0.055618423763012265
541	305.129498	-0.055724148772361676
8457	305.91080169599996		-0.02161094605296343
542	307.47718199999997	-0.05582988496067059
8458	307.55729085599995		-0.021713515415584684
543	309.662308	-0.055935632330303305
544	309.91255800000005	-0.05604139088362486
545	309.98598599999997	-0.05614716062300105
546	310.326994	-0.05625294155079841
547	310.434006	-0.05635873366938424
548	310.514326	-0.05646453698112658
549	311.308666	-0.05657035148839435
550	311.518154	-0.05667617719355686
551	311.518684	-0.056782014098984535
552	311.83148	-0.05688786220704842
553	312.598356	-0.05699372152012032
554	313.00113400000004	-0.0570995920405728
8459	314.77036644000003		-0.021816095299759395
555	315.33742	-0.05720547377077918
556	315.666572	-0.05731136671311352
557	315.858886	-0.057417270869950646
558	316.659354	-0.057523186243666126
559	316.889858	-0.057629112836636416
560	317.096944	-0.057735050651238365
561	317.266628	-0.05784099968984994
562	317.523174	-0.05794695995484973
563	317.635658	-0.0580529314486171
564	317.676712	-0.05815891417353214
8460	317.74070496		-0.021918685707646275
565	318.094558	-0.05826490813197574
8461	319.05564036000004		-0.022021286641404805
566	319.11307400000004	-0.05837091332632951
567	320.36046600000003	-0.05847692975897584
8462	320.50734808000004		-0.02212389810319503
568	321.229408	-0.05858295743229787
569	321.469256	-0.05868899634867961
570	322.642018	-0.05879504651050549
571	322.99777	-0.05890110792016103
572	323.319118	-0.059007180580032424
573	323.41476	-0.05911326449250658
574	323.993666	-0.059219359659971216
575	324.00190200000003	-0.059325466084814774
576	324.187262	-0.05943158376942647
577	324.29717	-0.059537712716196275
578	324.35731	-0.05964385292751493
579	324.429892	-0.05975000440577405
580	324.89612800000003	-0.05985616715336565
581	325.822572	-0.05996234117268288
582	325.84241	-0.060068526466119515
583	328.22697600000004	-0.0601747230360701
8463	328.307175		-0.022226520095177983
8464	328.51214352		-0.022329152619515038
584	328.64491200000003	-0.060280930884929945
585	328.949746	-0.06038715001509513
586	329.786308	-0.060493380428962476
587	329.947632	-0.060599622128929595
588	330.237072	-0.06070587511739484
589	331.15574599999997	-0.060812139396757475
590	331.17325400000004	-0.060918414969417134
8465	331.183006464		-0.022431795678368335
591	331.924498	-0.06102470183777461
8466	332.02419419800003		-0.022534449273900577
592	332.70709600000004	-0.06113100000423132
8467	333.065153076		-0.022637113408275466
593	333.45691600000004	-0.06123730947118945
594	333.839742	-0.06134363024105197
8468	334.09375201200004		-0.022739788083657037
595	334.36317599999995	-0.061449962316222594
596	335.206032	-0.06155630569910581
597	335.54794	-0.06166266039210687
598	335.700282	-0.06176902639763181
599	336.069494	-0.06187540371808753
8469	336.133472768		-0.022842473302210096
600	336.39766	-0.06198179235588136
601	336.68964	-0.06208819231342174
602	336.851878	-0.06219460359311778
603	336.92706599999997	-0.06230102619737934
604	337.226636	-0.062407460128617046
605	337.943738	-0.06251390538924231
8470	338.33597676		-0.022945169066100012
606	338.709628	-0.06262036198166732
607	339.19613799999996	-0.06272682990830501
8471	340.842038152		-0.023047875377493157
608	341.10575	-0.06283330917156911
609	341.38061200000004	-0.0629397997738742
610	342.230674	-0.06304630171763533
611	343.816022	-0.06315281500526863
612	343.898012	-0.06325933963919093
613	344.36287400000003	-0.06336587562181978
8472	344.98720591999995		-0.023150592238556228
614	345.00828	-0.06347242295557354
8473	345.199038184		-0.023253319651456706
615	345.625588	-0.06357898164287133
616	346.091362	-0.06368555168613305
8474	346.565348688		-0.023356057618362625
617	347.251538	-0.06379213308777937
618	347.80507400000005	-0.06389872585023171
619	347.836838	-0.06400532997591243
620	347.84630599999997	-0.06411194546724429
8475	348.791610332		-0.023458806141443033
621	350.615184	-0.06421857232665117
622	351.288146	-0.06432521055655759
8476	351.764941056		-0.023561565222867297
8477	352.04194110400005		-0.023664334864805462
8478	352.132351068		-0.02376711506942858
623	352.134984	-0.0644318601593889
624	352.18460999999996	-0.06453852113757118
625	352.288902	-0.0646451934935313
626	352.329446	-0.06475187722969691
627	353.035946	-0.06485857234849643
628	353.06127399999997	-0.06496527885235907
629	354.318468	-0.0650719967437148
630	354.520892	-0.06517872602499453
631	354.615	-0.0652854666986295
632	355.18066999999996	-0.0653922187670522
8479	355.766157734		-0.023869905838908027
8480	356.104089572		-0.023972707175415962
633	356.133798	-0.0654989822326957
8481	356.31494496		-0.024075519081125114
634	356.65644199999997	-0.06560575709799385
635	357.071578	-0.06571254336538135
636	357.128724	-0.0658193410372936
637	358.70168199999995	-0.06592615011616683
638	358.817516	-0.06603297060443802
639	359.752718	-0.06613980250454496
640	359.778766	-0.06624664581892631
641	360.14564399999995	-0.06635350055002118
642	360.592556	-0.06646036670026982
643	360.67523800000004	-0.06656724427211311
8482	361.10469529		-0.024178341558209204
644	361.350764	-0.06667413326799275
645	361.648714	-0.06678103369035121
8483	362.0421590080001		-0.0242811746088423
8484	362.285738572		-0.024384018235199235
8485	362.439235312		-0.024486872439455423
646	362.639906	-0.06688794554163174
647	362.904882	-0.06699486882427837
648	363.181696	-0.06710180354073592
649	363.356624	-0.06720874969345
8486	363.974994114		-0.02458973722378727
650	365.57937400000003	-0.06731570728486712
651	366.974224	-0.0674226763174342
652	367.68442	-0.06752965679359935
653	367.694958	-0.06763664871581128
8487	368.271678844		-0.02469261259037152
654	369.60675799999996	-0.06774365208651953
655	369.666846	-0.06785066690817444
656	370.016642	-0.06795769318322709
657	370.276544	-0.06806473091412937
8488	370.627851386		-0.024795498541385713
658	371.07736	-0.06817178010333398
659	372.04791600000004	-0.06827884075329438
660	372.23647600000004	-0.06838591286646493
661	373.377168	-0.06849299644530045
662	374.03819400000003	-0.06860009149225688
663	374.426442	-0.06870719800979085
664	374.542738	-0.06881431600035975
665	375.38534000000004	-0.06892144546642182
666	375.490852	-0.06902858641043601
667	375.87503200000003	-0.06913573883486213
668	376.038008	-0.06924290274216073
669	376.223076	-0.06935007813479317
670	376.457196	-0.06945726501522176
671	376.48760200000004	-0.06956446338590917
672	376.537418	-0.06967167324931926
673	376.679602	-0.06977889460791659
674	376.799906	-0.06988612746416646
675	377.81697399999996	-0.06999337182053499
676	377.894974	-0.07010062767948909
677	378.824044	-0.07020789504349646
678	379.198064	-0.0703151739150256
679	379.778994	-0.07042246429654582
680	380.891858	-0.07052976619052731
681	381.57496000000003	-0.07063707959944071
682	382.234392	-0.07074440452575784
683	382.630746	-0.07085174097195114
684	382.68161	-0.07095908894049392
685	383.037792	-0.07106644843386022
686	383.330086	-0.0711738194545249
8489	383.48996324399997		-0.02489839507900793
687	383.713836	-0.07128120200496366
688	384.831606	-0.07138859608765291
689	385.248014	-0.07149600170506994
690	385.714972	-0.0716034188596929
691	388.409554	-0.07171084755400044
8490	388.526905776		-0.02500130220541727
692	388.756954	-0.0718182877904723
693	389.298762	-0.07192573957158893
8491	389.71304352		-0.025104219922793172
694	390.046834	-0.07203320289983162
8492	390.39785428000005		-0.025207148233315744
695	390.48961599999996	-0.07214067777768239
696	390.999538	-0.07224816420762409
8493	391.42963756800003		-0.025310087139166104
8494	391.91906385		-0.02541303664252571
8495	393.934133478		-0.025515996745576797
697	394.529398	-0.07235566219214039
698	394.659364	-0.07246317173371573
699	397.262586	-0.07257069283483539
700	397.407442	-0.07267822549798551
701	397.571298	-0.07278576972565273
702	398.79355400000003	-0.07289332552032485
703	401.022506	-0.07300089288449028
8496	401.215667864		-0.02561896745050217
704	401.46155200000004	-0.07310847182063834
8497	401.96556227599996		-0.025721948759485646
705	402.513334	-0.0732160623312591
706	402.738912	-0.0733236644188434
707	403.525852	-0.07343127808588294
708	404.07941	-0.0735389033348702
709	404.357478	-0.07364654016829848
710	405.168122	-0.07375418858866198
711	406.30172600000003	-0.07386184859845535
712	406.95031800000004	-0.07396952020017443
713	407.05477	-0.07407720339631574
714	407.41872600000005	-0.07418489818937657
715	408.378592	-0.07429260458185508
716	408.552214	-0.07440032257625016
8498	409.66936608000003		-0.025824940674711378
717	409.970306	-0.07450805217506158
718	410.14795799999996	-0.07461579338078989
719	411.291002	-0.07472354619593642
8499	411.3657198		-0.025927943198364303
8500	411.435851256		-0.02603095633262992
8501	411.761918232		-0.026133980079694752
720	412.686476	-0.07483131062300348
8502	412.75419811200004		-0.026237014441745646
721	412.939132	-0.0749390866644938
8503	412.955221748		-0.02634005942097025
722	413.011326	-0.07504687432291127
723	413.12928000000005	-0.07515467360076047
724	413.152504	-0.07526248450054684
725	413.239442	-0.0753703070247766
726	413.40565000000004	-0.07547814117595672
727	414.13497600000005	-0.07558598695659507
728	414.29742	-0.07569384436920029
729	414.409684	-0.07580171341628185
730	414.44615999999996	-0.07590959410035011
8504	414.685410462		-0.026443115019556762
731	414.812776	-0.07601748642391595
732	414.84674800000005	-0.07612539038949137
8505	415.30346332199997		-0.02654618123969441
733	416.549382	-0.07623330599958907
734	416.756538	-0.07634123325672258
735	416.862964	-0.07644917216340624
736	416.889392	-0.0765571227221552
737	416.985152	-0.07666508493548543
738	417.203206	-0.0767730588059137
739	417.283714	-0.07688104433595762
740	417.646354	-0.0769890415281357
741	417.8703	-0.07709705038496693
742	418.131504	-0.0772050709089715
743	418.29542	-0.07731310310267026
744	418.79424800000004	-0.07742114696858486
8506	418.801034864		-0.026649258083572748
745	419.051156	-0.07752920250923782
746	421.015018	-0.07763726972715247
747	421.153502	-0.07774534862485291
748	421.877258	-0.0778534392048641
749	422.069794	-0.0779615414697118
8507	423.162033678		-0.026752345553382125
750	423.575714	-0.07806965542192262
751	423.76140000000004	-0.07817778106402407
8508	424.29188961999995		-0.026855443651313458
752	424.69780599999996	-0.07828591839854414
753	424.854062	-0.078394067428012
754	425.383438	-0.07850222815495753
755	425.966952	-0.07861040058191139
756	426.118274	-0.07871858471140511
757	426.531034	-0.07882678054597102
758	427.26334399999996	-0.07893498808814227
8509	427.66222665600003		-0.026958552379558676
759	427.9031	-0.07904320734045284
760	428.615406	-0.07915143830543753
8510	428.78915265399996		-0.027061671740310045
761	429.775404	-0.07925968098563209
762	430.616028	-0.0793679353835727
763	430.68838400000004	-0.07947620150179678
764	430.750896	-0.0795844793428424
765	431.321818	-0.07969276890924851
8511	431.91152892		-0.027164801735760517
8512	432.11868580799995		-0.027267942368104058
766	432.91411200000005	-0.07980107020355481
8513	433.4555316000001		-0.02737109363953497
767	433.68712800000003	-0.0799093832283019
768	433.841586	-0.08001770798603118
769	434.53303999999997	-0.08012604447928484
770	435.334264	-0.08023439271060595
771	437.953076	-0.0803427526825385
8514	438.046176576		-0.02747425555224835
772	439.314636	-0.08045112439762694
773	440.221586	-0.08055950785841692
774	441.66802	-0.0806679030674548
775	441.675068	-0.08077631002728777
776	441.961888	-0.08088472874046385
777	442.32688	-0.08099315920953185
778	443.030454	-0.08110160143704145
779	443.059468	-0.08121005542554317
8515	443.45334869000004		-0.027577428108439862
780	443.750086	-0.08131852117758832
781	443.798826	-0.0814269986957292
782	444.03063000000003	-0.08153548798251854
8516	444.172190568		-0.02768061131030619
783	445.090358	-0.08164398904051029
784	445.128804	-0.0817525018722591
8517	445.80125948200003		-0.027783805160044358
785	446.626846	-0.08186102648032045
786	446.71083000000004	-0.08196956286725067
8518	446.794467264		-0.02788700965985218
787	446.8691	-0.0820781110356069
8519	450.31475609600005		-0.02799022481192804
788	450.3691	-0.08218667098794713
789	451.06645000000003	-0.08229524272683017
790	451.571586	-0.08240382625481565
8520	452.90768995999997		-0.028093450618471346
791	453.141766	-0.08251242157446421
792	453.562002	-0.08262102868833691
793	453.62906599999997	-0.08272964759899602
794	454.29751799999997	-0.08283827830900452
795	455.71815000000004	-0.08294692082092625
8521	456.005889894		-0.028196687081681836
796	456.15234999999996	-0.08305557513732584
797	457.163466	-0.08316424126076881
798	457.901842	-0.08327291919382147
799	458.03424800000005	-0.08338160893905101
800	458.20932400000004	-0.08349031049902542
801	459.07347999999996	-0.08359902387631367
802	459.59535	-0.08370774907348517
803	459.65572	-0.0838164860931106
804	459.928656	-0.08392523493776129
805	459.990458	-0.08403399561000945
806	460.54974599999997	-0.08414276811242809
807	460.596308	-0.08425155244759111
808	461.158396	-0.08436034861807322
809	461.76899	-0.08446915662644996
810	462.51686	-0.08457797647529774
811	462.55606	-0.08468680816719393
812	462.59409600000004	-0.08479565170471633
813	463.089786	-0.08490450709044402
814	463.561802	-0.08501337432695673
815	464.531434	-0.08512225341683509
816	464.692572	-0.08523114436266054
817	464.96088799999995	-0.08534004716701536
818	465.33457	-0.08544896183248271
819	465.45167599999996	-0.08555788836164654
820	465.779426	-0.08566682675709171
821	467.05490399999996	-0.08577577702140397
822	467.23098999999996	-0.08588473915716963
823	467.405376	-0.08599371316697615
8522	467.75717333999995		-0.02829993420376006
824	468.847576	-0.08610269905341174
825	468.916836	-0.08621169681906544
826	469.05034600000005	-0.08632070646652718
827	469.70543599999996	-0.08642972799838766
828	469.883066	-0.08653876141723851
829	470.091384	-0.08664780672567217
8523	470.15992077600004		-0.02840319198690712
830	470.90121600000003	-0.0867568639262819
831	470.98209	-0.08686593302166198
832	471.530246	-0.08697501401440717
8524	471.801957504		-0.028506460433325147
833	472.03133399999996	-0.0870841069071134
834	472.213318	-0.08719321170237737
8525	472.798306974		-0.02860973954521662
835	473.633928	-0.0873023284027966
836	474.214762	-0.0874114570109695
837	474.278956	-0.08752059752949529
838	474.86260999999996	-0.08762974996097406
839	475.315962	-0.08773891430800675
840	476.314006	-0.08784809057319515
8526	476.538840864		-0.028713029324784804
841	476.545248	-0.08795727875914203
842	476.73809600000004	-0.08806647886845063
843	476.81019	-0.08817569090372546
844	476.90189399999997	-0.08828491486757167
845	477.059146	-0.08839415076259535
8527	478.411993972		-0.028816329774233533
846	478.882654	-0.0885033985914034
847	479.27411	-0.08861265835660359
848	479.722162	-0.08872193006080453
849	479.74955800000004	-0.0888312137066157
850	480.066302	-0.08894050929664743
851	480.44097	-0.08904981683351104
852	481.039824	-0.08915913631981831
853	481.535154	-0.08926846775818227
854	482.486576	-0.0893778111512167
855	482.674488	-0.08948716650153617
856	482.860882	-0.08959653381175617
8528	483.33962067600004		-0.028919640895767675
857	483.34796600000004	-0.08970591308449305
858	484.061328	-0.08981530432236398
859	484.22931	-0.08992470752798701
860	484.23384999999996	-0.09003412270398105
861	485.88395	-0.09014354985296599
862	487.079902	-0.0902529889775622
863	487.30137	-0.09036244008039132
864	488.04153	-0.09047190316407568
865	488.130378	-0.09058137823123848
8529	488.274224824		-0.029022962691592432
866	488.83479800000003	-0.0906908652845038
867	488.875102	-0.09080036432649657
868	489.67041600000005	-0.09090987535984262
869	489.865724	-0.09101939838716855
8530	490.095108128		-0.02912629516391369
870	490.236338	-0.09112893341110193
871	490.35262	-0.09123848043427123
872	490.8676	-0.09134803945930549
873	491.626784	-0.09145761048883493
874	491.972382	-0.09156719352549052
875	492.025912	-0.0916767885719041
8531	493.8296575		-0.029229638314938366
876	493.912044	-0.09178639563070841
877	495.83731	-0.09189601470453698
878	496.196056	-0.0920056457960243
879	496.326498	-0.09211528890780563
880	496.500138	-0.09222494404251717
881	496.631162	-0.09233461120279596
882	497.02297	-0.09244429039128002
883	497.563478	-0.0925539816106079
884	497.942968	-0.09266368486341936
885	498.025598	-0.0927734001523549
886	498.694622	-0.09288312748005592
8532	498.92673924		-0.029332992146873713
887	499.731046	-0.09299286684916466
888	500.16158	-0.09310261826232426
889	501.81256	-0.0932123817221787
890	501.81838400000004	-0.09332215723137285
891	502.38782000000003	-0.09343194479255244
892	502.506942	-0.09354174440836421
893	503.92857	-0.09365155608145538
894	504.510368	-0.09376137981447444
895	505.03058000000004	-0.0938712156100706
896	505.927298	-0.09398106347089395
897	506.935094	-0.09409092339959549
898	507.47879	-0.09420079539882702
899	507.49118599999997	-0.0943106794712413
900	507.62431599999996	-0.0944205756194919
901	507.906076	-0.09453048384623329
902	507.92498	-0.09464040415412094
903	509.34153999999995	-0.09475033654581082
904	509.664036	-0.09486028102396014
905	510.498684	-0.09497023759122689
906	510.60254	-0.0950802062502699
907	510.94988	-0.09519018700374891
908	511.68064799999996	-0.09530017985432451
909	511.747794	-0.09541018480465818
910	512.8871	-0.0955202018574123
911	514.124654	-0.09563023101525009
912	514.334208	-0.0957402722808358
913	514.4963759999999	-0.09585032565683417
914	516.283008	-0.0959603911459112
915	516.729288	-0.09607046875073368
916	517.651216	-0.0961805584739692
8533	518.219931356		-0.02943635666192779
917	518.577004	-0.0962906603182863
918	520.286636	-0.09640077428635438
919	522.468806	-0.09651090038084373
8534	522.87805949		-0.029539731862309217
920	523.3729099999999	-0.0966210386044255
921	524.249104	-0.09673118895977176
922	525.028302	-0.09684135144955555
923	526.030838	-0.09695152607645044
924	526.1482120000001	-0.09706171284313124
925	527.585708	-0.09717191175227355
926	528.393842	-0.09728212280655382
927	528.630308	-0.09739234600864942
928	529.393354	-0.09750258136123859
929	530.181516	-0.09761282886700043
930	530.588364	-0.09772308852861496
8535	531.5723978000001		-0.029643117750227644
931	531.6988	-0.09783336034876307
932	532.8141019999999	-0.09794364433012669
933	532.943212	-0.09805394047538821
934	533.515144	-0.09816424878723135
935	533.7292560000001	-0.09827456926834052
936	533.894188	-0.09838490192140106
937	534.15426	-0.09849524674909922
938	534.34312	-0.0986056037541221
939	534.35706	-0.0987159729391577
940	534.546234	-0.0988263543068949
941	534.730424	-0.0989367478600235
942	534.733174	-0.0990471536012343
8536	534.95119392		-0.029746514327893075
943	536.44697	-0.09915757153321861
944	537.123976	-0.09926800165866902
945	538.327486	-0.09937844398027885
946	539.263	-0.09948889850074238
947	539.6546559999999	-0.09959936522275474
948	540.446096	-0.09970984414901193
8537	540.923650104		-0.0298499215975163
949	541.1686139999999	-0.0998203352822109
950	541.3952959999999	-0.09993083862504945
951	542.112852	-0.1000413541802263
952	542.4949320000001	-0.10015188195044117
953	542.729204	-0.10026242193839431
8538	542.98498304		-0.029953339561308683
954	543.117184	-0.10037297414678727
955	543.5239379999999	-0.10048353857832229
956	544.024942	-0.10059411523570261
957	544.270032	-0.10070470412163228
958	545.0683220000001	-0.1008153052388163
959	545.1352519999999	-0.10092591858996053
960	547.370912	-0.10103654417777178
961	547.587442	-0.10114718200495769
962	548.219098	-0.10125783207422699
963	548.316438	-0.10136849438828889
964	548.921924	-0.1014791689498539
8539	549.1759062		-0.03005676822148262
965	549.679868	-0.10158985576163329
966	549.98614	-0.10170055482633922
967	550.047326	-0.10181126614668479
8540	550.582156726		-0.03016020758025086
968	550.826776	-0.10192198972538395
8541	551.09101362		-0.030263657639826934
969	552.071676	-0.10203272556515161
970	552.49703	-0.10214347366870352
971	553.441506	-0.10225423403875637
972	553.4965960000001	-0.10236500667802788
8542	553.739214948		-0.030367118402424956
973	556.379534	-0.10247579158923628
974	556.478896	-0.1025865887751011
975	556.707212	-0.10269739823834262
976	557.23239	-0.10280821998168206
977	557.2638499999999	-0.1029190540078415
978	557.408026	-0.10302990031954397
8543	557.4144997120001		-0.030470589870260075
8544	557.43705143		-0.03057407204554777
979	557.5940860000001	-0.10314075891951337
980	557.696984	-0.10325162981047453
981	557.78142	-0.1033625129951532
982	557.803762	-0.1034734084762761
983	558.044418	-0.10358431625657055
984	558.401078	-0.10369523633876512
8545	559.153613412		-0.030677564930504227
985	559.769114	-0.10380616872558918
986	559.8406239999999	-0.10391711341977297
987	559.97721	-0.10402807042404769
988	562.105348	-0.1041390397411454
989	564.776318	-0.10425002137379911
990	564.921912	-0.10436101532474273
991	565.388268	-0.10447202159671107
992	565.6455119999999	-0.10458304019243997
8546	565.869082482		-0.030781068527346647
993	565.963302	-0.10469407111466583
994	566.4280379999999	-0.10480511436612633
8547	566.561519076		-0.030884582838292585
995	566.76022	-0.1049161699495599
996	566.951782	-0.10502723786770594
997	567.0884	-0.10513831812330474
998	567.108666	-0.10524941071909748
999	567.425008	-0.10536051565782628
1000	568.712224	-0.10547163294223418
1001	569.668998	-0.10558276257506509
1002	569.894386	-0.1056939045590639
1003	570.9593100000001	-0.10580505889697649
8548	571.18006112		-0.030988107865560395
1004	571.51298	-0.1059162255915493
1005	571.6342460000001	-0.10602740464553005
1006	571.994752	-0.10613859606166728
1007	572.118858	-0.10624979984271042
1008	572.789732	-0.10636101599140982
1009	572.879262	-0.10647224451051676
1010	573.4530159999999	-0.10658348540278341
1011	573.868392	-0.10669473867096291
1012	574.015098	-0.10680600431780925
1013	575.264698	-0.10691728234607753
1014	575.380314	-0.10702857275852336
1015	576.5722	-0.10713987555790365
8549	576.95586636		-0.03109164361136901
1016	578.2970039999999	-0.10725119074697612
1017	578.971722	-0.10736251832849938
1018	579.444078	-0.10747385830523298
1019	579.56037	-0.10758521067993743
1020	579.768916	-0.10769657545537407
1021	580.917244	-0.10780795263430526
1022	581.124146	-0.10791934221949422
8550	582.00135066		-0.03119519007793839
1023	582.28707	-0.10803074421370523
1024	582.8815999999999	-0.10814215861970315
1025	583.426382	-0.10825358544025411
8551	583.6494743640001		-0.031298747267488845
1026	583.8854719999999	-0.10836502467812503
1027	583.9890919999999	-0.1084764763360838
1028	585.178214	-0.10858794041689919
1029	585.615002	-0.10869941692334091
1030	586.07241	-0.10881090585817961
1031	586.2592340000001	-0.10892240722418685
1032	586.278336	-0.10903392102413512
1033	587.259662	-0.10914544726079797
1034	588.57476	-0.10925698593694952
1035	588.9095159999999	-0.10936853705536514
1036	589.556514	-0.10948010061882106
1037	589.871078	-0.10959167663009439
1038	590.010748	-0.10970326509196324
1039	590.280698	-0.10981486600720655
8552	591.727060658		-0.031402315182241486
1040	591.807644	-0.1099264793786043
1041	592.079702	-0.1100381052089373
8553	593.16325272		-0.031505893824418006
1042	594.316676	-0.11014974350098737
1043	594.971644	-0.11026139425753734
1044	595.4748440000001	-0.11037305748137062
1045	597.7275559999999	-0.11048473317527192
1046	598.3275239999999	-0.11059642134202675
1047	598.555336	-0.11070812198442158
1048	599.059844	-0.11081983510524376
1049	599.875282	-0.11093156070728166
1050	600.132526	-0.11104329879332449
8554	600.48171684		-0.031609483196241135
1051	600.7796239999999	-0.11115504936616247
1052	600.928674	-0.11126681242858669
1053	601.394456	-0.11137858798338937
8555	601.4049857239999		-0.03171308329993393
1054	601.692016	-0.11149037603336324
1055	601.829796	-0.11160217658130236
1056	601.84363	-0.11171398963000162
1057	603.178218	-0.1118258151822568
1058	603.378796	-0.11193765324086466
1059	603.4814379999999	-0.11204950380862289
1060	603.51377	-0.1121613668883301
8556	603.81549604		-0.03181669413772027
8557	605.629409436		-0.03192031571182462
1061	605.65372	-0.11227324248278588
1062	606.0731559999999	-0.1123851305947907
1063	606.916784	-0.11249703122714615
1064	607.162238	-0.11260894438265436
1065	607.9389279999999	-0.11272087006411878
1066	609.236494	-0.11283280827434367
1067	609.5027299999999	-0.11294475901613424
8558	609.7236065579999		-0.03202394802447245
8559	610.3854925920001		-0.03212759107788961
1068	610.6958179999999	-0.11305672229229664
1069	611.116762	-0.11316869810563798
1070	611.77377	-0.11328068645896627
1071	612.902778	-0.11339268735509052
8560	613.37605476		-0.032231244874302734
1072	613.461918	-0.11350470079682061
1073	613.487078	-0.11361672678696758
8561	613.79519481		-0.03233490941593905
8562	614.6819998259999		-0.03243858470502681
1074	614.7231419999999	-0.11372876532834295
8563	615.3181220900001		-0.03254227074379462
1075	615.51751	-0.11384081642375964
1076	615.682228	-0.11395288007603133
8564	615.745928898		-0.03264596753447179
8565	616.232587126		-0.03274967507928865
8566	616.258637676		-0.03285339338047589
1077	616.5959799999999	-0.11406495628797267
1078	616.61297	-0.11417704506239926
1079	617.2689	-0.11428914640212766
1080	617.48511	-0.11440126030997533
1081	618.173146	-0.11451338678876073
1082	618.621562	-0.11462552584130324
8567	618.770751534		-0.032957122440265
1083	619.011986	-0.11473767747042332
1084	619.8100459999999	-0.114849841678942
1085	620.246986	-0.11496201846968164
1086	621.217002	-0.11507420784546542
1087	621.958778	-0.11518640980911748
1088	622.252164	-0.1152986243634629
1089	622.809536	-0.11541085151132773
8568	623.434411616		-0.033060862260888065
1090	624.05345	-0.11552309125553892
1091	624.34765	-0.11563534359892445
1092	624.4937219999999	-0.11574760854431318
1093	625.501658	-0.11585988609453511
8569	625.530905104		-0.033164612844578195
1094	625.6077260000001	-0.11597217625242076
1095	625.712888	-0.11608447902080202
1096	626.023646	-0.11619679440251159
1097	626.061654	-0.11630912240038312
1098	626.265108	-0.11642146301725124
8570	626.280595288		-0.03326837419356885
1099	626.996308	-0.11653381625595152
1100	627.445966	-0.11664618211932049
1101	629.7671580000001	-0.1167585606101956
1102	629.7857759999999	-0.11687095173141533
1103	630.0499840000001	-0.11698335548581919
1104	630.474182	-0.11709577187624727
1105	631.1442480000001	-0.11720820090554102
1106	631.8375139999999	-0.1173206425765427
1107	632.5701260000001	-0.11743309689209555
1108	634.069252	-0.11754556385504376
1109	635.83523	-0.11765804346823247
1110	636.312342	-0.11777053573450778
1111	636.536132	-0.11788304065671679
8571	636.9947612		-0.033372146310094324
1112	637.3842539999999	-0.11799555823770749
1113	637.728118	-0.11810808848032903
1114	638.441186	-0.11822063138743108
1115	639.5018980000001	-0.11833318696186472
1116	639.635256	-0.1184457552064818
1117	639.968074	-0.11855833612413517
1118	640.981444	-0.11867092971767865
1119	641.2995559999999	-0.11878353598996698
1120	641.46836	-0.11889615494385591
1121	641.9319620000001	-0.11900878658220215
1122	642.256352	-0.11912143090786335
8572	642.7476858		-0.033475929196389455
1123	643.890338	-0.11923408792369827
1124	644.1588760000001	-0.11934675763256625
8573	644.4500815620002		-0.03357972285469015
8574	644.84428912		-0.03368352728723266
8575	645.191024604		-0.033787342496254036
1125	645.228728	-0.11945944003732797
1126	646.12195	-0.119572135140845
1127	646.2843760000001	-0.1196848429459798
8576	646.499183312		-0.03389116848399193
1128	648.438604	-0.11979756345559583
8577	649.74121135		-0.03399500525268502
1129	650.8996060000001	-0.11991029667255755
1130	652.386658	-0.12002304259973036
1131	653.065838	-0.12013580123998062
1132	653.268822	-0.12024857259617568
1133	653.598842	-0.12036135667118385
8578	654.0963081240001		-0.03409885280457234
1134	654.2221979999999	-0.12047415346787453
1135	655.910292	-0.12058696298911774
1136	656.963792	-0.12069978523778481
1137	657.252754	-0.12081262021674795
1138	657.73467	-0.12092546792888034
8579	657.799479244		-0.03420271114189375
1139	658.531464	-0.1210383283770561
1140	658.72981	-0.12115120156415035
8580	659.55658912		-0.03430658026688967
1141	659.644856	-0.1212640874930392
1142	660.1546139999999	-0.1213769861665997
8581	660.442130504		-0.034410460181801585
1143	661.043388	-0.12148989758770988
8582	661.5986061		-0.03451435088887132
1144	661.946776	-0.12160282175924889
8583	662.1105907919999		-0.03461825239034141
1145	662.3315799999999	-0.12171575868409645
1146	664.01941	-0.12182870836513367
1147	664.127364	-0.12194167080524249
1148	665.4514499999999	-0.1220546460073058
1149	665.794982	-0.12216763397420753
1150	666.030808	-0.12228063470883253
8584	666.046982188		-0.03472216468845541
1151	666.184758	-0.12239364821406667
1152	667.579696	-0.12250667449279676
1153	667.89706	-0.12261971354791061
1154	668.52258	-0.12273276538229715
1155	668.66171	-0.12284582999884587
1156	668.715792	-0.12295890740044765
1157	669.725064	-0.12307199758999424
1158	671.527614	-0.12318510057037833
8585	671.5609006960001		-0.03482608778545725
1159	672.4469	-0.12329821634449362
1160	673.173032	-0.12341134491523477
1161	673.1919399999999	-0.12352448628549743
1162	673.280862	-0.12363764045817827
1163	673.83826	-0.12375080743617489
1164	674.496076	-0.12386398722238602
1165	674.536606	-0.12397717981971101
1166	675.007112	-0.12409038523105055
1167	675.09625	-0.12420360345930621
1168	675.686676	-0.12431683450738053
1169	675.765034	-0.12443007837817703
8586	677.104395122		-0.034930021683591696
1170	677.55021	-0.12454333507460026
1171	678.6050620000001	-0.12465660459955569
8587	678.9979732679999		-0.035033966385104046
1172	679.111588	-0.12476988695594983
1173	679.712014	-0.12488318214669017
1174	680.703764	-0.12499649017468528
1175	681.3172979999999	-0.12510981104284438
1176	681.719622	-0.12522314475407806
1177	682.156872	-0.12533649131129773
1178	682.568816	-0.12544985071741582
1179	682.57097	-0.12556322297534575
8588	682.61770764		-0.03513792189224068
1180	682.628346	-0.12567660808800193
1181	682.7670159999999	-0.12579000605829976
1182	682.974924	-0.12590341688915566
1183	683.235002	-0.12601684058348694
1184	683.5924640000001	-0.12613027714421218
1185	683.828062	-0.12624372657425048
1186	683.85334	-0.1263571888765223
1187	684.531928	-0.12647066405394902
1188	684.6262979999999	-0.12658415210945298
1189	684.696192	-0.12669765304595754
1190	684.930704	-0.12681116686638705
8589	685.5471841680001		-0.03524188820724832
1191	685.792588	-0.1269246935736668
1192	685.89261	-0.1270382331707232
1193	686.3017560000001	-0.12715178566048355
1194	686.99072	-0.12726535104587627
1195	687.001044	-0.1273789293298305
8590	687.461714698		-0.03534586533237452
1196	688.343298	-0.12749252051527665
8591	688.4768992539999		-0.0354498532698674
1197	688.835154	-0.12760612460514603
8592	689.4428876420001		-0.03555385202197615
1198	690.010312	-0.127719741602371
1199	690.307728	-0.12783337150988489
1200	690.483694	-0.127947014330622
1201	690.817012	-0.12806067006751765
1202	692.2232680000001	-0.12817433872350817
8593	692.597044194		-0.03565786159095028
1203	692.9174300000001	-0.1282880203015309
1204	693.49983	-0.12840171480452425
1205	697.719822	-0.12851542223542736
1206	698.2626260000001	-0.12862914259718064
1207	698.453702	-0.12874287589272548
1208	700.6049320000001	-0.12885662212500415
1209	700.877462	-0.12897038129696006
1210	701.0873819999999	-0.1290841534115375
1211	701.5056	-0.12919793847168187
8594	702.239512536		-0.03576188197904015
8595	702.8957795279999		-0.0358659131884967
1212	702.964652	-0.12931173648033953
1213	703.517916	-0.1294255474404578
1214	704.146202	-0.12953937135498522
1215	704.7218519999999	-0.12965320822687093
1216	705.3391899999999	-0.12976705805906538
1217	706.77342	-0.12988092085452002
1218	708.1613580000001	-0.1299947966161872
1219	708.659702	-0.1301086853470204
1220	709.271928	-0.13022258704997397
1221	709.305532	-0.1303365017280034
1222	709.501938	-0.1304504293840651
1223	709.5229	-0.1305643700211165
8596	711.28520864		-0.035969955221571905
8597	711.4524193919999		-0.03607400808051812
1224	711.911164	-0.13067832364211623
1225	712.024716	-0.1307922902500235
1226	712.147674	-0.1309062698477989
8598	712.4525161099999		-0.03617807176758837
1227	712.873008	-0.13102026243840395
1228	713.8637879999999	-0.13113426802480113
1229	714.057314	-0.13124828660995402
8599	715.09880736		-0.036282146285036766
1230	716.038428	-0.1313623181968271
1231	716.579692	-0.13147636278838595
1232	716.665932	-0.1315904203875971
8600	718.01809828		-0.036386231635117755
1233	718.043592	-0.1317044909974282
1234	718.27948	-0.13181857462084792
1235	719.377678	-0.13193267126082564
1236	720.666562	-0.13204678092033212
8601	720.9133643499999		-0.03649032782008661
1237	721.406514	-0.13216090360233898
1238	721.495068	-0.13227503930981893
1239	721.896704	-0.13238918804574562
1240	722.496766	-0.13250334981309375
1241	722.919878	-0.13261752461483906
1242	722.974738	-0.13273171245395826
1243	723.299802	-0.13284591333342913
1244	723.802194	-0.13296012725623058
1245	723.8947	-0.13307435422534214
1246	724.4283959999999	-0.13318859424374477
8602	727.700785868		-0.03659443484219919
8603	728.8662321599999		-0.0366985527037124
1247	729.907936	-0.13330284731442033
8604	730.06888644		-0.036802681406883524
1248	730.2772219999999	-0.13341711344035165
1249	731.281934	-0.13353139262452263
1250	731.931854	-0.13364568486991818
1251	732.091042	-0.13375999017952425
1252	732.579264	-0.13387430855632781
1253	732.678288	-0.13398864000331678
1254	732.7105720000001	-0.13410298452348024
1255	733.081014	-0.13421734211980832
1256	733.416472	-0.1343317127952918
1257	734.403688	-0.13444609655292294
8605	735.2418432239999		-0.03690682095397064
1258	735.42335	-0.1345604933956948
1259	736.111326	-0.1346749033266016
8606	736.307252934		-0.037010971347232434
1260	737.202906	-0.13478932634863844
1261	737.8516940000001	-0.13490376246480154
1262	739.574228	-0.1350182116780881
1263	739.8801679999999	-0.13513267399149642
1264	740.495974	-0.13524714940802574
1265	740.5586500000001	-0.13536163793067654
1266	740.895896	-0.13547613956244986
1267	741.050726	-0.13559065430634826
1268	741.8042680000001	-0.1357051821653751
1269	743.04252	-0.13581972314253485
1270	744.68741	-0.13593427724083298
1271	745.0526480000001	-0.13604884446327598
1272	745.093934	-0.1361634248128714
1273	745.350412	-0.13627801829262778
1274	745.362018	-0.13639262490555476
1275	745.4778299999999	-0.13650724465466313
1276	746.38818	-0.13662187754296426
1277	747.178036	-0.13673652357347102
8607	748.095737142		-0.037115132588928644
1278	748.721898	-0.13685118274919714
1279	748.8717680000001	-0.13696585507315745
8608	751.0951971840001		-0.03721930468131935
8609	751.57678592		-0.03732348762666548
1280	754.048628	-0.1370805405483677
1281	755.467346	-0.13719523917784482
1282	755.580692	-0.1373099509646067
1283	756.50806	-0.1374246759116722
1284	756.660362	-0.13753941402206138
1285	757.543618	-0.13765416529879537
1286	757.84096	-0.13776892974489596
1287	758.2462800000001	-0.13788370736338637
1288	758.937552	-0.13799849815729076
8610	760.6668197359999		-0.03742768142722853
8611	762.4967767919999		-0.03753188608527106
8612	762.5232264439999		-0.037636101603056
1289	762.849734	-0.13811330212963427
8613	762.94107168		-0.037740327982847086
1290	763.033864	-0.13822811928344314
1291	763.239108	-0.13834294962174468
1292	763.268956	-0.13845779314756712
1293	764.209238	-0.13857264986393986
1294	765.297946	-0.13868751977389326
1295	765.483804	-0.13880240288045895
1296	766.1689819999999	-0.1389172991866691
1297	766.4158639999999	-0.13903220869555735
1298	766.7550659999999	-0.13914713141015836
1299	772.2073800000001	-0.13926206733350766
1300	775.683646	-0.13937701646864198
1301	776.403758	-0.139491978818599
1302	776.572806	-0.13960695438641751
1303	777.497706	-0.13972194317513734
1304	777.547778	-0.1398369451877993
1305	777.566736	-0.13995196042744543
1306	777.873238	-0.14006698889711847
8614	778.0075845560001		-0.03784456522690865
8615	779.237296396		-0.03794881333750609
1307	779.540218	-0.14018203059986253
1308	779.5429	-0.14029708553872267
1309	779.592308	-0.14041215371674504
1310	779.944468	-0.14052723513697676
1311	780.166036	-0.14064232980246605
1312	780.607302	-0.1407574377162622
1313	781.869738	-0.1408725588814155
1314	784.3125600000001	-0.14098769330097738
1315	784.583534	-0.14110284097800035
1316	784.834884	-0.14121800191553763
1317	785.483234	-0.14133317611664392
1318	785.8601679999999	-0.1414483635843748
1319	786.668486	-0.1415635643217869
1320	786.907918	-0.14167877833193795
1321	788.217268	-0.14179400561788671
1322	788.377506	-0.14190924618269302
1323	788.76525	-0.14202450002941772
1324	788.873824	-0.14213976716112275
1325	790.282814	-0.14225504758087126
1326	790.465708	-0.14237034129172704
1327	792.080118	-0.14248564829675534
1328	792.676696	-0.1426009685990223
1329	793.400536	-0.1427163022015952
1330	793.7607780000001	-0.14283164910754234
1331	793.9294100000001	-0.14294700931993304
1332	794.008436	-0.14306238284183775
1333	794.540716	-0.14317776967632798
1334	795.0409840000001	-0.14329316982647622
1335	795.154276	-0.14340858329535625
8616	796.8106608		-0.038053072316905155
1336	797.268162	-0.14352401008604249
1337	797.855096	-0.14363945020161079
1338	798.022644	-0.14375490364513796
1339	798.36046	-0.1438703704197019
1340	799.4927140000001	-0.14398585052838153
8617	799.5092479		-0.0381573421673723
1341	800.11847	-0.14410134397425683
1342	800.2155720000001	-0.14421685076040894
1343	801.328966	-0.14433237088991993
1344	801.4991160000001	-0.14444790436587304
1345	802.1975940000001	-0.1445634511913527
8618	802.2313055700001		-0.03826162289117505
8619	802.9085831200001		-0.03836591449058129
8620	802.9408727619999		-0.03847021696785971
1346	803.0874699999999	-0.14467901136944394
1347	804.670038	-0.14479458490323338
8621	804.69736431		-0.038574530325279625
1348	804.874742	-0.14491017179580845
8622	805.6736289520001		-0.03867885456511137
1349	805.8784420000001	-0.14502577205025774
1350	805.994082	-0.14514138566967086
8623	806.0496735840001		-0.038783189689625686
1351	806.4920159999999	-0.1452570126571385
1352	807.652594	-0.14537265301575247
8624	808.528174328		-0.038887535701094114
1353	808.831458	-0.1454883067486056
1354	809.121358	-0.1456039738587918
1355	809.2483179999999	-0.1457196543494062
1356	809.2612780000001	-0.1458353482235446
1357	809.524164	-0.1459510554843043
1358	809.666192	-0.14606677613478347
1359	810.738642	-0.14618251017808143
1360	811.1665919999999	-0.14629825761729856
8625	811.90802016		-0.038991892601788786
1361	812.1353959999999	-0.14641401845553628
8626	812.293195844		-0.03909626039398291
8627	812.74102344		-0.039200639079950056
1362	813.3904620000001	-0.14652979269589714
1363	815.201282	-0.14664558034148473
1364	815.243578	-0.1467613813954037
1365	815.788602	-0.14687719586075998
1366	816.4024179999999	-0.14699302374066012
1367	816.624822	-0.1471088650382122
1368	816.9022	-0.14722471975652515
1369	817.196458	-0.1473405878987091
1370	817.3464379999999	-0.14745646946787522
1371	817.7413660000001	-0.14757236446713573
1372	818.012932	-0.14768827289960393
1373	818.448126	-0.14780419476839424
1374	819.485042	-0.14792013007662216
1375	820.087998	-0.14803607882740427
1376	820.448838	-0.14815204102385834
1377	821.199934	-0.14826801666910283
1378	822.3831720000001	-0.14838400576625774
1379	823.286506	-0.14850000831844395
1380	823.329884	-0.14861602432878349
1381	823.363968	-0.14873205380039942
1382	823.78311	-0.14884809673641589
8628	825.0757387680001		-0.03930502866196461
1383	826.9722419999999	-0.1489641531399582
1384	826.994756	-0.1490802230141527
1385	827.099562	-0.14919630636212677
1386	827.2019300000001	-0.14931240318700914
1387	827.4632439999999	-0.14942851349192912
1388	827.58719	-0.14954463728001757
8629	828.3320838239999		-0.039409429142301555
1389	828.543956	-0.14966077455440627
8630	829.43824761		-0.03951384052323695
1390	829.746088	-0.14977692531822812
1391	829.900398	-0.14989308957461706
1392	830.089832	-0.15000926732670822
1393	830.253738	-0.15012545857763776
1394	831.074974	-0.1502416633305429
1395	831.19746	-0.150357881588562
1396	831.227924	-0.15047411335483465
1397	831.585192	-0.15059035863250114
1398	832.084952	-0.15070661742470323
1399	832.651982	-0.15082288973458363
1400	832.686942	-0.15093917556528622
1401	833.297016	-0.15105547491995586
8631	834.7226066500001		-0.039618262807047215
1402	835.9813220000001	-0.15117178780173862
1403	836.957504	-0.1512881142137816
1404	837.391934	-0.15140445415923307
1405	837.75136	-0.15152080764124226
1406	837.75392	-0.15163717466295978
1407	837.761988	-0.15175355522753686
1408	838.023674	-0.15186994933812625
1409	838.212044	-0.1519863569978817
1410	839.8805600000001	-0.152102778209958
1411	841.187848	-0.1522192129775111
8632	841.44010368		-0.039722695996009465
1412	841.719266	-0.15233566130369797
1413	842.25589	-0.1524521231916768
1414	843.029894	-0.15256859864460678
1415	843.461152	-0.15268508766564828
8633	843.5122659360001		-0.039827140092401896
8634	843.655831728		-0.03993159509850307
8635	844.7791240980001		-0.04003606101659235
8636	845.4226599000001		-0.04014053784894975
1416	846.2783919999999	-0.15280159025796283
8637	848.2208384520001		-0.040245025597856296
1417	848.291848	-0.15291810642471276
8638	848.603965266		-0.040349524265593406
1418	848.7808100000001	-0.15303463616906182
1419	850.382682	-0.15315117949417478
1420	850.6992120000001	-0.1532677364032175
1421	850.831194	-0.15338430689935698
1422	850.975626	-0.15350089098576122
1423	851.8065919999999	-0.1536174886655995
1424	852.560668	-0.15373409994204204
1425	853.498542	-0.1538507248182603
8639	853.6255731279999		-0.04045403385444333
1426	854.903486	-0.15396736329742686
1427	855.7025679999999	-0.15408401538271516
1428	857.33906	-0.1542006810773
8640	857.6775946200001		-0.040558554366688905
1429	857.84356	-0.15431736038435728
1430	859.0148399999999	-0.15443405330706395
1431	861.657424	-0.15455075984859803
8641	861.6876453880001		-0.040663085804614044
1432	862.286612	-0.15466748001213876
1433	863.066082	-0.15478421380086643
1434	863.78369	-0.1549009612179624
1435	864.610446	-0.15501772226660926
1436	864.805978	-0.15513449694999076
1437	866.039132	-0.15525128527129137
1438	867.113404	-0.1553680872336971
8642	867.5601095200001		-0.04076762817050303
1439	868.92425	-0.15548490284039498
1440	869.15239	-0.15560173209457306
1441	870.3380940000001	-0.1557185749994206
1442	870.3933959999999	-0.1558354315581279
1443	872.5739520000001	-0.15595230177388647
1444	873.31512	-0.15606918564988884
8643	873.6791168159999		-0.040872181466640956
1445	874.1053199999999	-0.15618608318932875
1446	874.452988	-0.15630299439540113
1447	876.353384	-0.15641991927130164
1448	876.7407959999999	-0.1565368578202275
1449	878.543236	-0.15665381004537687
1450	878.917516	-0.15677077594994906
1451	879.102194	-0.15688775553714449
1452	879.1378540000001	-0.15700474881016474
1453	879.182008	-0.15712175577221246
1454	879.5481139999999	-0.15723877642649142
8644	879.6830384000001		-0.04097674569531355
1455	880.719848	-0.1573558107762066
1456	881.2474599999999	-0.15747285882456416
1457	881.996458	-0.15758992057477098
1458	882.7099420000001	-0.15770699603003552
1459	882.795272	-0.15782408519356722
8645	883.00756992		-0.04108132085880758
8646	883.0334472800001		-0.04118590695941018
1460	883.795578	-0.1579411880685766
1461	883.80723	-0.15805830465827536
1462	884.0093499999999	-0.15817543496587633
1463	884.119522	-0.15829257899459342
1464	884.3091979999999	-0.15840973674764172
1465	884.542288	-0.1585269082282374
8647	884.8482841179999		-0.041290503999409346
1466	884.957836	-0.15864409343959798
1467	885.1195479999999	-0.1587612923849416
1468	885.7299499999999	-0.15887850506748802
1469	886.608518	-0.15899573149045795
1470	887.090514	-0.15911297165707328
1471	887.140212	-0.15923022557055697
1472	887.175436	-0.15934749323413314
1473	887.688142	-0.15946477465102707
1474	888.2701800000001	-0.15958206982446516
1475	890.7772120000001	-0.15969937875767493
1476	891.132936	-0.15981670145388518
8648	891.5640697599999		-0.04139511198109365
1477	892.080408	-0.15993403791632543
1478	892.259216	-0.1600513881482268
8649	892.4014487920001		-0.041499730906752734
1479	892.60518	-0.16016875215282134
8650	892.9655052539999		-0.04160436077867662
1480	893.01754	-0.16028612993334226
1481	893.89738	-0.16040352149302395
1482	894.541638	-0.16052092683510186
1483	894.843172	-0.16063834596281262
1484	894.96991	-0.16075577887939405
1485	895.697748	-0.16087322558808503
8651	896.259741422		-0.041709001599156054
1486	896.314538	-0.16099068609212575
8652	896.432252456		-0.041813653370482824
1487	897.003942	-0.16110816039475717
1488	897.640056	-0.16122564849922175
1489	897.64229	-0.16134315040876293
1490	898.300826	-0.1614606661266254
8653	899.324052008		-0.041918316094949115
1491	899.7322680000001	-0.1615781956560549
1492	900.054318	-0.16169573900029838
1493	901.1122859999999	-0.16181329616260387
8654	901.8732624239999		-0.042022989774847926
1494	901.996536	-0.16193086714622057
1495	902.332976	-0.16204845195439882
1496	903.1984100000001	-0.1621660505903903
1497	903.394402	-0.16228366305744735
1498	903.8782560000001	-0.16240128935882392
1499	904.9037	-0.16251892949777494
1500	905.220628	-0.1626365834775565
8655	905.8095956699999		-0.042127674412472886
1501	906.259138	-0.16275425130142587
1502	906.7951380000001	-0.16287193297264138
1503	906.93136	-0.16298962849446264
1504	907.759612	-0.1631073378701503
1505	908.286822	-0.16322506110296622
1506	908.511178	-0.16334279819617337
1507	908.776994	-0.16346054915303607
1508	909.349144	-0.16357831397681935
8656	909.8149874540001		-0.042232370010118675
1509	909.861178	-0.16369609267078977
1510	912.0218540000001	-0.16381388523821494
1511	912.49677	-0.16393169168236368
1512	913.020376	-0.16404951200650586
1513	913.309282	-0.16416734621391255
1514	913.655034	-0.16428519430785601
1515	913.723748	-0.16440305629160962
1516	914.40642	-0.16452093216844793
1517	914.5577900000001	-0.16463882194164678
1518	914.76056	-0.16475672561448274
8657	915.220486872		-0.04233707657008034
1519	915.848402	-0.164874643190234
1520	915.886436	-0.16499257467217976
1521	915.918718	-0.1651105200636003
1522	916.84619	-0.16522847936777718
1523	919.325854	-0.16534645258799302
1524	919.566334	-0.1654644397275317
1525	920.426926	-0.16558244078967815
8658	920.75305344		-0.04244179409465378
1526	922.143738	-0.16570045577771858
1527	923.758458	-0.1658184846949404
1528	925.396208	-0.16593652754463184
8659	925.84641758		-0.042546522586135505
1529	926.3335	-0.1660545843300827
1530	926.776448	-0.16617265505458373
8660	927.639539594		-0.04265126204682307
1531	928.4728120000001	-0.16629073972142697
1532	928.669816	-0.16640883833390552
1533	928.908112	-0.16652695089531372
1534	929.462486	-0.16664507740894702
1535	930.06411	-0.16676321787810205
1536	931.108402	-0.1668813723060767
1537	931.53183	-0.16699954069617
1538	932.09073	-0.1671177230516819
1539	932.872588	-0.1672359193759138
1540	933.0929080000001	-0.16735412967216823
1541	934.901746	-0.16747235394374885
1542	935.403682	-0.1675905921939605
8661	935.83828968		-0.042756012479014414
1543	936.0704000000001	-0.16770884442610914
1544	936.108236	-0.16782711064350203
1545	936.140964	-0.16794539084944748
8662	938.32237824		-0.04286077388500832
1546	938.6918059999999	-0.168063685047255
1547	939.019408	-0.16818199324023547
1548	939.398216	-0.1683003154317005
1549	939.83808	-0.16841865162496325
1550	940.297744	-0.16853700182333795
1551	942.6788220000001	-0.16865536603014003
1552	943.563844	-0.16877374424868608
1553	944.251078	-0.16889213648229384
1554	944.87256	-0.16901054273428226
1555	946.1731920000001	-0.16912896300797145
1556	947.145968	-0.16924739730668276
1557	947.630052	-0.16936584563373874
8663	947.71599064		-0.042965546267104186
8664	947.759520288		-0.043070329627602454
1558	948.220452	-0.1694843079924628
1559	949.4513440000001	-0.16960278438617998
8665	950.091776094		-0.04317512396880397
1560	950.142264	-0.16972127481821622
1561	951.56885	-0.16983977929189875
1562	952.6533000000001	-0.16995829781055602
1563	953.562216	-0.1700768303775175
1564	954.154556	-0.17019537699611403
1565	954.582144	-0.17031393766967753
1566	954.9396380000001	-0.17043251240154111
1567	955.3685280000001	-0.17055110119503925
1568	955.8744740000001	-0.17066970405350715
1569	956.226386	-0.17078832098028163
1570	956.7679939999999	-0.1709069519787006
1571	956.888102	-0.1710255970521031
1572	957.247284	-0.1711442562038294
1573	957.805884	-0.17126292943722088
1574	958.1395	-0.17138161675562025
1575	958.388306	-0.17150031816237127
1576	959.1197199999999	-0.171619033660819
8666	960.0896568559999		-0.043279929293010395
[truncated: 7,544 more rows]
