# Supplementary material for: Combining stochastic resetting with Metadynamics to speed-up molecular dynamics simulations
Source: Nat Commun. 2024 Jan 4;15:240. doi: 10.1038/s41467-023-44528-w (PMC10764788; doi:10.1038/s41467-023-44528-w)
Supplement: Supplementary file 4 — Source Data [file 41467_2023_44528_MOESM4_ESM.zip › SourceData/SupplementaryFigure3b.csv]

	time	survival_unbiased	survival_biased	survival_fitted
4740	0.005774		-6.183961093462263e-07	-0.00036542919078051683
5013	0.011106		-1.2367926009954147e-06	-0.0003660678098344736
6345	0.011564		-1.8551894751700828e-06	-0.0003661226649595134
3632	0.01228		-2.473586731648659e-06	-0.00036620842100651885
3333	0.015875999999999998		-3.0919843706536613e-06	-0.00036663911757779205
5489	0.015936		-3.7103823919635168e-06	-0.00036664630383871427
7431	0.016222		-4.328780795800745e-06	-0.0003666805583491103
3786	0.018175999999999998		-4.947179582054795e-06	-0.00036691459091314473
1609	0.018269999999999998		-5.565578750615118e-06	-0.0003669258493885896
4971	0.021004000000000002		-6.183978301704231e-06	-0.0003672533033446132
7440	0.03127628287		-6.802378235100563e-06	-0.00036848362509412855
6520	0.032202191136		-7.420778551026632e-06	-0.00036859452206728754
4778	0.033098188640000005		-8.039179249260866e-06	-0.00036870183659811124
3749	0.036984485565999994		-8.657580330025781e-06	-0.0003691673023269705
6138	0.037280426244		-9.275981793210833e-06	-0.00036920274744246405
5296	0.039938054279999996		-9.894383638705465e-06	-0.0003695210542508135
7257	0.041342022594		-1.0512785866732199e-05	-0.0003696892089613296
6076	0.04402536411		-1.1131188477069462e-05	-0.0003700105954992874
5829	0.04423746263		-1.1749591469939775e-05	-0.00037003599875438644
2490	0.04641428922000001		-1.2367994845232585e-05	-0.00037029671948535676
4663	0.055147269606		-1.2986398602837343e-05	-0.00037134267741340075
1307	0.055775579626		-1.3604802742976569e-05	-0.00037141793074246376
1922	0.056411552578		-1.4223207265428686e-05	-0.0003714941018686731
7149	0.05755375520000001		-1.4841612170416219e-05	-0.00037163090463646916
1625	0.05832106598000001		-1.5460017457717588e-05	-0.0003717228062276947
6391	0.059177990279999995		-1.607842312755532e-05	-0.00037182544092120157
4881	0.06101930694		-1.6696829179818862e-05	-0.00037204597728718883
6619	0.063340763242		-1.7315235614397658e-05	-0.0003723240204656182
6198	0.06702162866999999		-1.7933642431514235e-05	-0.00037276488145537276
4074	0.067536015362		-1.8552049630947018e-05	-0.0003728264900717668
861	0.07105355235000001		-1.917045721291852e-05	-0.0003732477890484237
4217	0.0713407332		-1.9788865177207177e-05	-0.0003732821849904232
690	0.071558845128		-2.0407273524035503e-05	-0.00037330830847750427
839	0.07194589962400001		-2.102568225329295e-05	-0.000373354666387494
1121	0.073489356402		-2.1644091364868966e-05	-0.0003735395277729759
364	0.078859672428		-2.2262500858986072e-05	-0.00037418273597627166
88	0.08546301786600001		-2.288091073542269e-05	-0.00037497362536422467
709	0.085467403764		-2.3499320994401347e-05	-0.00037497415066768143
1530	0.08555091307399999		-2.4117731635700462e-05	-0.0003749841526625331
2150	0.09138530132		-2.473614265954256e-05	-0.0003756829432668236
4099	0.091460097804		-2.535455406581709e-05	-0.00037569190171765843
6810	0.09283453445599998		-2.59729658544135e-05	-0.00037585651939103126
2334	0.09308661643600001		-2.659137802555431e-05	-0.0003758867115057325
6350	0.094649346974		-2.7209790579017944e-05	-0.00037607388132901963
390	0.09680366728999999		-2.782820351502693e-05	-0.00037633190646070076
6695	0.09715751323200002		-2.844661683335968e-05	-0.00037637428694845893
4989	0.097347245632		-2.906503053423873e-05	-0.00037639701139065567
3879	0.09794591625000001		-2.968344461755352e-05	-0.00037646871477844615
6242	0.09886075216000001		-3.03018590831935e-05	-0.00037657828560428444
2770	0.10052848182999999		-3.092027393138119e-05	-0.00037677803128022426
2324	0.10056668652800001		-3.153868916189502e-05	-0.00037678260709569564
6117	0.102574002796		-3.2157104774957506e-05	-0.0003770230254032842
436	0.10414290582400001		-3.2775520770347076e-05	-0.000377210934511966
604	0.104439466926		-3.339393714828625e-05	-0.000377246453936272
824	0.10583849070599999		-3.401235390866448e-05	-0.0003774140164349304
2629	0.10591356840600001		-3.463077105137121e-05	-0.00037742300856729113
2095	0.107871975064		-3.5249188576628956e-05	-0.0003776575689212286
5890	0.10807292352000002		-3.5867606484216154e-05	-0.0003776816367218409
1492	0.10865009438399999		-3.6486024774355327e-05	-0.00037775076506226456
1660	0.10909321332599999		-3.710444344693591e-05	-0.0003778038378678779
481	0.109654824136		-3.7722862501847364e-05	-0.00037787110256483483
3803	0.11158222529999999		-3.8341281939312206e-05	-0.00037810194935927386
5447	0.11562202872		-3.895970175910886e-05	-0.00037858580071678543
6919	0.116522800716		-3.957812196145985e-05	-0.00037869368709336385
4867	0.11825311687199999		-4.01965425461436e-05	-0.0003789009288162804
6019	0.119106847188		-4.081496351338263e-05	-0.0003790031809630805
1446	0.119441887254		-4.1433384863066385e-05	-0.00037904330905197517
6918	0.12036101582400002		-4.2051806595084324e-05	-0.00037915339401406033
6696	0.123963551056		-4.2670228709658955e-05	-0.0003795848733167059
3605	0.127667540772		-4.3288651206568714e-05	-0.00038002850392591394
2265	0.12875047765		-4.390707408603612e-05	-0.0003801582083753744
96	0.12996547065199998		-4.452549734783959e-05	-0.00038030372932089233
2351	0.13116851989599998		-4.514392099220166e-05	-0.0003804478197503872
7219	0.131671807584		-4.576234501901177e-05	-0.00038050809902780256
6321	0.131903100048		-4.638076942815936e-05	-0.0003805358011610634
7361	0.13219550472		-4.699919421986697e-05	-0.000380570822765528
1843	0.13874247525599998		-4.761761939391301e-05	-0.000381354960074227
2048	0.138946126408		-4.823604495052001e-05	-0.0003813793515794835
3967	0.14055397799		-4.885447088946639e-05	-0.0003815719255960251
3270	0.14270354755999998		-4.9472897210974674e-05	-0.00038182938172603406
3580	0.14276711669599998		-5.009132391493431e-05	-0.000381836995465999
755	0.143629493836		-5.0709751001234736e-05	-0.00038194028325168935
960	0.14575782473599996		-5.1328178470098496e-05	-0.0003821951956046272
1323	0.14668266364799998		-5.1946606321303996e-05	-0.00038230596450017183
4671	0.146922379578		-5.256503455507377e-05	-0.00038233467552050847
7409	0.147588675336		-5.318346317118623e-05	-0.0003824144784399814
1596	0.14787577398		-5.380189216986391e-05	-0.00038244886453608483
829	0.14905605389399998		-5.442032155099625e-05	-0.00038259022785980625
7411	0.15077585270399999		-5.50387513144727e-05	-0.00038279620990951335
7443	0.15177978474		-5.565718146051579e-05	-0.0003829164518688283
6358	0.154928669088		-5.627561198890393e-05	-0.0003832935969444733
5550	0.15495243424000002		-5.689404289985965e-05	-0.0003832964433208588
2417	0.15693389506800004		-5.7512474193161375e-05	-0.0003835337648961457
2653	0.15745801415400001		-5.813090586903163e-05	-0.0003835965391712511
6798	0.16038116946		-5.874933792735986e-05	-0.0003839466484503371
2700	0.160929576064		-5.93677703680355e-05	-0.00038401233166613415
6448	0.161610919096		-5.99862031912811e-05	-0.00038409393681289257
1213	0.164835808656		-6.0604636396875056e-05	-0.0003844801851099523
5262	0.1653339878		-6.12230699850399e-05	-0.00038453985253186567
1424	0.16557591321600004		-6.18415039556651e-05	-0.000384568828184584
2882	0.16876044804199997		-6.245993830864009e-05	-0.0003849502431541775
2848	0.17027625292800003		-6.307837304418737e-05	-0.00038513179264447765
933	0.17115438100800004		-6.36968081620854e-05	-0.00038523696693624484
5839	0.175602319112		-6.431524366255668e-05	-0.0003857697009992671
6876	0.17751142256799998		-6.493367954537964e-05	-0.00038599835625864
2108	0.17885350710999998		-6.55521158107768e-05	-0.00038615909908694873
4661	0.18012391510799997		-6.617055245863762e-05	-0.0003863112571428043
701	0.18152231929600002		-6.678898948885153e-05	-0.00038647874543229976
3451	0.18229320338		-6.740742690164107e-05	-0.00038657107500177356
7222	0.18275028210400002		-6.802586469678465e-05	-0.00038662581978465144
4172	0.18484411442		-6.864430287450479e-05	-0.0003868766002071548
184	0.18562690395599998		-6.926274143457993e-05	-0.0003869703557047031
6302	0.18732686376		-6.988118037723259e-05	-0.00038717396161651763
2300	0.18749935096199996		-7.049961970235221e-05	-0.0003871946205838396
5527	0.19198347866399998		-7.111805940982823e-05	-0.0003877316891117602
231	0.19238786528		-7.173649949988319e-05	-0.0003877801229073609
6336	0.19258776188799998		-7.23549399722955e-05	-0.0003878040647270702
775	0.19967901802199997		-7.29733808272877e-05	-0.0003886533916744934
4704	0.20272034970399996		-7.35918220646382e-05	-0.0003890176550581257
2375	0.20733227982		-7.421026368456952e-05	-0.00038957003061093794
5913	0.20824396806200002		-7.482870568697112e-05	-0.00038967922443738386
290	0.208425815784		-7.544714807173243e-05	-0.00038970100452369067
3117	0.20920135624199998		-7.6065590839076e-05	-0.0003897938917918064
312	0.215499821872		-7.668403398878023e-05	-0.0003905482654155892
509	0.21751911435000001		-7.730247752106765e-05	-0.00039079011812600975
2696	0.218155052736		-7.79209214357167e-05	-0.0003908662851122142
468	0.21879393610800002		-7.853936573294987e-05	-0.0003909428048223821
411	0.221432029438		-7.915781041265663e-05	-0.000391258771939159
2937	0.221784603824		-7.977625547472642e-05	-0.0003913010001313639
1453	0.22211448932399996		-8.039470091938177e-05	-0.000391340510852655
2840	0.234972006544		-8.10131467464011e-05	-0.0003928804687452412
1853	0.23859908655599998		-8.163159295600693e-05	-0.00039331488780110934
7430	0.23937789656		-8.225003954797768e-05	-0.00039340816666606933
6489	0.24075817919999998		-8.286848652253589e-05	-0.0003935734845193607
4324	0.24125022955600003		-8.3486933879571e-05	-0.00039363241789011237
2281	0.24277172931000002		-8.410538161897243e-05	-0.0003938146494605353
6186	0.24647288903999998		-8.472382974096275e-05	-0.00039425794111944666
6506	0.24862688993999998		-8.534227824532036e-05	-0.0003945159279943492
2435	0.249200758104		-8.596072713226778e-05	-0.0003945846607670404
682	0.25271560832		-8.657917640169447e-05	-0.00039500563794628676
1013	0.253488445896		-8.719762605348986e-05	-0.000395098201487481
3778	0.25474102976		-8.781607608787649e-05	-0.00039524822472870923
482	0.255129709536		-8.843452650463277e-05	-0.0003952947773001348
1723	0.26443387362		-8.905297730398123e-05	-0.00039640914647965145
589	0.2651697114		-8.967142848570029e-05	-0.00039649727851771025
2165	0.27712738523400005		-9.02898800500125e-05	-0.00039792946125428053
3655	0.28145910942		-9.090833199680726e-05	-0.00039844827625834376
5390	0.2837892614		-9.152678432597405e-05	-0.0003987273609269565
765	0.28615984407600004		-9.214523703773538e-05	-0.00039901128802108133
3074	0.289136513412		-9.276369013186968e-05	-0.000399367806729877
1271	0.2904645775		-9.338214360859947e-05	-0.0003995268703141741
1078	0.29151281958400005		-9.400059746770317e-05	-0.0003996524193329292
1873	0.29291554108999995		-9.461905170940332e-05	-0.00039982042471198515
490	0.29714744746000005		-9.523750633358935e-05	-0.00040032728443487395
4331	0.30134464035		-9.585596134015071e-05	-0.00040082998648901613
1350	0.303628250978		-9.647441672930993e-05	-0.0004011034968526431
4064	0.305935188064		-9.709287250084543e-05	-0.0004013798010498297
6603	0.31055095680000006		-9.771132865497974e-05	-0.000401932636358057
1626	0.31210138595600007		-9.832978519149125e-05	-0.0004021183328323315
7020	0.31240802484		-9.894824211060254e-05	-0.0004021550592828203
5493	0.31255466198		-9.956669941220301e-05	-0.00040217262216196914
3873	0.31474925547000004		-0.00010018515709618214	-0.0004024354708525925
6729	0.316846253856		-0.00010080361516276242	-0.00040268663047851453
2587	0.317913988028		-0.0001014220736117223	-0.00040281451408444096
7077	0.32031871502399994		-0.0001020405324432843	-0.0004031025306784413
7328	0.33376554196799996		-0.00010265899165722683	-0.00040471307079503884
5310	0.33423311715200005		-0.00010327745125377242	-0.00040476907274958866
5387	0.336652276164		-0.00010389591123281053	-0.0004050588178807992
5108	0.33735296964800005		-0.00010451437159423059	-0.00040514274065084154
1657	0.33970846051600007		-0.00010513283233825513	-0.0004054248601837984
6634	0.34008374883		-0.00010575129346466258	-0.00040546980884622295
1714	0.3428505502759999		-0.00010636975497367545	-0.0004058011914647396
6823	0.34434785294		-0.0001069882168651832	-0.0004059805249251242
5994	0.345133305888		-0.00010760667913907526	-0.0004060745994222321
671	0.34523608168000003		-0.00010822514179557417	-0.00040608690898319546
930	0.348712097098		-0.00010884360483445836	-0.0004065032348792537
6632	0.34884875417		-0.00010946206825595033	-0.0004065196024355247
6755	0.35038958313		-0.00011008053205982852	-0.0004067041490845765
3593	0.351725194692		-0.00011069899624631545	-0.00040686411663749816
6413	0.35632574897999997		-0.00011131746081530057	-0.00040741512969584017
2920	0.358278411136		-0.00011193592576667331	-0.0004076490020249403
3488	0.358442806332		-0.00011255439110065622	-0.0004076686918044873
7086	0.362345843904		-0.00011317285681702771	-0.00040813616257751587
313	0.36324001425599994		-0.0001137913229160103	-0.0004082432582684893
5439	0.363463968		-0.00011440978939738242	-0.0004082700814358043
1516	0.36381683001599996		-0.00011502825626136659	-0.00040831234407774636
103	0.36422259936000007		-0.00011564672350785226	-0.0004083609434840836
1344	0.36770541645999993		-0.00011626519113672887	-0.00040877808402450116
6144	0.36921572667999997		-0.00011688365914821896	-0.00040895897541307535
2240	0.37002916041600004		-0.00011750212754210093	-0.00040905640119757287
6044	0.3700906511		-0.00011812059631859733	-0.0004090637659992314
5045	0.37317378008599994		-0.00011873906547748655	-0.00040943303548840357
86	0.37359255014		-0.00011935753501899115	-0.000409483192002978
3872	0.37461024763199996		-0.00011997600494300056	-0.0004096050826649351
3146	0.37536940137600006		-0.0001205944752494042	-0.0004096960072796765
469	0.378682062092		-0.00012121294593842467	-0.00041009276801721057
1008	0.38031173838		-0.00012183141700984031	-0.00041028795600094996
3794	0.38109848926400003		-0.00012244988846387369	-0.0004103821859531705
113	0.38265265336199994		-0.0001230683603003032	-0.00041056832976524066
1967	0.383888188576		-0.0001236868325193514	-0.0004107163110723478
2089	0.39020937548000006		-0.00012430530512090774	-0.0004114734060461881
906	0.391726580256		-0.00012492377810486164	-0.00041165512320273494
5303	0.392404714786		-0.0001255422514714356	-0.000411736344063951
4276	0.39294538844000004		-0.0001261607252204081	-0.0004118011010964748
5077	0.394557450848		-0.00012677919935200166	-0.0004119941794479219
756	0.395584069248		-0.00012739767386599468	-0.0004121171385760882
2833	0.39703357995400007		-0.00012801614876260965	-0.0004122907479451366
3570	0.39934700942400003		-0.0001286346240417361	-0.00041256782974174707
6663	0.40195207017		-0.0001292530997032634	-0.00041287984051239796
442	0.4033756896		-0.00012987157574741412	-0.0004130503488570306
5219	0.405327468048		-0.00013049005217396665	-0.00041328411534352627
3599	0.40637747156		-0.00013110852898314356	-0.00041340987533030135
1071	0.40672902031999997		-0.00013172700617483427	-0.0004134519806822389
872	0.41380995446999996		-0.0001323454837489282	-0.0004143000713551577
3244	0.41382195331399996		-0.00013296396170564792	-0.00041430150846888684
2295	0.41604494895000005		-0.00013358244004477182	-0.0004145677589133753
7132	0.417890821216		-0.00013420091876652245	-0.0004147888409089188
4307	0.420254973564		-0.00013481939787067821	-0.0004150719978361299
5975	0.420794519124		-0.00013543787735746166	-0.0004151366197556899
6979	0.42365972361599996		-0.0001360563572267622	-0.0004154797882069415
6824	0.424067441964		-0.0001366748374784693	-0.0004155286210474668
7299	0.42444214408		-0.0001372933181128055	-0.0004155734995003617
6059	0.4276391981219999		-0.00013791179912954918	-0.0004159564139091671
3201	0.429828430388		-0.00013853028052892292	-0.00041621862048054833
526	0.431480978642		-0.00013914876231070508	-0.00041641654786287905
3292	0.43379539992000005		-0.00013976724447511824	-0.00041669374844934074
1702	0.434383635		-0.00014038572702205183	-0.00041676420196214907
5856	0.4350085141500001		-0.00014100420995139527	-0.00041683904437242854
4649	0.43792679067199997		-0.0001416226932633711	-0.0004171885693146011
1332	0.438223895872		-0.00014224117695775778	-0.000417224153906077
2710	0.43923561751999995		-0.0001428596610347778	-0.0004173453288351305
4048	0.43942323449599996		-0.00014347814549420953	-0.00041736779991084685
4423	0.4395128374		-0.0001440966303362756	-0.0004173785317416391
2748	0.439915176616		-0.00014471511556086541	-0.0004174267203180629
1199	0.441244949112		-0.00014533360116786837	-0.00041758598852012084
4160	0.444190372384		-0.00014595208715750707	-0.0004179387648561049
2533	0.44522174995200003		-0.0001465705735295599	-0.00041806229399465487
7402	0.44868231423599997		-0.00014718906028424937	-0.00041847676929270526
3497	0.454680694886		-0.0001478075474213539	-0.000419195201433736
1935	0.45650527336		-0.00014842603494109606	-0.0004194137330501905
6112	0.45652555879199996		-0.00014904452284336526	-0.0004194161626569784
4159	0.46665495551599995		-0.00014966301112805095	-0.00042062937078770496
5541	0.466945919582		-0.00015028149979537568	-0.00042066421984932615
4402	0.46901412019799993		-0.00015089998884511784	-0.00042091193033709485
6056	0.469030786		-0.00015151847827749997	-0.0004209139264171224
2043	0.47101246647		-0.00015213696809230048	-0.00042115127429915466
2052	0.472025167488		-0.0001527554582897419	-0.0004212725665283475
329	0.473430828072		-0.0001533739488697137	-0.0004214409239237598
634	0.47417583395		-0.0001539924398321053	-0.00042153015403422503
391	0.476293082436		-0.00015461093117713923	-0.0004217837390351854
2635	0.4766879163520001		-0.0001552294229045939	-0.00042183102869420755
7386	0.48554731622400005		-0.00015584791501469186	-0.0004228921280124524
1208	0.48668408641200006		-0.00015646640750732258	-0.0004230282801321123
7102	0.486986573562		-0.00015708490038237542	-0.0004230645093252044
7089	0.492125045384		-0.000157703393640073	-0.0004236799493127793
5423	0.49873451793600004		-0.00015832188728019366	-0.0004244715725513974
3465	0.49997469184000004		-0.00015894038130296	-0.00042462010943911577
5716	0.5036912937		-0.00015955887570815038	-0.00042506525061761674
657	0.509404244712		-0.00016017737049598739	-0.0004257494965610873
7172	0.5134210586919999		-0.00016079586566636043	-0.0004262305944500273
4757	0.515681823136		-0.00016141436121915894	-0.0004265013685029992
3507	0.516116819238		-0.00016203285715460546	-0.00042655346842781805
2603	0.5187207526359999		-0.0001626513534724784	-0.00042686534417485427
6165	0.521976704576		-0.00016326985017300034	-0.00042725531284470644
308	0.5225600746800001		-0.0001638883472559496	-0.00042732518367439947
4806	0.52495013944		-0.0001645068447215488	-0.00042761144415750645
4091	0.52737351282		-0.0001651253425696874	-0.0004279016940478515
3948	0.5327222008499999		-0.0001657438408002547	-0.0004285423118441059
3042	0.5332576578880001		-0.0001663623394134734	-0.00042860644407723456
2263	0.5347633783600001		-0.0001669808384091218	-0.00042878678574703055
3826	0.543513494376		-0.0001675993377874225	-0.0004298347960268786
4885	0.5444379653760001		-0.00016821783754815387	-0.00042994552085722946
5223	0.5480354314720001		-0.00016883633769153848	-0.00043037639302430917
5364	0.5490486302519999		-0.00016945483821746574	-0.0004304977448709621
6032	0.55514771824		-0.00017007333912582513	-0.0004312282388321204
4177	0.5552568373519999		-0.00017069184041683914	-0.000431241308138961
5477	0.5561851238159999		-0.00017131034209028618	-0.00043135248995130915
3366	0.5595125631479999		-0.00017192884414638884	-0.0004317510207386873
3746	0.5600699063519999		-0.0001725473465849255	-0.0004318177743001404
2062	0.560605026348		-0.00017316584940611868	-0.0004318818661654065
365	0.565533722754		-0.00017378435260985783	-0.00043247218113840727
527	0.567308689922		-0.0001744028561960324	-0.00043268477075836834
6994	0.57017821575		-0.00017502136016486495	-0.00043302845678042047
1280	0.5741100366199999		-0.00017563986451613384	-0.00043349937495827624
76	0.5768901658019999		-0.00017625836925006164	-0.0004338323538532662
1788	0.577755352854		-0.00017687687436642675	-0.00043393597818496986
827	0.5808094721399999		-0.0001774953798654517	-0.00043430177315291745
1046	0.58105738595		-0.00017811388574702597	-0.0004343314660416656
7062	0.58171720122		-0.00017873239201103894	-0.0004344104927865106
1167	0.5820149212800001		-0.00017935089865771318	-0.00043444615102039303
2614	0.5835968499360001		-0.0001799694056868271	-0.00043463562022176625
2012	0.5854658437839999		-0.00018058791309860322	-0.0004348594715126628
3625	0.586792199508		-0.00018120642089293102	-0.0004350183304844691
3851	0.59099233052		-0.0001818249290696999	-0.00043552138444046646
4798	0.5934801663100001		-0.0001824434376291324	-0.00043581935505911047
1349	0.5956218600000001		-0.00018306194657100698	-0.00043607586788697487
852	0.595663774		-0.00018368045589554612	-0.00043608088796931314
4764	0.5978191957619999		-0.00018429896560252825	-0.0004363390450223
6857	0.601251665756		-0.0001849174756921759	-0.000436750155438711
3199	0.601902486328		-0.00018553598616437853	-0.0004368281048794436
7014	0.603453238652		-0.00018615449701902555	-0.00043701384005987766
2526	0.6062673603440001		-0.00018677300825633954	-0.0004373508902723053
4219	0.612797822808		-0.00018739151987609887	-0.0004381330503924591
2495	0.615312837888		-0.0001880100318785261	-0.00043843427630226343
370	0.61538863482		-0.00018862854426339963	-0.000438443354577771
5037	0.6172367450399999		-0.00018924705703094198	-0.00043866470461533744
1388	0.6220338083520001		-0.00018986557018104265	-0.00043923925375901344
2960	0.626280044984		-0.000190484083713591	-0.00043974782983193254
1949	0.6267166592		-0.00019110259762880963	-0.00043980012355990814
1135	0.626874774188		-0.00019172111192647693	-0.00043981906115256623
4598	0.6354290353380001		-0.00019233962660681543	-0.00044084361369624823
704	0.636474112		-0.00019295814166960353	-0.0004409687835891962
4133	0.64169386821		-0.0001935766571150638	-0.0004415939590904556
1438	0.642515262984		-0.00019419517294308567	-0.0004416923383765578
1796	0.643526692536		-0.00019481368915355855	-0.00044181347832097684
3368	0.647100114702		-0.00019543220574670501	-0.000442241470722147
6852	0.6522913379199999		-0.00019605072272230347	-0.000442863228797983
2512	0.6536085202959999		-0.00019666924008057644	-0.0004430209890685849
4038	0.65544142534		-0.0001972877578213023	-0.000443240517966783
5402	0.659736603876		-0.00019790627594470366	-0.0004437549558612383
5999	0.6638618257319999		-0.00019852479445066993	-0.000444249037871561
4400	0.6651799758		-0.00019914331333909053	-0.00044440691404361635
1140	0.6658426176000001		-0.00019976183261018803	-0.00044448627932482945
7078	0.670454743712		-0.0002003803522637408	-0.0004450386783522816
3868	0.670642907928		-0.00020099887229997143	-0.0004450612149714884
936	0.67226249916		-0.00020161739271865828	-0.00044525519505783054
1598	0.6776788773239999		-0.0002022359135200239	-0.0004459039201701647
2654	0.6798536427959999		-0.00020285443470395776	-0.00044616439403893937
2814	0.683339728128		-0.00020347295627034926	-0.0004465819260188221
661	0.684357237006		-0.00020409147821942098	-0.00044670379409028887
2658	0.684876473448		-0.00020471000055095128	-0.0004467659835661647
5454	0.68783393236		-0.00020532852326516274	-0.0004471202014229722
4147	0.694815902412		-0.00020594704636194477	-0.00044795643906538833
7435	0.6981874158879999		-0.00020656556984118685	-0.00044836024865774497
5222	0.7064230313200001		-0.00020718409370311147	-0.0004493466366802386
626	0.7070162183819999		-0.00020780261794749706	-0.0004494176832969591
5660	0.707895677666		-0.00020842114257456617	-0.000449523017028381
334	0.7091830240200001		-0.0002090396675840972	-0.0004496772038083334
6757	0.7109042194000001		-0.00020965819297631268	-0.00044988335312664743
6842	0.7143897653400001		-0.00021027671875110208	-0.0004503008205030026
7121	0.716293375716		-0.0002108952449083548	-0.00045052881785060636
5277	0.7174345288139999		-0.0002115137714482934	-0.0004506654949158473
886	0.7234521633840001		-0.00021213229837069628	-0.0004513862331184263
3947	0.724286112512		-0.00021275082567578598	-0.00045148611605225436
3262	0.7293757922699999		-0.0002133693533633409	-0.0004520957121647819
3084	0.7303274731520001		-0.00021398788143358363	-0.000452209695950328
4711	0.731701735228		-0.00021460640988640354	-0.000452374292714556
6486	0.7319603917440001		-0.0002152249387216901	-0.0004524052722681096
5679	0.7330244339099999		-0.00021584346793966587	-0.0004525327136787287
6508	0.739557060806		-0.0002164619975401092	-0.0004533151330351008
4788	0.743769196002		-0.0002170805275232427	-0.0004538196247444046
6333	0.7466263416000001		-0.00021769905788884472	-0.00045416182797373907
3571	0.7486311353079999		-0.00021831758863713786	-0.00045440194415175504
607	0.749808037614		-0.00021893611976801149	-0.0004545429029359369
7345	0.75254865548		-0.0002195546512813551	-0.0004548711495204909
1474	0.7560532656319999		-0.0002201731831773912	-0.00045529090023687453
3100	0.756114200912		-0.00022079171545589821	-0.00045529819851723203
6084	0.757969075136		-0.00022141024811709868	-0.0004555203586864255
4546	0.7580820719999999		-0.000222028781160771	-0.0004555338924355605
3446	0.7595663875799998		-0.00022264731458713772	-0.00045571167041970773
1563	0.767236930866		-0.00022326584839608827	-0.00045663037917751715
2216	0.7691473826079999		-0.00022388438258751209	-0.0004568591959224733
2762	0.7750938347740001		-0.00022450291716163176	-0.00045757140853624865
1594	0.7758698879100001		-0.00022512145211822562	-0.00045766435720832904
1247	0.78199557572		-0.00022573998745751626	-0.0004583980370571769
3983	0.7828051665		-0.00022635852317939308	-0.0004584950025669323
5053	0.785935676696		-0.00022697705928374556	-0.00045886994695173565
4059	0.788214792558		-0.00022759559577079623	-0.0004591429189726749
1703	0.792489909096		-0.00022821413264032347	-0.00045965495402125944
6449	0.7954563648		-0.00022883266989254985	-0.00046001024943297987
4923	0.797012036864		-0.00022945120752725375	-0.000460196573855669
5740	0.7971669289980001		-0.00023006974554465773	-0.00046021512544383114
3491	0.79906678088		-0.00023068828394465124	-0.00046044267263279227
2225	0.8005495161699999		-0.0002313068227271237	-0.0004606202613440016
47	0.8035140000000001	-0.00010000500033334732
3067	0.80416535199		-0.00023192536189229766	-0.0004610533336715769
7267	0.809531154948		-0.0002325439014399515	-0.0004616960013401359
1048	0.8106447363		-0.00023316244137030782	-0.00046182937610936286
5350	0.8108571742399999		-0.00023378098168314496	-0.0004618548200171399
323	0.818356067178		-0.0002343995223786855	-0.00046275297003848067
2801	0.8190975940959999		-0.00023501806345681885	-0.00046284178347037427
6738	0.8202570125680001		-0.00023563660491743448	-0.0004629806481980053
4925	0.8232540668060001		-0.00023625514676075494	-0.0004633396084272117
1011	0.8271367970320002		-0.00023687368898655858	-0.00046380464696879045
6482	0.829787936796		-0.000237492231595068	-0.00046412217667021445
938	0.8345074386880001		-0.00023811077458606156	-0.0004646874362038634
4300	0.8351839245		-0.00023872931795976184	-0.00046476845959645053
2952	0.8363909273359998		-0.00023934786171605826	-0.0004649130235516736
2657	0.8463256323839999		-0.00023996640585484025	-0.0004661029132626814
901	0.8473163124740001		-0.00024058495037633038	-0.0004662215680229683
5125	0.84891914432		-0.00024120349528030703	-0.00046641354082063225
1042	0.8525007872920001		-0.00024182204056699276	-0.00046684251783608415
6272	0.857561527704		-0.00024244058623616594	-0.00046744864785375716
540	0.861052786394		-0.00024305913228804915	-0.00046786679945198036
2118	0.862766333226		-0.00024367767872253182	-0.0004680720326959343
147	0.868688039916		-0.0002442962255395034	-0.00046878128151892334
3878	0.8718647508840001		-0.0002449147727391864	-0.00046916175941710006
3578	0.873879648406		-0.0002455333203213592	-0.000469403085739178
1358	0.8748971844479999		-0.0002461518682862444	-0.00046952495706410464
431	0.8751943263759999		-0.0002467704166336204	-0.0004695605460545304
24	0.8865940000000001	-0.0002000200026670447
1092	0.8891829389699999		-0.00024738896536370973	-0.0004712359763885417
3196	0.8906286847879998		-0.00024800751447640187	-0.00047140913483313153
3704	0.8910177655679999		-0.00024862606397158617	-0.0004714557354332134
2725	0.89218314416		-0.0002492446138494852	-0.00047159531401046856
7256	0.8983937951239999		-0.0002498631641098774	-0.0004723391699825401
6553	0.900312747746		-0.0002504817147529853	-0.00047256900488652537
1427	0.9018774219000001		-0.00025110026577869834	-0.00047275640749867436
732	0.90276474288		-0.000251718817186906	-0.0004728626828334087
6778	0.904146644984		-0.0002523373689778307	-0.0004730281946515477
6498	0.907232039732		-0.00025295592115125095	-0.0004733977355133352
6941	0.908170772032		-0.00025357447370738924	-0.00047351016843406754
1212	0.9097619849699999		-0.00025419302664602403	-0.00047370074962332286
5834	0.913833379602		-0.0002548115799673778	-0.0004741883846923725
3453	0.91590416856		-0.00025543013367134007	-0.0004744364051884907
6287	0.919380710376		-0.0002560486877578002	-0.00047485279413177184
2111	0.9209385832679999		-0.00025666724222698074	-0.0004750393821498652
4780	0.921965603562		-0.00025728579707866013	-0.00047516238941328396
3268	0.9329889381119999		-0.0002579043523130609	-0.0004764826653851088
3054	0.9365294520480001		-0.0002585229079299614	-0.0004769067163341578
6030	0.9366399719999999		-0.00025914146392958426	-0.00047691995342102753
1095	0.937876175808		-0.0002597600203118189	-0.00047706801480631685
7418	0.9485511454719999		-0.00026037857707655475	-0.00047834656676202603
2689	0.957472921808		-0.0002609971342240143	-0.00047941513697269937
5403	0.958174248766		-0.000261615691753976	-0.0004794991356145659
6968	0.9586317608200001		-0.0002622342496666624	-0.00047955393229781785
804	0.958749292456		-0.0002628528079618519	-0.00047956800918119973
3965	0.96923139252		-0.00026347136663976703	-0.00048082346094908274
4654	0.9697531732920001		-0.00026408992570029724	-0.0004808859551619461
7161	0.9728766989920001		-0.000264708485143332	-0.0004812600630065717
2964	0.973145374404		-0.00026532704496909376	-0.00048129224253347206
1239	0.97713695388		-0.000265945605177361	-0.0004817703180602456
2156	0.9772481647200001		-0.00026656416576835624	-0.0004817836378954726
3348	0.981476523		-0.00026718272674185786	-0.0004822900726600195
145	0.9830979144		-0.0002678012880980885	-0.0004824842683543109
7119	0.9854632095560001		-0.00026841984983693747	-0.00048276756215679653
6797	0.997418357592		-0.00026903841195829423	-0.00048419944237597574
5314	1.003361237352		-0.00026965697446238145	-0.00048491122711905716
357	1.0035122923020001		-0.0002702755373489774	-0.00048492931912379547
5846	1.00446643184		-0.00027089410061830463	-0.0004850435973850671
234	1.005543994974		-0.0002715126642701416	-0.0004851726582157523
2083	1.0077944962220002		-0.0002721312283047109	-0.0004854422030353184
6993	1.009895740416		-0.0002727497927219019	-0.00048569387118597567
342	1.0122869620000001		-0.0002733683575216039	-0.0004859802702230678
2890	1.01257009696		-0.00027398692270403974	-0.0004860141815847139
3155	1.013672811402		-0.00027460548826898756	-0.0004861462548130962
6800	1.02279972924		-0.0002752240542166701	-0.0004872393950297588
5863	1.026813040152		-0.00027584262054697664	-0.0004877200733526875
4879	1.028902543352		-0.0002764611872597967	-0.00048797033527257197
2433	1.0302670275999999		-0.0002770797543553528	-0.00048813376093641227
6356	1.0324468412999999		-0.0002776983218334234	-0.0004883948394365803
2006	1.037705310852		-0.00027831688969423096	-0.0004890246516741194
795	1.0412114586119998		-0.00027893545793755394	-0.0004894445865513744
4287	1.0444071395160002		-0.00027955402656361486	-0.0004898273364980475
6829	1.0453246176359998		-0.00028017259557230314	-0.0004899372237840603
768	1.0469201697239998		-0.00028079116496350826	-0.0004901283246777169
3748	1.05707052678		-0.0002814097347374527	-0.0004913440432486897
4907	1.0620116450960002		-0.00028202830489391494	-0.000491935846006464
7008	1.0623742085		-0.0002826468754331175	-0.0004919792705934973
716	1.06409557496		-0.00028326544635483877	-0.0004921854404022366
5078	1.0733800700699998		-0.0002838840176593013	-0.0004932974538087659
1700	1.0753199062480001		-0.00028450258934639456	-0.000493529789957458
6057	1.075412383008		-0.0002851211614160079	-0.0004935408659929013
322	1.077191600546		-0.0002857397338683639	-0.000493753964683993
2174	1.079997540304		-0.000286358306703241	-0.0004940900349378779
6264	1.0911054743100002		-0.00028697687992086174	-0.0004954204434724477
1679	1.092058485128		-0.0002875954535210045	-0.0004955345865457788
3177	1.09255344318		-0.00028821402750389187	-0.0004955938681742327
1461	1.092556532468		-0.0002888326018694132	-0.0004955942381813933
5127	1.094474875568		-0.000289451176617458	-0.0004958240000823098
3238	1.09498282432		-0.0002900697517482488	-0.0004958848376200931
2904	1.09753328568		-0.0002906883272615639	-0.0004961903089668442
619	1.1003770498140002		-0.000291306903157626	-0.0004965309094846482
2385	1.105695423144		-0.0002919254794362135	-0.0004971678964585029
5510	1.108173806432		-0.0002925440560975488	-0.0004974647349413845
1715	1.10970187328		-0.0002931626331415215	-0.0004976477530593239
4834	1.110241971512		-0.0002937812105680209	-0.0004977124411729705
2675	1.11516451024		-0.00029439978837726965	-0.0004983020186346248
7316	1.1159358799080001		-0.00029501836656904603	-0.0004983944063629874
3330	1.116394081742		-0.0002956369451435727	-0.0004984492856618903
2487	1.116928879784		-0.00029625552410062807	-0.0004985133389663989
4810	1.117198289978		-0.00029687410344043463	-0.0004985456064988855
4463	1.1189292016499999		-0.0002974926831628818	-0.0004987529195473581
1737	1.1192983725599999		-0.000298111263267859	-0.000498797135522094
4537	1.1193777744		-0.0002987298437555889	-0.0004988066455610932
3564	1.1214901298639999		-0.0002993484246258498	-0.0004990596445198403
5669	1.124753019908		-0.00029996700587886423	-0.0004994504441734534
2025	1.133291415888		-0.0003005855875145217	-0.0005004730965296154
6378	1.13421801432		-0.00030120416953271156	-0.0005005840761646569
316	1.1380593770999998		-0.00030182275193365644	-0.0005010441600852249
1722	1.138229051904		-0.00030244133471713473	-0.0005010644822087828
1526	1.14050696846		-0.0003030599178833689	-0.0005013373105876248
5799	1.1414230776960002		-0.00030367850143213745	-0.0005014470339210111
2096	1.1423043888639999		-0.0003042970853636629	-0.0005015525894544599
7458	1.14690862688		-0.0003049156696778346	-0.0005021040437166448
3718	1.147109631996		-0.0003055342543745421	-0.0005021281183034828
1940	1.147768378616		-0.0003061528394540079	-0.0005022070170550323
6963	1.149782095256		-0.00030677142491601037	-0.0005024482019416741
6515	1.149817049486		-0.0003073900107607721	-0.0005024523884452927
5076	1.15086633048		-0.00030800859698807147	-0.0005025780618953533
6213	1.15769717613		-0.00030862718359813107	-0.0005033961992146946
3489	1.15863489192		-0.00030924577059084025	-0.0005035085103869921
1751	1.1593545182079998		-0.00030986435796608855	-0.0005035947007581932
2273	1.165584570844		-0.0003104829457240984	-0.0005043408804882201
6530	1.1682736160699998		-0.00031110153386464833	-0.000504662950165316
4809	1.169551485938		-0.0003117201223879608	-0.000504816001936918
1094	1.17560137452		-0.0003123387112938142	-0.000505540603235264
3860	1.177470909252		-0.0003129573005824311	-0.0005057645193083866
4335	1.1811518220919999		-0.000313575890253701	-0.0005062053859767246
2980	1.18156994622		-0.0003141944803075133	-0.0005062554651280861
6928	1.182739754526		-0.00031481307074409043	-0.0005063955742566848
7304	1.1904423402059998		-0.000315431661563211	-0.0005073181207645586
70	1.19062061197		-0.00031605025276509733	-0.0005073394725547448
531	1.1929481463759999		-0.000316668844349528	-0.0005076182437138617
5888	1.200447817856		-0.0003172874363167255	-0.0005085164869819683
2528	1.203717583242		-0.00031790602866657927	-0.0005089081101022736
2670	1.215034720328		-0.0003185246213989787	-0.0005102635751021537
3819	1.216873739136		-0.0003191432145141464	-0.0005104838362520737
499	1.21754721237		-0.0003197618080118607	-0.0005105644988251349
5285	1.217615279146		-0.0003203804018923442	-0.0005105726512520095
7236	1.22241143012		-0.00032099899615548635	-0.0005111470911240368
1535	1.226266457076		-0.00032161759080117654	-0.0005116088116168385
3459	1.226851921438		-0.00032223618582963737	-0.0005116789332779387
5092	1.22782493064		-0.0003228547812406472	-0.0005117954715780273
2855	1.2303169681400001		-0.00032347337703442854	-0.0005120939454397442
1956	1.2318206813219998		-0.00032409197321075985	-0.0005122740466943787
5254	1.2328761251800002		-0.0003247105697698637	-0.0005124004582769182
6101	1.23406906608		-0.0003253291667116295	-0.0005125433380197884
4206	1.2364180374020002		-0.00032594776403594664	-0.0005128246767001012
6410	1.24040756235		-0.00032656636174303774	-0.0005133025061539701
5009	1.2412184050000001		-0.0003271849598326811	-0.0005133996216014664
416	1.2471091433519998		-0.00032780355830509936	-0.0005141051613151688
573	1.2499294424879999		-0.0003284221571600709	-0.0005144429514063367
4369	1.2571418280959998		-0.00032904075639781825	-0.0005153067861538522
7298	1.258558897992		-0.0003296593560182309	-0.0005154765100541474
2121	1.264799302592		-0.00033027795602119816	-0.0005162239296494137
410	1.2729228301200002		-0.0003308965564069427	-0.0005171968927898344
4893	1.275700653702		-0.00033151515717524287	-0.0005175295955407713
4243	1.275967685704		-0.00033213375832632125	-0.0005175615782347873
6156	1.27605376941		-0.00033275235985995614	-0.0005175718885676618
1830	1.276277474472		-0.00033337096177637023	-0.0005175986819500812
5385	1.2777185163600002		-0.0003339895640754529	-0.0005177712770001987
1437	1.280668878816		-0.0003346081667570935	-0.0005181246449072655
1368	1.2834898888759998		-0.00033522676982151474	-0.0005184625201465228
3905	1.290526832988		-0.00033584537326849487	-0.0005193053420879242
5508	1.293640177284		-0.0003364639770982565	-0.0005196782304954548
7269	1.294457005488		-0.000337082581310578	-0.0005197760628388314
3413	1.2947709766859998		-0.000337701185905682	-0.0005198136674880129
5881	1.297655051784		-0.0003383197908834579	-0.0005201590960909059
3510	1.300000631832		-0.0003389383962437951	-0.0005204400285948882
4854	1.303142079528		-0.00033955700198691615	-0.0005208162829751722
4577	1.30494669912		-0.00034017560811259946	-0.000521032424096064
7305	1.308229425976		-0.00034079421462106756	-0.0005214255996247919
6763	1.309576929024		-0.0003414128215120989	-0.000521586991433066
4092	1.3106895595199999		-0.000342031428785916	-0.0005217202523173044
4317	1.3116239013120001		-0.00034265003644240834	-0.0005218321593824355
3518	1.3138092397619998		-0.00034326864448146525	-0.0005220938995875207
5090	1.3206272991299999		-0.0003438872529033094	-0.0005229105054808841
820	1.32269316732		-0.000344505861707719	-0.0005231579366116225
3373	1.3253164187039999		-0.00034512447089491685	-0.0005234721260934569
3694	1.3330536468		-0.00034574308046479225	-0.0005243988217586698
2484	1.33874386368		-0.0003463616904172346	-0.0005250803448120672
1636	1.3423780549759998		-0.00034698030075246654	-0.0005255156155936406
4018	1.34485014012		-0.0003475989114702664	-0.0005258116997414203
1941	1.3526969093280001		-0.00034821752257085676	-0.0005267515152568424
5511	1.3540025588279998		-0.00034883613405401604	-0.0005269078942231756
725	1.35696324029		-0.0003494547459199667	-0.0005272624980480687
278	1.3580718719359999		-0.0003500733581685983	-0.0005273952799859823
46	1.3609559999999998	-0.00030004500900199243
3740	1.36623755912		-0.0003506919707998002	-0.0005283732926312098
2827	1.36767444675		-0.00035131058381379497	-0.0005285453901216286
409	1.371594251736		-0.00035192919721036095	-0.0005290148691448571
5383	1.373402760816		-0.0003525478109897208	-0.0005292314761136758
3289	1.374394971324		-0.0003531664251516528	-0.0005293503141736806
758	1.377043381168		-0.0003537850396963796	-0.0005296675169098144
1566	1.380133660704		-0.0003544036546237906	-0.0005300376428276205
6956	1.3844411110600001		-0.0003550222699337752	-0.0005305535505304177
6602	1.3904052495900001		-0.000355640885626556	-0.0005312678814579675
1056	1.3906174181520001		-0.0003562595017019113	-0.000531293293102068
309	1.393183143192		-0.0003568781181600638	-0.0005316005925952709
4579	1.39576736386		-0.0003574967350007918	-0.0005319101073286193
5756	1.3973547923460001		-0.00035811535222431785	-0.000532100235250216
3486	1.39893379124		-0.00035873396983053144	-0.0005322893535510196
3645	1.399365368508		-0.00035935258781932193	-0.000532341043998619
2319	1.400385493288		-0.00035997120619091195	-0.0005324632253793243
2831	1.402050477676		-0.00036058982494507983	-0.0005326626422500516
3328	1.4063000482719998		-0.00036120844408204817	-0.0005331716176352241
5022	1.4082394112159997		-0.00036182706360159535	-0.0005334038971041993
1877	1.40856857598		-0.0003624456835039439	-0.000533443321502208
6871	1.410049837436		-0.0003630643037889833	-0.0005336207336908226
5298	1.410611891234		-0.0003636829244566029	-0.000533688051444902
5714	1.411342484376		-0.00036430154550702533	-0.0005337755553273423
1158	1.42227453408		-0.000364920166940029	-0.0005350848980204738
1942	1.43313070703		-0.00036553878875583636	-0.0005363851528777355
590	1.4334996614580002		-0.0003661574109542259	-0.0005364293429242028
4315	1.434926194164		-0.00036677603353542013	-0.0005366002001948599
1290	1.438170942054		-0.00036739465649930853	-0.0005369888269442673
2712	1.444657694496		-0.00036801327984578043	-0.0005377657518707042
352	1.45692415495		-0.00036863190357505854	-0.0005392349182942848
5028	1.45711304064		-0.00036925052768692107	-0.0005392575413251652
3815	1.46217452627		-0.0003698691521815907	-0.0005398637605983547
4581	1.46541387732		-0.0003704877770589569	-0.0005402517409627554
4245	1.46698084224		-0.000371106402318909	-0.0005404394179422741
594	1.473759684878		-0.00037172502796166954	-0.0005412513268080658
2219	1.476569001762		-0.000372343653987017	-0.0005415878015437607
2767	1.4805835137199999		-0.0003729622803951739	-0.0005420686237171883
6773	1.484925015076		-0.0003735809071859186	-0.0005425886097428299
3258	1.485071013416		-0.00037419953435947374	-0.0005426060961122542
5373	1.49222290088		-0.00037481816191572867	-0.0005434626849356347
5044	1.494695579176		-0.0003754367898545728	-0.0005437588401258318
728	1.5025899639940001		-0.0003760554181762288	-0.0005447043586112111
6565	1.5036929099519998		-0.00037667404688047494	-0.0005448364595684997
6615	1.51084882063		-0.0003772926759675339	-0.0005456935302563062
2599	1.5160634046180002		-0.00037791130543718393	-0.0005463180862752849
7237	1.517137434194		-0.0003785299352896477	-0.0005464467238881406
2133	1.5258775882		-0.00037914856552481464	-0.0005474935410079358
114	1.537228315358		-0.00037976719614257406	-0.0005488530291248457
6247	1.538039074392		-0.00038038582714314864	-0.000548950134557569
7060	1.54035283441		-0.00038100445852631674	-0.000549227255944249
6767	1.5408294312000002		-0.0003816230902923009	-0.0005492843384257098
4510	1.5411467314960001		-0.0003822417224408795	-0.0005493223418043392
2444	1.543196350528		-0.00038286035497227516	-0.000549567826756925
6170	1.5479556524659999		-0.0003834789878863772	-0.0005501378531824952
4792	1.554056287128		-0.00038409762118307516	-0.0005508685323903688
876	1.554562830776		-0.00038471625486259154	-0.0005509292016374194
792	1.5555549100259998		-0.00038533488892470477	-0.0005510480239765202
1006	1.557325213968		-0.00038595352336963737	-0.0005512600550771683
3932	1.55911749528		-0.00038657215819716767	-0.0005514747184297365
4413	1.561120317176		-0.0003871907934075184	-0.0005517145984418272
3256	1.561375595936		-0.00038780942900057885	-0.000551745173438115
3418	1.564117463734		-0.0003884280649762385	-0.0005520735697282938
2432	1.572176462244		-0.0003890467013347199	-0.0005530388041627077
6236	1.5816569580000002		-0.0003896653380758014	-0.0005541742927656219
1718	1.5840946363800001		-0.0003902839751997056	-0.0005544662559803417
4356	1.586121747398		-0.0003909026127062109	-0.0005547090451252369
3537	1.5937035666300001		-0.0003915212505955399	-0.0005556171273130108
3591	1.596878693864		-0.0003921398888675819	-0.0005559974155257584
319	1.603387988748		-0.00039275852752222647	-0.0005567770403833626
6037	1.60615789397		-0.00039337716655969603	-0.0005571087947442823
5735	1.6159624659		-0.0003939958059797691	-0.0005582830982796137
4052	1.626522322154		-0.00039461444578266816	-0.0005595478629853245
3836	1.6371033623559998		-0.00039523308596828267	-0.0005608151649139966
95	1.642121370396		-0.00039585172653650204	-0.000561416176832086
5220	1.644092697996		-0.00039647036748754886	-0.0005616522847403663
255	1.6448957025120001		-0.00039708900882120147	-0.0005617484614065949
6385	1.6477986345479998		-0.0003977076505376825	-0.0005620961485240988
4999	1.64920541184		-0.0003983262926367703	-0.0005622646396687622
5850	1.649750395098		-0.0003989449351186874	-0.000562329912866933
5905	1.6543474644760001		-0.0003995635779833233	-0.0005628805085340657
5704	1.65447200331		-0.0004001822212305673	-0.000562895424676667
3044	1.6558378601159998		-0.0004008008648606421	-0.0005630590147331727
3427	1.656130371312		-0.00040141950887332605	-0.0005630940490961248
3448	1.65815194452		-0.00040203815326884164	-0.0005633361749718933
7053	1.658932720536		-0.00040265679804696737	-0.0005634296893081067
1127	1.6696889770080001		-0.00040327544320792574	-0.0005647179770673463
935	1.6702461811199998		-0.00040389408875160613	-0.0005647847139696093
5344	1.6704065268800001		-0.00040451273467789805	-0.0005648039187440949
2176	1.6706462665619999		-0.00040513138098702403	-0.0005648326326092327
3659	1.674907828048		-0.00040575002767876246	-0.0005653430441554758
536	1.6811613504000003		-0.00040636867475333594	-0.0005660920348772184
397	1.6813559982700002		-0.00040698732221052273	-0.0005661153480502481
1933	1.6831193786240002		-0.00040760597005054554	-0.0005663265499057314
2022	1.688365549104		-0.0004082246182732938	-0.000566954889070929
261	1.68850702482		-0.00040884326687865675	-0.0005669718337610847
4246	1.689799786164		-0.00040946191586685714	-0.0005671266690998875
6877	1.69007004583		-0.00041008056523767324	-0.0005671590383744982
435	1.692881406216		-0.00041069921499132774	-0.0005674957578625025
2535	1.693907108768		-0.0004113178651275989	-0.0005676186072986239
5711	1.696770407646		-0.00041193651564670937	-0.0005679615475125519
3066	1.699879148218		-0.0004125551665485485	-0.0005683338845273845
5824	1.703102069888		-0.00041317381783300577	-0.0005687198971282608
648	1.7068695849179998		-0.00041379246950030377	-0.0005691711362288284
1810	1.7116376134840001		-0.0004144111215502208	-0.000569742207851495
399	1.711919481862		-0.0004150297739829795	-0.0005697759675133288
3254	1.71590935776		-0.0004156484267984693	-0.0005702538390008356
6154	1.717984118544		-0.0004162670799965795	-0.0005705023352065866
6369	1.717996157452		-0.00041688573357753284	-0.0005705037771188217
3829	1.718354744366		-0.0004175043875411076	-0.0005705467254376102
5265	1.7228776586759997		-0.0004181230418875264	-0.0005710884394769537
1114	1.7243778375780001		-0.0004187416966165675	-0.000571268117427284
2455	1.72526396637		-0.0004193603517284537	-0.0005713742499724511
6208	1.7268588778759997		-0.0004199790072230742	-0.0005715652741429512
2642	1.730517621378		-0.0004205976631003185	-0.0005720034855671668
6766	1.732685633292		-0.0004212163193604092	-0.0005722631505554425
2849	1.735855389174		-0.0004218349760031246	-0.000572642795435907
3921	1.7362362609		-0.00042245363302868745	-0.000572688412829256
6202	1.7415848026719998		-0.0004230722904368759	-0.0005733290131080413
1985	1.74379194854		-0.00042369094822791264	-0.000573593365209723
7338	1.743913545616		-0.00042430960640168716	-0.0005736079290149815
5164	1.744693903498		-0.0004249282649580887	-0.0005737013932708613
1407	1.74488762892		-0.00042554692389734	-0.0005737245959613574
5614	1.750052733344		-0.00042616558321921933	-0.0005743432257627158
5851	1.7511287373599997		-0.00042678424292394933	-0.000574472099856255
5327	1.754026936832		-0.0004274029030113083	-0.0005748192201497635
2672	1.756764639018		-0.00042802156348151893	-0.0005751471175203634
289	1.7582462547300002		-0.00042864022433447053	-0.0005753245721385788
5338	1.76579840142		-0.0004292588855700526	-0.0005762291004158689
487	1.766115865972		-0.00042987754718848767	-0.0005762671234676061
1143	1.767241423024		-0.00043049620918955407	-0.0005764019325785819
3780	1.769899188844		-0.0004311148715734745	-0.000576720255889461
2307	1.7711518658360001		-0.0004317335343400272	-0.0005768702902847244
1996	1.7716521969299999		-0.00043235219748943485	-0.0005769302154478743
6946	1.7755153615200001		-0.00043297086102158684	-0.0005773929105933629
823	1.7759921423360001		-0.00043358952493637254	-0.0005774500151158045
7190	1.778695995648		-0.00043420818923401463	-0.0005777738583723962
6093	1.7821629397499998		-0.00043482685391429136	-0.0005781890977877264
699	1.788060214288		-0.0004354455189774254	-0.0005788954203470627
115	1.7894846732760001		-0.00043606418442319504	-0.0005790660292464094
4808	1.79041961208		-0.0004366828502518229	-0.000579178007816274
7408	1.791171390876		-0.00043730151646319845	-0.0005792680491260051
6955	1.7976926627		-0.00043792018305721105	-0.0005800491084738742
963	1.798724836524		-0.0004385388500340833	-0.0005801727329808137
4505	1.7988474762719997		-0.00043915751739359354	-0.0005801874216679564
7156	1.801053984688		-0.0004397761851359644	-0.000580451697421365
4068	1.8016133845360003		-0.0004403948532610853	-0.0005805186973091581
890	1.812648912074		-0.00044101352176884555	-0.0005818404336475362
5412	1.813423241256		-0.0004416321906594679	-0.0005819331758398955
554	1.8136131476159998		-0.0004422508599327306	-0.000581955921117458
4737	1.816723195736		-0.0004428695295888562	-0.0005823284147386423
4290	1.8179324641500003		-0.00044348819962762315	-0.0005824732500444429
7255	1.819000926072		-0.00044410687004925404	-0.0005826012208137258
4578	1.8192295394879998		-0.0004447255408536383	-0.0005826286020746874
6749	1.82067927847		-0.0004453442120406652	-0.0005828022387845842
325	1.82433671308		-0.0004459628836105575	-0.0005832402934414759
2921	1.825755326782		-0.0004465815555630935	-0.0005834102022449833
87	1.829508617952		-0.00044720022789849573	-0.0005838597377393962
5018	1.834887167498		-0.0004478189006165426	-0.0005845039320797425
6074	1.835955415936		-0.0004484375737174567	-0.00058463187727983
646	1.83643847166		-0.0004490562472011275	-0.0005846897333543741
128	1.836536101936		-0.0004496749210674443	-0.0005847014266316615
160	1.8397380525300002		-0.0004502935953166298	-0.0005850849275054719
4233	1.8416033091919999		-0.0004509122699484623	-0.0005853083311898066
3440	1.8467452782959999		-0.0004515309449631643	-0.0005859241900503977
5190	1.8606437572		-0.00045214962036051437	-0.0005875888249808386
1909	1.861084536536		-0.0004527682961407349	-0.0005876416175694657
2834	1.86147465623		-0.0004533869723037154	-0.0005876883426013322
3551	1.8617152698100001		-0.00045400564884934535	-0.0005877171611341209
3257	1.862328973056		-0.0004546243257778472	-0.0005877906649950305
1553	1.865947160736		-0.00045524300308899936	-0.0005882240190072661
1067	1.868574592564		-0.00045586168078302447	-0.0005885387091851231
2732	1.8721921582280001		-0.0004564803588597008	-0.0005889719886978706
1418	1.8762843080520002		-0.000457099037319251	-0.0005894621096373403
7331	1.8833776436799998		-0.0004577177161615645	-0.0005903116856478713
1145	1.8834613714219999		-0.0004583363953865307	-0.0005903217138045453
5229	1.884725954176		-0.00045895507499437213	-0.0005904731741650123
7063	1.884786477552		-0.0004595737549848672	-0.0005904804231112095
1398	1.886904159624		-0.0004601924353582385	-0.0005907340600432053
3094	1.888428253728		-0.0004608111161142644	-0.000590916602341562
4467	1.88873534764		-0.00046142979725316747	-0.0005909533832912163
4819	1.8976892500740001		-0.00046204847877483716	-0.0005920258012772671
3335	1.8983424581640003		-0.0004626671606791628	-0.0005921040366734548
1217	1.898974421136		-0.0004632858429663671	-0.0005921797275202879
3245	1.9063414584000002		-0.0004639045256362283	-0.0005930620850536712
825	1.91364286851		-0.00046452320868896904	-0.0005939365823561841
6386	1.913951053728		-0.00046514189212447875	-0.0005939734940126663
3544	1.915084440824		-0.0004657605759426468	-0.0005941092409359623
5186	1.9219808270160001		-0.00046637926014369587	-0.0005949352281125669
5589	1.9266872426879997		-0.0004669979447274042	-0.000595498920296359
80	1.9351083880000002		-0.00046761662969399445	-0.0005965075294209618
2064	1.9354140975899998		-0.00046823531504324497	-0.0005965441445689647
1132	1.936427210704		-0.0004688540007753784	-0.0005966654861553139
6981	1.937736118808		-0.00046947268689028404	-0.000596822255407957
4905	1.93948809151		-0.0004700913733878514	-0.0005970320909573773
5080	1.9417039436999999		-0.00047071006026830304	-0.0005972974858240851
683	1.945154547648		-0.00047132874753141727	-0.0005977107681625793
221	1.9473201284400001		-0.0004719474351774168	-0.0005979701419729045
5584	1.951456224064		-0.00047256612320607983	-0.0005984655263454615
5444	1.9557352188780002		-0.0004731848116176291	-0.0005989780258991005
1801	1.9575089084880002		-0.0004738035004119539	-0.0005991904625046428
3509	1.958059678344		-0.0004744221895889437	-0.0005992564287695314
2035	1.965874275552		-0.00047504087914882116	-0.0006001923910118469
1279	1.9675341018399999		-0.0004756595690913645	-0.0006003911900916997
4294	1.9684173020820002		-0.00047627825941679643	-0.0006004969718814597
4257	1.970619082584		-0.00047689695012489525	-0.0006007606813678078
6218	1.972356555416		-0.00047751564121588353	-0.0006009687802530755
3834	1.9729683147600001		-0.00047813433268965074	-0.0006010420512908689
3737	1.9731371178880002		-0.00047875302454608625	-0.0006010622690129073
4888	1.9734033571439997		-0.0004793717167854127	-0.0006010941567589299
4344	1.975729170672		-0.0004799904094074084	-0.0006013727218067414
903	1.9779187580159998		-0.00048060910241229593	-0.0006016349709061752
465	1.979561005992		-0.0004812277957998537	-0.0006018316646137513
4750	1.98527304956		-0.00048184648957030424	-0.0006025158018717325
4529	1.9872214613999999		-0.00048246518372353704	-0.0006027491651361698
5442	1.99859388638		-0.00048308387825944145	-0.0006041112520232519
2005	1.9994848141759998		-0.0004837025731782401	-0.0006042179593500008
7281	2.004149958		-0.0004843212684797113	-0.0006047767083626519
539	2.0048035921		-0.0004849399641640777	-0.0006048549947824898
733	2.005630784472		-0.00048555866023111764	-0.0006049540684527912
3232	2.008047924792		-0.00048617735668105363	-0.0006052435718032111
2084	2.009400440684		-0.00048679605351377523	-0.000605405564004901
1551	2.009555401924		-0.00048741475072917173	-0.0006054241238699589
4449	2.011807677186		-0.00048803344832746583	-0.000605693881164983
985	2.01654273765		-0.0004886521463084358	-0.0006062610041645982
314	2.017352952804		-0.0004892708446723042	-0.0006063580444562616
4743	2.017665550896		-0.0004898895434189606	-0.0006063954846471434
6652	2.022326997432		-0.0004905082425482942	-0.0006069537908318565
1930	2.026091821104		-0.0004911269420605278	-0.0006074047075857437
4992	2.0288881123499998		-0.0004917456419554397	-0.0006077396222275494
6558	2.031476477448		-0.0004923643422332523	-0.0006080496333434871
2447	2.0461523864599998		-0.0004929830428937442	-0.0006098073818673428
6856	2.0531839298359995		-0.0004936017439371379	-0.0006106495569571098
4073	2.05852474219		-0.0004942204453633229	-0.000611289231475653
2747	2.05870256592		-0.0004948391471721885	-0.0006113105296043521
2015	2.061775634896		-0.0004954578493639572	-0.0006116785941959119
106	2.0640124098659998		-0.0004960765519384075	-0.0006119464950052247
1691	2.0683010674799998		-0.0004966952548957621	-0.000612460151882231
5104	2.069986800746		-0.0004973139582357992	-0.000612662053867144
2677	2.0760520425260003		-0.0004979326619587414	-0.0006133884940336036
3705	2.076784209258		-0.0004985513660644781	-0.000613476186386516
4096	2.080043155172		-0.0004991700705528988	-0.0006138665136476741
5566	2.080642685944		-0.000499788775424226	-0.0006139383200569825
5838	2.0838043535		-0.000500407480678238	-0.0006143169961904294
5581	2.0844791415239996		-0.0005010261863151576	-0.0006143978162372238
7224	2.085769925072		-0.000501644892334763	-0.0006145524146933916
223	2.086671737136		-0.0005022635987372769	-0.0006146604256399705
2129	2.0881770005519997		-0.0005028823055225886	-0.0006148407125677052
5306	2.0947304746140003		-0.0005035010126905876	-0.0006156256288103168
440	2.10601327377		-0.0005041197202414965	-0.0006169769811214551
2723	2.1070645003679997		-0.0005047384281750935	-0.0006171028875984821
5750	2.116878837276		-0.0005053571364916013	-0.000618278360695144
805	2.11925400194		-0.0005059758451907983	-0.0006185628365786239
3394	2.1262935565400003		-0.000506594554272907	-0.0006194059711808237
3962	2.1418218908520004		-0.000507213263737817	-0.0006212658155483883
977	2.1444491721200003		-0.0005078319735854175	-0.0006215804876935211
4770	2.145973258674		-0.0005084506838159311	-0.0006217630290876067
6878	2.14847730046		-0.0005090693944291363	-0.0006220629407148466
2209	2.1531102701159996		-0.0005096881054252557	-0.0006226178361947274
4841	2.1549399929639996		-0.0005103068168040674	-0.0006228369839580794
3224	2.161123292256		-0.0005109255285657943	-0.0006235775639926236
1840	2.1664648957000003		-0.0005115442407103256	-0.0006242173332608193
2902	2.1675464956800004		-0.0005121629532375509	-0.0006243468775886489
2082	2.171761559588		-0.0005127816661476926	-0.0006248517200727625
4391	2.1764595633659995		-0.0005134003794405291	-0.0006254144047554691
2591	2.1834221244359995		-0.0005140190931162831	-0.0006262483177644038
552	2.1847088495560003		-0.000514637807174844	-0.0006264024301385293
2695	2.1936819192600003		-0.0005152565216161011	-0.0006274771438079699
2873	2.1943270838960003		-0.0005158752364402771	-0.0006275544158315049
6683	2.197991493504		-0.0005164939516471502	-0.0006279933058909893
4587	2.2038262221400005		-0.0005171126672369432	-0.0006286921372641357
5549	2.2047975170120004		-0.0005177313832094344	-0.0006288084702371796
5605	2.20954368264		-0.0005183500995648463	-0.0006293769233135628
2238	2.211375898188		-0.0005189688163030683	-0.0006295963696301247
2126	2.212077369024		-0.0005195875334239899	-0.0006296803855044056
2054	2.215475004864		-0.0005202062509278338	-0.0006300873237988223
4256	2.215513974156		-0.0005208249688143781	-0.0006300919911904934
3528	2.2186727505319994		-0.0005214436870838456	-0.000630470321044376
3160	2.22172273221		-0.0005220624057360145	-0.0006308356204468124
7392	2.221728460548		-0.0005226811247711075	-0.0006308363065356709
5719	2.2223318367419997		-0.000523299844189014	-0.0006309085735150768
6045	2.2254709728899997		-0.0005239185639896233	-0.0006312845510389098
7080	2.22720079482		-0.0005245372841731583	-0.0006314917335678764
3994	2.233334755236		-0.000525156004739397	-0.0006322264042351448
4270	2.2355976671639994		-0.0005257747256885621	-0.0006324974354944557
5289	2.2371531309540003		-0.000526393447020432	-0.0006326837349719565
1032	2.23740913052		-0.0005270121687352293	-0.0006327143962999108
7445	2.2413049956760003		-0.0005276308908328434	-0.0006331810080253924
4350	2.242179855868		-0.0005282496133131638	-0.0006332857909188957
6933	2.243560109952		-0.0005288683361764128	-0.000633451105352006
2002	2.246277584488		-0.0005294870594223691	-0.0006337765800364268
5553	2.2470141227519997		-0.0005301057830512551	-0.0006338647959721656
1732	2.24775323811		-0.0005307245070628493	-0.0006339533205690694
6128	2.248516743898		-0.0005313432314573742	-0.0006340447664325395
3716	2.2493959958839995		-0.0005319619562347191	-0.0006341500753356694
164	2.250229637376		-0.0005325806813947736	-0.0006342499214236216
5085	2.252044707618		-0.0005331994069377602	-0.000634467314229475
2080	2.253255144		-0.0005338181328634572	-0.0006346122894239889
5864	2.2558141457920007		-0.0005344368591720874	-0.0006349187836669523
7164	2.261882060164		-0.0005350555858635401	-0.0006356455439324694
413	2.272712127108		-0.0005356743129377046	-0.0006369426720468853
4902	2.2731081471079997		-0.0005362930403948036	-0.0006369901037643925
7309	2.2744222370999996		-0.0005369117682346154	-0.0006371474936570228
3143	2.27838622668		-0.0005375304964573627	-0.0006376222647139385
4571	2.279027689984		-0.0005381492250628238	-0.0006376990934251817
5410	2.2795748209520004		-0.0005387679540512213	-0.0006377646238567598
4408	2.281322008108		-0.0005393866834224445	-0.0006379738862364766
4358	2.281344734976		-0.000540005413176383	-0.0006379766082565332
3050	2.2995985565379997		-0.0005406241433132592	-0.0006401628869994102
5874	2.300496341478		-0.0005412428738328517	-0.0006402704156132585
6866	2.3012555073920002		-0.0005418616047353829	-0.0006403613416856133
201	2.303448360828		-0.0005424803360206312	-0.0006406239819682022
6456	2.30569387839		-0.0005430990676888192	-0.0006408929298866357
5348	2.3071817463999995		-0.0005437177997398363	-0.0006410711333489311
4818	2.307711835538		-0.0005443365321735719	-0.0006411346226632263
5083	2.3172582039639997		-0.0005449552649902487	-0.0006422780009027115
4609	2.3216466754		-0.0005455739981896449	-0.0006428036125825268
6961	2.3217723807799997		-0.0005461927317719832	-0.0006428186684435268
3986	2.323753130468		-0.0005468114657370419	-0.0006430559048448539
1416	2.3244521825700004		-0.0005474302000850437	-0.0006431396310249075
7169	2.3275326280560003		-0.0005480489348158779	-0.00064350857910856
838	2.32865074599		-0.000548667669929434	-0.0006436424972288194
6991	2.3293506980640006		-0.0005492864054259344	-0.0006437263311994333
3690	2.3304724873000002		-0.0005499051413051576	-0.0006438606890352609
5733	2.3315619927039997		-0.0005505238775673262	-0.0006439911802037498
6658	2.331658005306		-0.0005511426142122186	-0.0006440026797305798
1591	2.3321021569559997		-0.0005517613512400573	-0.0006440558762246789
306	2.332440716788		-0.0005523800886507318	-0.0006440964258795214
6888	2.334007329786		-0.0005529988264441314	-0.0006442840607089847
90	2.334691472544		-0.0005536175646204788	-0.0006443660011817688
2683	2.336880413934		-0.0005542363031795523	-0.0006446281729146362
2590	2.3383124481519997		-0.0005548550421215744	-0.0006447996891069717
4417	2.338403858576		-0.0005554737814463237	-0.0006448106374262698
3701	2.3401115816719997		-0.0005560925211540225	-0.0006450151731554497
3272	2.340622590534		-0.0005567112612445605	-0.0006450763772057149
4507	2.342455764894		-0.0005573300017178269	-0.0006452959383601636
1448	2.3482459385000003		-0.0005579487425740444	-0.0006459894333321272
5401	2.3555784893780003		-0.0005585674838129912	-0.0006468676603960429
1738	2.3579383682399997		-0.0005591862254348902	-0.0006471503054834966
7454	2.3658231716160003		-0.0005598049674396306	-0.0006480946763898388
7030	2.370335791882		-0.0005604237098271018	-0.00064863515750108
400	2.370866355444		-0.0005610424525975264	-0.0006486987036376196
5775	2.377208281092		-0.0005616611957506829	-0.0006494582825118862
2367	2.377343232012		-0.0005622799392867937	-0.0006494744457205999
4115	2.38874436092		-0.0005628986832056373	-0.0006508399705062837
1522	2.3891779338		-0.0005635174275074362	-0.0006508918999703586
2574	2.394088015716		-0.0005641361721920798	-0.0006514799854669914
6124	2.40372161666		-0.0005647549172594576	-0.0006526338116337307
5415	2.406745632872		-0.0005653736627097922	-0.0006529960011259396
129	2.4126572423519996		-0.0005659924085428618	-0.0006537040405958344
2765	2.427091525848		-0.0005666111547588893	-0.0006554328493862995
1523	2.42792750044		-0.0005672299013576526	-0.0006555329749120075
4790	2.4297136176959997		-0.0005678486483393747	-0.0006557468999893298
4309	2.431282782438		-0.0005684673957039449	-0.0006559348404437631
3131	2.434032559952		-0.0005690861434512525	-0.0006562641840886585
6699	2.4356561713339997		-0.0005697048915815202	-0.0006564586456724481
2370	2.4364653766779996		-0.0005703236400945263	-0.0006565555650181424
5336	2.4431397539699997		-0.0005709423889904935	-0.0006573549619633726
545	2.447650143288		-0.0005715611382692	-0.0006578951758717069
6651	2.46269992815		-0.0005721798879308685	-0.0006596977038857398
2783	2.466041865788		-0.0005727986379753884	-0.0006600979711499488
958	2.467548603828		-0.000573417388402649	-0.0006602784346948973
3350	2.472970012632		-0.0005740361392128731	-0.0006609277623320923
4928	2.48525474811		-0.0005746548904058389	-0.0006623991175738533
772	2.49395013539		-0.0005752736419817689	-0.0006634405729374207
2431	2.49513750393		-0.0005758923939404417	-0.0006635827852730757
7137	2.49683857684		-0.0005765111462820799	-0.0006637865245027262
6275	2.499500089104		-0.0005771298990065726	-0.0006641052965290071
4437	2.49961475814		-0.0005777486521138096	-0.0006641190305558804
4715	2.5024772912		-0.0005783674056040131	-0.0006644618790470089
2246	2.502800126944		-0.0005789861594769619	-0.0006645005454118658
3319	2.504641603736		-0.0005796049137328782	-0.0006647211009570252
6219	2.5088212782599997		-0.0005802236683715405	-0.0006652217048186838
6215	2.5104567358080003		-0.0005808424233931714	-0.0006654175852298036
3481	2.5148645991000005		-0.0005814611787976604	-0.0006659455194919019
59	2.515464	-0.00040008002133969133
2545	2.5225079337359997		-0.0005820799345848967	-0.000666860969442074
5509	2.525026669056		-0.0005826986907551032	-0.0006671626409288005
5206	2.53135177204		-0.0005833174473080579	-0.0006679202049355187
6398	2.5610325248900003		-0.0005839362042439836	-0.0006714750988413311
998	2.56764669902		-0.0005845549615627698	-0.0006722672851927202
654	2.579838058224		-0.0005851737192643056	-0.0006737274566633326
3454	2.5843253357280003		-0.0005857924773488139	-0.000674264902446237
1938	2.585506064128		-0.000586411235816073	-0.0006744063194855821
853	2.592066608424		-0.0005870299946663054	-0.0006751920825372986
2446	2.59614720592		-0.0005876487538992894	-0.0006756808198427139
2139	2.5974931046400003		-0.0005882675135152478	-0.0006758420194989945
2029	2.60309249694		-0.0005888862735140698	-0.0006765126644002245
3910	2.603896067934		-0.000589505033895645	-0.0006766089089140985
563	2.604899388458		-0.000590123794660196	-0.0006767290776320003
7455	2.6088615012719996		-0.0005907425558075008	-0.0006772036239067463
7420	2.6093522447739996		-0.0005913613173377825	-0.0006772624007542675
5779	2.6094374229720003		-0.000591980079250819	-0.0006772726026335295
4845	2.61217950048		-0.0005925988415468333	-0.0006776010240408879
5003	2.6136579739520003		-0.0005932176042257144	-0.0006777781023098281
2145	2.620066244608		-0.0005938363672873522	-0.0006785456273930676
5472	2.6229305255999997		-0.0005944551307319688	-0.0006788886852357866
3396	2.6283834645799997		-0.0005950738945593428	-0.0006795417892741758
2511	2.6287314568320004		-0.0005956926587696969	-0.0006795834686595391
6914	2.632315672392		-0.0005963114233628092	-0.000680012753796468
5577	2.6364405457920004		-0.0005969301883389025	-0.0006805067940718616
6640	2.6452400972399994		-0.0005975489536978661	-0.0006815607252835957
1919	2.64579891283		-0.0005981677194395894	-0.000681627655194215
673	2.6588553961900003		-0.0005987864855642951	-0.0006831914434634134
5315	2.66200133771		-0.0005994052520717615	-0.0006835682360735607
777	2.6761611115200004		-0.0006000240189622111	-0.0006852641665602045
4470	2.679232920474		-0.0006006427862354224	-0.0006856320802376499
6014	2.6876517821920003		-0.000601261553891618	-0.0006866404158538807
1749	2.688150527832		-0.0006018803219306871	-0.0006867001511255953
131	2.695233428658		-0.0006024990903525195	-0.0006875484773492955
909	2.699232047056		-0.0006031178591573373	-0.000688027395934904
3846	2.701743398658		-0.0006037366283449193	-0.0006883281830662285
4041	2.7055501234159998		-0.0006043553979154878	-0.000688784118355731
5213	2.7059629394059996		-0.0006049741678688213	-0.0006888335617460146
6746	2.7082763264240004		-0.0006055929382051423	-0.0006891106384581061
3187	2.711300378256		-0.0006062117089243403	-0.0006894728322165585
7234	2.7115230020420005		-0.0006068304800263047	-0.0006894994960934533
2547	2.714361060234		-0.000607449251511258	-0.0006898394132047903
1168	2.714667725982		-0.0006080680233789787	-0.0006898761428728077
932	2.7161029273560002		-0.0006086867956296893	-0.0006900480383986332
4642	2.72540413504		-0.0006093055682632793	-0.0006911620534871201
6257	2.7322088358000003		-0.000609924341279638	-0.0006919770594064393
5069	2.73837205224		-0.000610543114678988	-0.0006927152340974077
5867	2.738437599546		-0.0006111618884611077	-0.0006927230847648022
3462	2.7402407452639994		-0.0006117806626262198	-0.0006929390493583083
6624	2.742030516476		-0.0006123994371741024	-0.000693153412073651
4090	2.74450534407		-0.0006130182121049783	-0.0006934498246874519
5649	2.751993616384		-0.0006136369874187368	-0.0006943467026658723
660	2.75265593064		-0.0006142557631152674	-0.000694426028716808
1202	2.7544082413139996		-0.0006148745391947927	-0.0006946359047454778
2403	2.754775014772		-0.000615493315657091	-0.0006946798335749536
4612	2.75712447686		-0.0006161120925023849	-0.0006949612310348084
5963	2.759655757552		-0.0006167308697304528	-0.0006952644050934776
5858	2.7672449692080003		-0.0006173496473415172	-0.0006961733726793802
1304	2.7696021316080004		-0.0006179684253354676	-0.0006964556924134219
9	2.769796	-0.0005001250416822429
1203	2.77136349932		-0.0006185872037121934	-0.0006966666532127294
6211	2.77173490854		-0.0006192059824719171	-0.0006967111372721269
4168	2.772712837656		-0.0006198247616144172	-0.0006968282648353107
7057	2.77946300692		-0.0006204435411399162	-0.0006976367394619844
3769	2.780085738324		-0.0006210623210481924	-0.0006977113246345447
4981	2.7837047736120004		-0.0006216811013394686	-0.000698144780165651
56	2.784214	-0.0006001800720324606
2350	2.787561425392		-0.0006222998820136341	-0.0006986066952652729
404	2.7938700171199997		-0.0006229186630705781	-0.000699362281702095
974	2.7981930141899998		-0.0006235374445105236	-0.0006998800514506136
1934	2.8150095481200004		-0.0006241562263332486	-0.0007018941847944263
1026	2.815666961052001		-0.000624775008538976	-0.0007019729238088098
3763	2.816845821504		-0.0006253937911274839	-0.0007021141171221262
6924	2.8192004086399995		-0.000626012574098995	-0.0007023961284141837
3096	2.82008068912		-0.0006266313574533987	-0.0007025015605010845
2026	2.8207835597960003		-0.0006272501411905844	-0.0007025857440356233
2577	2.8219971374719997		-0.0006278689253107748	-0.000702731095466109
1096	2.82270521628		-0.000628487709813748	-0.0007028159027839057
1504	2.8272874413679996		-0.0006291064946997269	-0.0007033647205353527
7029	2.8280255299199997		-0.0006297252799686007	-0.0007034531221506593
4630	2.845235906748		-0.0006303440656202589	-0.0007055144264582619
2280	2.8455248542080005		-0.0006309628516549241	-0.0007055490339889349
6365	2.8530381052319997		-0.0006315816380723747	-0.0007064489036928146
3212	2.861170719154		-0.0006322004248728331	-0.0007074229551198708
5835	2.862144744654		-0.0006328192120560778	-0.0007075396151430028
1139	2.870583361472		-0.0006334379996223315	-0.0007085503168476193
1284	2.880883049912		-0.0006340567875714833	-0.0007097839209900803
2866	2.8855686394260003		-0.000634675575903423	-0.0007103451188037826
94	2.8864157832319997		-0.0006352943646183728	-0.0007104465820775922
2146	2.886498541872		-0.0006359131537161113	-0.0007104564941639358
1311	2.88681934114		-0.0006365319431968612	-0.0007104949166179943
3336	2.88896450025		-0.0006371507330604005	-0.0007107518445027308
5130	2.88971564672		-0.0006377695233069521	-0.0007108418100781348
3305	2.89322206253		-0.0006383883139364053	-0.0007112617770600106
6085	2.893321968612		-0.0006390071049486495	-0.0007112737429128934
3913	2.902804418382		-0.0006396258963439073	-0.0007124094655500484
2459	2.9044299444060004		-0.0006402446881219571	-0.0007126041564524544
6973	2.9059666436339997		-0.0006408634802830214	-0.0007127882084793113
2832	2.9090409477599994		-0.0006414822728268787	-0.0007131564210060407
2292	2.909979471368		-0.0006421010657537515	-0.0007132688289315204
4429	2.910891893392		-0.0006427198590635292	-0.0007133781106437814
5551	2.912202726		-0.0006433386527561013	-0.0007135351103962227
1532	2.913630973364		-0.0006439574468316902	-0.0007137061730332097
2454	2.918479913088		-0.0006445762412900744	-0.0007142869354674246
727	2.9228198156199996		-0.0006451950361314766	-0.0007148067300002923
3887	2.92438176976		-0.0006458138313556749	-0.0007149938068336027
3970	2.9272108017120004		-0.0006464326269628921	-0.00071533264286301
7308	2.927266810104		-0.0006470514229530176	-0.000715339351044989
4870	2.9282188954639996		-0.0006476702193259406	-0.0007154533832752759
7469	2.929125833368		-0.000648289016081884	-0.0007155620081489161
5753	2.9301549108000002		-0.0006489078132206259	-0.000715685261797842
5593	2.9347797855000004		-0.000649526610742389	-0.0007162391877366234
4946	2.9396062012520003		-0.0006501454086469516	-0.0007168172524518418
6990	2.9418294513159995		-0.0006507642069345365	-0.0007170835333694301
2769	2.942567300844		-0.0006513830056050329	-0.0007171719063565895
3958	2.9493506991000005		-0.0006520018046583302	-0.0007179843608533748
874	2.950756573824		-0.0006526206040946512	-0.0007181527438965522
6858	2.9550958976660002		-0.000653239403913774	-0.0007186724691191311
3814	2.9571492273919997		-0.0006538582041159213	-0.000718918398505305
4733	2.9605172016959997		-0.0006544770047009826	-0.0007193217842074376
3419	2.96107242794		-0.0006550958056688472	-0.000719388284218442
7359	2.9614911089240006		-0.0006557146070197378	-0.0007194384300650121
2773	2.9673366000600003		-0.0006563334087534326	-0.0007201385504737115
5600	2.9944356512		-0.0006569522108701544	-0.0007233842313443329
3424	3.0058966592200003		-0.0006575710133696814	-0.0007247569279120605
7288	3.0087469346		-0.0006581898162522362	-0.0007250983082884093
5699	3.0094491910239998		-0.0006588086195177082	-0.0007251824182533623
6361	3.01018226046		-0.0006594274231659868	-0.0007252702187240494
6364	3.0118696191079994		-0.0006600462271972948	-0.0007254723153826148
7023	3.0124828105919996		-0.0006606650316114104	-0.0007255457579492703
6118	3.019002851456		-0.000661283836408556	-0.0007263266698638103
968	3.0287189919240003		-0.0006619026415885104	-0.0007274903818731474
1652	3.0289870607040004		-0.0006625214471514959	-0.0007275224887431171
5773	3.037236437676001		-0.0006631402530974019	-0.0007285105249992298
4936	3.0404482585599997		-0.0006637590594261179	-0.0007288952080476952
844	3.041723341078		-0.0006643778661378665	-0.0007290479259755575
1402	3.045491597384		-0.0006649966732324259	-0.0007294992538595044
6872	3.051722488292		-0.0006656154807100189	-0.0007302455339902199
4432	3.0556041696780003		-0.0006662342885704238	-0.0007307104469111668
2312	3.0558085493419997		-0.0006668530968138632	-0.0007307349256710452
1646	3.0587941044		-0.0006674719054402264	-0.0007310925086317871
5683	3.0641012306740003		-0.0006680907144494028	-0.0007317281485343249
1285	3.0644674283720006		-0.0006687095238416152	-0.0007317720084044408
4860	3.0677782848439996		-0.0006693283336166419	-0.0007321685530458389
3379	3.0743561055999997		-0.0006699471437747053	-0.0007329563853167118
776	3.0840747019199997		-0.0006705659543155839	-0.0007341203914659365
2546	3.085083668376		-0.0006711847652395005	-0.0007342412364028466
1319	3.0857103667200003		-0.0006718035765463441	-0.0007343162966998388
3774	3.0899584339200006		-0.0006724223882360043	-0.0007348250920217458
5097	3.09519834642		-0.0006730412003087039	-0.0007354526816623246
1422	3.1025661234219997		-0.0006736600127642207	-0.0007363351277948794
3613	3.10344634998		-0.0006742788256027779	-0.0007364405534234873
5245	3.1059249023480002		-0.0006748976388241537	-0.0007367374121572522
2809	3.1069754663099998		-0.0006755164524285704	-0.0007368632392696929
1501	3.107175791616		-0.0006761352664159177	-0.0007368872324349969
6469	3.1087960102439998		-0.0006767540807860849	-0.0007370812876651952
284	3.1141032762600003		-0.0006773728955392946	-0.0007377169443047742
480	3.1143385057080004		-0.0006779917106753252	-0.0007377451179746061
1147	3.115863995551999		-0.0006786105261943993	-0.0007379278274421597
3770	3.116725272192		-0.0006792293420964063	-0.0007380309834198476
6411	3.1168570216499996		-0.0006798481583812356	-0.0007380467631862067
583	3.1198664960639997		-0.0006804669750491097	-0.0007384072109925038
2565	3.1231278442		-0.0006810857920998071	-0.0007387978259702301
3610	3.125917511352		-0.0006817046095335504	-0.0007391319472375716
434	3.1267355540399993		-0.0006823234273501177	-0.0007392299250409298
6988	3.1275330107040005		-0.000682942245549732	-0.0007393254372352915
1256	3.12823238989		-0.0006835610641322824	-0.0007394092025905277
7150	3.12961475202		-0.0006841798830976584	-0.0007395747695064479
5860	3.1391869476239997		-0.0006847987024460827	-0.0007407212410932662
3129	3.14302708333		-0.0006854175221773335	-0.0007411811780459352
341	3.149355726216		-0.0006866551627887609	-0.0007419391660303104
340	3.149355726216		-0.0006866551627887609	-0.0007419391660303104
310	3.1540264214700002		-0.0006872739836689385	-0.0007424985799433692
1047	3.1540533474559997		-0.0006878928049320556	-0.0007425018048960523
3579	3.154777642336		-0.0006885116265780016	-0.0007425885544292578
1286	3.15715915886		-0.0006891304486069991	-0.0007428737910814595
7277	3.163071266328		-0.0006897492710188265	-0.0007435818901958827
6121	3.168447397688		-0.0006903680938137065	-0.0007442257949076364
3741	3.173751965566		-0.0006909869169914172	-0.0007448611283884874
2704	3.177773691576		-0.0006916057405521814	-0.0007453428145962481
4938	3.1916804844000004		-0.0006922245644958884	-0.0007470084452933291
238	3.1920194732279996		-0.0006928433888224277	-0.0007470490463294579
3751	3.19654491624		-0.0006934622135320218	-0.0007475910632340076
2714	3.198701595452		-0.0006940810386244491	-0.0007478493708930579
2466	3.20223653316		-0.0006946998640999321	-0.0007482727539716173
4289	3.205457727332		-0.0006953186899582493	-0.000748658559668304
4431	3.20572203614		-0.0006959375161996233	-0.0007486902162026096
5480	3.206617739416		-0.0006965563428239435	-0.0007487974954934471
4718	3.2143568450399997		-0.0006971751698310991	-0.000749724416032095
1428	3.217476061488		-0.000697793997221313	-0.000750098007753233
1089	3.2187551131900003		-0.0006984128249943633	-0.0007502512010742932
4949	3.226769047752		-0.0006990316531504729	-0.0007512110381538987
7181	3.238257440528		-0.0006996504816894197	-0.000752587014621658
6725	3.24693431		-0.0007002693106114268	-0.0007536262520885589
5695	3.2476360413		-0.0007008881399163833	-0.0007537102991588772
6776	3.2480764402160007		-0.0007015069696041786	-0.0007537630461842148
2972	3.252948088		-0.0007021257996750354	-0.0007543465283858331
788	3.2532141961859997		-0.000702744630128732	-0.0007543784004334687
4057	3.2547525080139996		-0.0007033634609654912	-0.0007545626456030651
1141	3.2628631395180006		-0.0007039822921852022	-0.0007555340641735972
6412	3.2688012974319993		-0.0007046011237877543	-0.0007562452833763886
6265	3.2877087040080006		-0.0007052199557733704	-0.0007585098426600237
2074	3.2911175934		-0.0007058387881418286	-0.00075891812880379
328	3.301399082718		-0.0007064576208933517	-0.0007601495532189303
2915	3.303597787584		-0.0007070764540277178	-0.0007604128943332317
767	3.3043537808479995		-0.0007076952875451497	-0.0007605034404140744
2412	3.3060855010260006		-0.0007083141214455368	-0.0007607108502981315
7399	3.314263610466		-0.0007089329557287685	-0.0007616903507695733
1905	3.318743097974		-0.0007095517903950674	-0.0007622268635367471
2627	3.319127803584		-0.0007101706254442117	-0.0007622729401182756
4588	3.3263799179680005		-0.0007107894608764242	-0.000763141533221632
1731	3.3265838677000006		-0.0007114082966914831	-0.0007631659604881182
3311	3.3266969411200003		-0.0007120271328896112	-0.0007631795034064431
295	3.332868088248		-0.0007126459694706977	-0.0007639186279639658
564	3.3355311936660006		-0.000713264806434632	-0.0007642375908039191
343	3.3380567031360004		-0.0007138836437816368	-0.0007645400736374694
3300	3.3396595908260003		-0.0007145024815114905	-0.0007647320531236259
1314	3.34727970506		-0.0007151213196244157	-0.0007656447219426731
995	3.348877664316		-0.0007157401581201906	-0.0007658361111452852
3267	3.3500242397880005		-0.000716358996999038	-0.000765973437653766
5429	3.3525259406559997		-0.0007169778362608471	-0.00076627306890688
1676	3.353496810248		-0.0007175966759055073	-0.0007663893509437065
2707	3.355422666204		-0.0007182155159332415	-0.0007666200126670144
6554	3.35742429652		-0.0007188343563438277	-0.0007668597499623587
2394	3.3619742114320004		-0.0007194531971374887	-0.0007674046978912194
6657	3.36463881684		-0.0007200720383140028	-0.0007677238403864979
4727	3.365276483036		-0.0007206908798735927	-0.0007678002143142604
1827	3.36528837588		-0.0007213097218161476	-0.000767801638732262
6664	3.3663490460919996		-0.000721928564141557	-0.0007679286762805266
7010	3.3708241497419995		-0.0007225474068500436	-0.0007684646639885763
6726	3.37466326275		-0.0007231662499413856	-0.0007689244784516676
6573	3.3750449093399997		-0.0007237850934158058	-0.0007689701886512646
7107	3.380508915264		-0.0007244039372731934	-0.0007696246181887739
2552	3.3810156907160005		-0.0007250227815134379	-0.000769685315199225
2451	3.383540654604		-0.0007256416261367619	-0.0007699877326878651
2648	3.38473514956		-0.0007262604711429437	-0.0007701307985616005
945	3.3853358765399997		-0.000726879316532206	-0.0007702027482419556
3886	3.3887213879600004		-0.000727498162304327	-0.0007706082343822784
1962	3.401802321848		-0.0007281170084595295	-0.0007721749511160416
1645	3.4040006612899996		-0.0007287358549977027	-0.0007724382484631395
7325	3.406230720688		-0.0007293547019187362	-0.0007727053449415749
1328	3.41201956559		-0.0007299735492228525	-0.0007733986807733112
112	3.427190104128		-0.0007305923969098299	-0.0007752156715777284
237	3.428623244928		-0.0007312112449798911	-0.0007753873203065137
6730	3.4353043313560003		-0.0007318300934328145	-0.000776187520811775
3172	3.435410461812		-0.0007324489422688224	-0.0007762002321642518
6083	3.4363842718239996		-0.0007330677914878047	-0.0007763168663781672
4081	3.444000213366		-0.0007336866410896502	-0.0007772290354296568
5128	3.4467925454760002		-0.0007343054910745821	-0.0007775634758817238
4708	3.44750915628		-0.0007349243414423784	-0.0007776493050853446
5732	3.44752697128		-0.0007355431921932617	-0.0007776514388059834
2585	3.44972381469		-0.0007361620433270104	-0.0007779145569718096
4070	3.451324246874		-0.0007367808948438473	-0.0007781062423595193
1539	3.4575582855599998		-0.0007373997467436615	-0.0007788528995028019
4465	3.4607382482399998		-0.0007380185990263425	-0.0007792337668618266
5372	3.4647158460419996		-0.0007386374516921132	-0.0007797101677893086
6344	3.4707278407000004		-0.0007392563047407515	-0.0007804302304939008
4501	3.4714581055119997		-0.0007398751581724802	-0.0007805176950519235
5407	3.47298871898		-0.0007404940119870776	-0.000780701018181126
6432	3.4788558906360003		-0.0007411128661847664	-0.0007814037352877196
6524	3.4793362964920003		-0.0007417317207654361	-0.0007814612739848827
6205	3.4794113428199998		-0.0007423505757289758	-0.000781470262359787
7027	3.4823040132800003		-0.0007429694310756083	-0.0007818167204379143
666	3.485684819552		-0.0007435882868051119	-0.0007822216430378834
4690	3.486218582138		-0.0007442071429177092	-0.0007822855723247756
649	3.4888935243959995		-0.0007448259994131786	-0.0007826059528750742
3973	3.4893384463799997		-0.0007454448562917426	-0.0007826592416328587
1033	3.4934482813999996		-0.0007460637135532908	-0.0007831514807462104
121	3.497900113584		-0.0007466825711977124	-0.0007836846812071482
549	3.4980945589559997		-0.0007473014292252301	-0.0007837079701267868
6608	3.4984641496800006		-0.0007479202876356221	-0.0007837522363830719
2373	3.499943761176		-0.0007485391464291113	-0.000783929450954302
5136	3.5006839444080002		-0.0007491580056055869	-0.0007840181034515591
3010	3.501017742694		-0.0007497768651649385	-0.0007840580828112024
5792	3.5043432821020004		-0.0007503957251073884	-0.000784456386042754
7103	3.505755565104		-0.000751014585432715	-0.0007846255366118942
1805	3.5082069168000003		-0.0007516334461411412	-0.000784919137493555
2639	3.5120724787979998		-0.000752252307232445	-0.000785382119779034
7336	3.5196890432		-0.0007528711687068493	-0.0007862943634310981
4683	3.5253115066799996		-0.0007534900305642432	-0.0007869677715909826
4922	3.5365760533920003		-0.0007541088928045164	-0.00078831693778837
3882	3.5376563029500003		-0.0007547277554278913	-0.0007884463203747855
1630	3.5401791295360003		-0.0007553466184341463	-0.000788748481876595
2102	3.5420151909979993		-0.0007559654818235041	-0.0007889683888221817
1600	3.547445233808		-0.0007565843455957429	-0.000789618750563042
383	3.5555580291499997		-0.0007572032097510854	-0.0007905904282986484
3897	3.5567899328499997		-0.000757822074289421	-0.0007907379746556364
235	3.5581018105600006		-0.000758440939210639	-0.0007908950995810053
2416	3.560508891684		-0.0007590598045149622	-0.0007911833981313066
2743	3.560534730104		-0.0007596786702021688	-0.0007911864928251055
3798	3.5638132672359997		-0.0007602975362724814	-0.0007915791665463358
5281	3.5684986311899998		-0.0007609164027256785	-0.0007921403373444878
790	3.56983849299		-0.0007615352695619825	-0.0007923008139527303
1229	3.5723717205		-0.0007621541367812829	-0.0007926042211837682
6371	3.5735420169719996		-0.0007627730043834692	-0.0007927443887805043
2424	3.57448530783		-0.0007633918723687638	-0.000792857367684357
1312	3.574698939		-0.0007640107407369452	-0.0007928829545065027
2443	3.5749422141559997		-0.0007646296094882359	-0.0007929120918189513
4162	3.577857154776		-0.0007652484786224143	-0.0007932612172167541
2272	3.579269565816		-0.0007658673481397031	-0.0007934303831211358
2934	3.5854346882619996		-0.0007664862180399916	-0.0007941687860963781
230	3.58611615054		-0.0007671050883231692	-0.0007942504055253511
1276	3.5863194636639997		-0.0007677239589894585	-0.0007942747565446507
6910	3.588047351388		-0.0007683428300386378	-0.0007944817074118009
2594	3.589396076952		-0.00076896170147093	-0.0007946432456420576
1451	3.592702147276		-0.0007695805732861131	-0.0007950392170416502
1380	3.592829765216		-0.0007701994454844098	-0.0007950545019719034
5661	3.597692820692		-0.0007708183180657096	-0.0007956369550640682
110	3.598657655346		-0.0007714371910299018	-0.0007957525142902426
4827	3.603737532416		-0.0007720560643772091	-0.0007963609363248751
1317	3.604569495084		-0.0007726749381074097	-0.0007964605813383721
5893	3.6079064115120003		-0.0007732938122207263	-0.0007968602472071609
6316	3.612622269264		-0.0007739126867170484	-0.0007974250702784619
4595	3.615683583304		-0.0007745315615962652	-0.0007977917269694014
3340	3.618382245784		-0.0007751504368585995	-0.0007981149485147738
2789	3.61856829048		-0.0007757693125038295	-0.0007981372312769182
1560	3.62498384073		-0.000776388188532178	-0.0007989056282445227
1410	3.6298068859640003		-0.0007770070649434231	-0.0007994832892693779
5814	3.64775341878		-0.0007776259417377875	-0.0008016327637271345
929	3.652267511732		-0.0007782448189151607	-0.0008021734212234734
3195	3.6543143279499994		-0.000778863696475432	-0.0008024185704801805
1058	3.655395215688		-0.000779482574418824	-0.0008025480295020626
1860	3.65658188201		-0.0007801014527451151	-0.0008026901577323548
1029	3.662169249816		-0.0007807203314545278	-0.0008033593624477292
5124	3.6661455056300003		-0.0007813392105468406	-0.000803835602643946
516	3.6662222432000005		-0.0007819580900222761	-0.0008038447935806219
4572	3.6767703195079995		-0.0007825769698807237	-0.000805108147390239
6068	3.686578440488		-0.0007831958501220725	-0.0008062828759988927
3017	3.688346527258		-0.0007838147307465456	-0.0008064946415465991
2520	3.6886751630639996		-0.0007844336117539209	-0.0008065340025907709
7383	3.69010841622		-0.0007850524931444214	-0.0008067056647765485
989	3.694396829024		-0.0007856713749178251	-0.0008072192923324124
6942	3.698380719011999		-0.0007862902570743548	-0.0008076964468814003
4005	3.70195636479		-0.0007869091396138999	-0.0008081247056068376
4697	3.702695175036		-0.0007875280225363498	-0.0008082131936601673
1920	3.702863387826		-0.000788146905841927	-0.000808233340676824
2815	3.70664961447		-0.0007887657895304099	-0.0008086868208863995
3732	3.71168578956		-0.0007893846736020211	-0.0008092900086905137
5211	3.7147676920320003		-0.000790003558056539	-0.0008096591312788588
3647	3.719013477868		-0.0007906224428941862	-0.0008101676533594831
6109	3.7193599739239995		-0.0007912413281148521	-0.0008102091535439322
5198	3.729733846308		-0.000791860213718426	-0.0008114516427726905
2551	3.733959709872		-0.0007924790997051307	-0.0008119577787425689
3483	3.736854873444		-0.0007930979860747443	-0.0008123045354232518
6848	3.737517002904		-0.0007937168728274896	-0.0008123838393409829
5857	3.747061652932		-0.0007943357599631449	-0.0008135270117661947
7202	3.749926973344		-0.0007949546474819328	-0.0008138701941013025
2135	3.7550934474919995		-0.0007955735353837427	-0.000814488987955895
4615	3.76249446939		-0.0007961924236684641	-0.0008153754158633996
7243	3.7648777362		-0.0007968113123363194	-0.0008156608621491327
7287	3.772922078002		-0.000797430201387087	-0.0008166243411347476
6237	3.77520053097		-0.0007980490908209896	-0.0008168972337601994
2425	3.7773925803120005		-0.0007986679806379167	-0.0008171597777356335
2792	3.7774599068739994		-0.0007992868708377574	-0.0008171678415063256
5491	3.7799704781440004		-0.0007999057614207346	-0.0008174685351764943
5998	3.7803881216520003		-0.0008005246523866264	-0.0008175185567635104
2663	3.787616775586		-0.0008011435437356556	-0.0008183843399849492
559	3.7907494629899996		-0.0008017624354676005	-0.0008187595451361654
212	3.7938240376000003		-0.0008023813275826836	-0.0008191277900590383
3842	3.7949000229560004		-0.0008030002200807945	-0.0008192566619176504
1162	3.7982872127160006		-0.0008036191129618225	-0.0008196623490744591
4109	3.8010273997199997		-0.0008042380062259901	-0.0008199905440542338
5239	3.806171651856		-0.0008048568998730757	-0.0008206066763558856
2588	3.8098327222200004		-0.0008054757939033021	-0.0008210451664707256
2811	3.814666865214001		-0.0008060946883164474	-0.0008216241566855644
6183	3.8147493541300004		-0.0008067135831127343	-0.0008216340364667904
2956	3.8168136696720003		-0.0008073324782920524	-0.0008218812816353015
518	3.8172768581920002		-0.0008079513738542906	-0.0008219367581946499
3240	3.819780953296		-0.0008085702697996721	-0.0008222366762078409
6560	3.8206833676		-0.0008091891661279747	-0.0008223447592853161
7072	3.8209335468159997		-0.0008098080628394215	-0.0008223747235040409
5404	3.8243975082239996		-0.0008104269599337904	-0.0008227896056790822
136	3.836328939624		-0.0008110458574113043	-0.0008242186453326864
7130	3.840249784728		-0.0008116647552718527	-0.000824688248931904
2032	3.84691947084		-0.0008122836535153246	-0.0008254870840097424
4965	3.849041431224		-0.000812902552141943	-0.0008257412333595106
511	3.85073454848		-0.000813521451151486	-0.0008259440197324033
2024	3.8509871032499996		-0.0008141403505441762	-0.000825974268473643
2909	3.857463160218		-0.0008147592503197921	-0.0008267499123922991
7015	3.8587941128399996		-0.0008153781504785562	-0.0008269093219392463
6804	3.86028178424		-0.0008159970510203581	-0.0008270875018533625
6675	3.8617526855740003		-0.0008166159519450869	-0.0008272636731996457
5379	3.862345432352		-0.0008172348532529655	-0.0008273346670831046
7148	3.8631260899		-0.0008178537549437719	-0.0008274281672302853
2391	3.8777412708719994		-0.0008184726570177291	-0.0008291786422951288
2774	3.87990323351		-0.0008190915594746151	-0.0008294375827554757
760	3.884487091152		-0.0008197104623146527	-0.0008299865960395731
4006	3.88538906855		-0.0008203293655377313	-0.0008300946267883729
4503	3.8865547966559997		-0.0008209482691437402	-0.0008302342472272747
4948	3.889573849104		-0.0008215671731329022	-0.0008305958422044292
5909	3.8977278985400003		-0.0008221860775049954	-0.0008315724609847622
5895	3.8985493279359997		-0.0008228049822602425	-0.0008316708444175765
7438	3.9019036716299995		-0.0008234238873985331	-0.0008320725975677092
71	3.9062088916499995		-0.0008240427929197563	-0.0008325882381408991
3331	3.907878330912		-0.0008246616988241349	-0.0008327881885764087
1219	3.919184757392		-0.0008252806051114471	-0.0008341423707561328
6801	3.924192525726		-0.0008258995117819157	-0.0008347421562542375
7205	3.9290005635280005		-0.0008265184188353189	-0.000835318019823724
4660	3.9432095829400002		-0.0008271373262718794	-0.0008370198485061217
2575	3.94440860598		-0.0008277562340914866	-0.0008371634567130755
327	3.9599847252900005		-0.0008283751422940297	-0.0008390290243383699
4189	3.9611997324720005		-0.0008289940508797315	-0.0008391745469822408
448	3.965927699016		-0.0008296129598483704	-0.0008397408203358545
1937	3.96802914647		-0.0008302318692001688	-0.0008399925128311684
1378	3.975059308804		-0.0008308507789349052	-0.0008408345225121327
5101	3.98504549816		-0.0008314696890528022	-0.0008420305785509852
748	3.9857621661000002		-0.0008320885995537491	-0.0008421164145978428
1971	3.99103723512		-0.0008327075104376354	-0.0008427482149705189
6526	3.9943867235840003		-0.0008333264217046838	-0.0008431493866048248
4238	3.99726563995		-0.0008339453333546724	-0.000843494197341148
5585	4.000856415374001		-0.000834564245387824	-0.0008439242681596488
2210	4.004925289074		-0.0008351831578039168	-0.0008444116012941131
1064	4.005522328974		-0.0008358020706031736	-0.0008444831093691529
6904	4.008604235063999		-0.0008364209837854836	-0.0008448522323908294
5375	4.009764976672		-0.0008370398973507363	-0.0008449912555918027
122	4.01222474708		-0.0008376588112991544	-0.0008452858647911479
2235	4.015745609152001		-0.000838277725630516	-0.0008457075620164916
3376	4.01937964281		-0.0008388966403450439	-0.0008461428139176016
34	4.02161	-0.0007002451143934259
1301	4.0216232130659995		-0.0008395155554425164	-0.0008464115286052182
4641	4.023379438128		-0.0008401344709231561	-0.0008466218734641136
1235	4.0239844832		-0.0008407533867868525	-0.0008466943403267321
2497	4.024363780222		-0.0008413723030334948	-0.0008467397691161842
947	4.025014254936		-0.0008419912196633058	-0.000846817677133153
4472	4.036023375292		-0.0008426101366760637	-0.0008481362506565298
5279	4.036547857183999		-0.0008432290540719913	-0.0008481990683852781
5251	4.038536964384		-0.0008438479718509777	-0.0008484373057743034
6426	4.059021639932		-0.0008444668900129126	-0.0008508907761642276
5464	4.07417531508		-0.0008450858085580185	-0.0008527057472233018
4865	4.076995094351999		-0.0008457047274860736	-0.0008530434750498306
5812	4.0778398744999995		-0.0008463236467973009	-0.0008531446552259216
6597	4.0837382394479995		-0.0008469425664914782	-0.0008538511083847708
7396	4.0838626545		-0.0008475614865688286	-0.0008538660097018762
7034	4.09069007723		-0.0008481804070292413	-0.0008546837370546136
449	4.094089625648		-0.0008487993278726055	-0.0008550909044204396
7128	4.099746912744		-0.0008494182490991442	-0.0008557684834401712
5159	4.1008117021		-0.0008500371707086355	-0.0008558960143424952
504	4.102415298592		-0.000850656092701302	-0.000856088078722587
2787	4.109063682247999		-0.0008512750150769222	-0.0008568843623836403
7112	4.113118841447999		-0.0008518939378357186	-0.0008573700529185143
6932	4.119510400928		-0.0008525128609775806	-0.0008581355764872365
4590	4.137227271818		-0.0008531317845023976	-0.0008602575441029241
1228	4.13965381995		-0.0008537507084103923	-0.0008605481742365397
2919	4.15351249071		-0.0008543696327013428	-0.0008622080413051537
5389	4.155264324536001		-0.000854988557375472	-0.0008624178602212546
5598	4.159273870736		-0.0008556074824325582	-0.0008628980876408044
5096	4.16308275752		-0.0008562264078728239	-0.0008633542818783563
2887	4.164614755826		-0.0008568453336961586	-0.0008635377708710121
1579	4.1669198712019995		-0.0008574642599024514	-0.0008638138568801423
3246	4.176313129404		-0.0008580831864919254	-0.0008649388969526354
259	4.179519312822		-0.0008587021134643585	-0.0008653229047960742
7247	4.18281580416		-0.0008593210408199736	-0.0008657177289107872
178	4.185657871391999		-0.0008599399685585489	-0.0008660581261889157
2023	4.194029130480001		-0.0008605588966803071	-0.0008670607603898171
215	4.194249737658		-0.0008611778251851376	-0.0008670871827355242
2489	4.198719859200001		-0.0008617967540729297	-0.0008676225737314403
598	4.200839271072001		-0.000862415683343906	-0.0008678764178433384
3432	4.210450267940001		-0.000863034612997845	-0.0008690275366969438
879	4.2136998194999995		-0.0008636535430349692	-0.0008694167387867845
6047	4.221911877568		-0.000864272473455057	-0.0008704003053198724
5849	4.229658676992		-0.0008648914042583309	-0.0008713281473527583
2405	4.235289063408		-0.0008655103354446805	-0.0008720025044507322
4748	4.236778854594		-0.000866129267013995	-0.0008721809382537699
6980	4.23956342346		-0.0008667481989664971	-0.0008725144488942204
5409	4.2431215990319995		-0.000867367131301965	-0.0008729406151953462
3213	4.24557123606		-0.0008679860640206217	-0.0008732340107094795
5900	4.250269428944		-0.0008686049971223562	-0.0008737967180416037
1207	4.267441190165999		-0.000869223930607058	-0.0008758533973188665
595	4.27490412271		-0.0008698428644749499	-0.0008767472403273048
6551	4.2820251423119995		-0.00087046179872581	-0.0008776001320755113
3744	4.2825465396		-0.000871080733359861	-0.0008776625803581067
5332	4.285125419626		-0.0008716996683768813	-0.0008779714554373399
5652	4.2896726333320006		-0.0008723186037770935	-0.0008785160798400154
3725	4.294155174088001		-0.0008729375395603869	-0.0008790529582978023
4545	4.295665349221999		-0.000873556475726651	-0.000879233833506989
3250	4.29650050431		-0.0008741754122761084	-0.0008793338608798708
1538	4.3150601196039995		-0.0008747943492085373	-0.0008815567648485235
5723	4.319656188880001		-0.0008754132865241606	-0.0008821072407324244
3135	4.32148994442		-0.0008760322242227564	-0.0008823268714953918
2641	4.32355963789		-0.0008766511623045474	-0.0008825747607837999
7111	4.335718025222		-0.000877270100769423	-0.0008840309831798243
3822	4.337969520792		-0.0008778890396172725	-0.0008843006470903459
4918	4.341773016863999		-0.0008785079788483186	-0.0008847561956768479
2072	4.343135265413999		-0.0008791269184623398	-0.0008849193535688687
3313	4.349438166708		-0.0008797458584595585	-0.0008856742584566328
2730	4.351587325018		-0.0008803647988397529	-0.000885931665329614
2927	4.353153900634		-0.000880983739603146	-0.0008861192956817973
3901	4.354400808944001		-0.0008816026807496269	-0.0008862686391561602
5171	4.36191418314		-0.0008822216222790852	-0.0008871685236124753
859	4.367656616706		-0.0008828405641917434	-0.0008878563007113742
6969	4.36841177735		-0.0008834595064873798	-0.0008879467470684742
3317	4.369634658144		-0.0008840784491662171	-0.0008880932127428489
6221	4.37008825515		-0.0008846973922280336	-0.0008881475405168267
3430	4.37313481331		-0.000885316335673052	-0.0008885124298810359
204	4.38833793636		-0.0008859352795011616	-0.0008903333233655407
4226	4.38880552292		-0.0008865542237122517	-0.0008903893266826056
1181	4.38904611816		-0.0008871731683065452	-0.0008904181430187937
2016	4.389864392000001		-0.0008877921132838201	-0.0008905161485074619
840	4.399825127490001		-0.0008884110586442994	-0.0008917091559109386
6685	4.407878802736		-0.0008890300043877611	-0.0008926737527726181
302	4.411841757136		-0.000889648950514428	-0.000893148399844974
109	4.414081769212		-0.0008902678970241894	-0.0008934166883657593
5728	4.425068515824		-0.0008908868439169347	-0.0008947325821630996
2560	4.432227945199999		-0.0008915057911928867	-0.0008955900742889381
6931	4.4367693984039995		-0.0008921247388518236	-0.00089613400875044
2193	4.43901073616		-0.0008927436868939679	-0.0008964024560492649
3188	4.4438083745000005		-0.0008933626353192092	-0.0008969770740646283
7473	4.448452645000001		-0.0008939815841274367	-0.0008975333230580697
1662	4.4494826802		-0.0008946005333188733	-0.0008976566914198412
4043	4.451940975214		-0.000895219482893297	-0.0008979511239097488
5713	4.4544778709760005		-0.0008958384328509307	-0.0008982549704910534
5435	4.45612664126		-0.0008964573831915525	-0.0008984524453820811
3723	4.458864530484		-0.0008970763339153853	-0.0008987803651544122
2353	4.460730999296		-0.0008976952850223183	-0.0008990039140191833
7384	4.464686850944		-0.0008983142365122408	-0.0008994777103877202
5935	4.46635467009		-0.0008989331883853756	-0.0008996774667802915
1188	4.466909922528		-0.000899552140641501	-0.0008997439699285777
4459	4.468036251339999		-0.0009001710932808397	-0.0008998788714740322
6133	4.4748554136		-0.0009007900463031698	-0.0009006956094618904
3192	4.475653831610001		-0.0009014089997087142	-0.0009007912367976384
6886	4.475671053319999		-0.000902027953497362	-0.0009007932994593313
1899	4.48795997141		-0.0009026469076690029	-0.0009022651556567786
6887	4.4956605683		-0.0009032658622238594	-0.0009031874639652546
2589	4.50641341644		-0.0009038848171617096	-0.0009044753435051098
2715	4.515766396808001		-0.0009045037724827765	-0.0009055955594605279
2993	4.51709973088		-0.0009051227281868382	-0.0009057552542361596
1772	4.527428872338		-0.0009057416842741173	-0.0009069923859964923
3215	4.527886697856		-0.0009063606407445034	-0.0009070472202236458
2117	4.52935712853		-0.0009069795975978857	-0.000907223335198503
4334	4.5528784388100005		-0.0009075985548344869	-0.000910040506413589
7337	4.557991532302		-0.0009082175124540853	-0.0009106529068128112
644	4.561246142518		-0.0009088364704569036	-0.0009110427147830175
5093	4.56402633384		-0.00090945542884272	-0.0009113757011205784
5452	4.565790820548		-0.0009100743876117573	-0.0009115870354852037
2283	4.566089407824001		-0.0009106933467639048	-0.0009116227975864272
1475	4.56654016276		-0.0009113123062990518	-0.0009116767849627951
5021	4.56677590957		-0.0009119312662174211	-0.0009117050205975992
492	4.567825430468		-0.0009125502265187908	-0.0009118307227812055
791	4.574212696148001		-0.0009131691872033838	-0.0009125957320771418
5142	4.57649359426		-0.0009137881482709783	-0.0009128689175599732
4580	4.57724847429		-0.0009144071097217969	-0.0009129593303076495
3024	4.58434592628		-0.000915026071555729	-0.0009138093993390368
5234	4.584610428224		-0.0009156450337726639	-0.0009138410790054373
2470	4.586144801513999		-0.0009162639963728245	-0.0009140248524523381
6627	4.587654032064		-0.0009168829593559889	-0.0009142056145277403
4703	4.59001715472		-0.0009175019227223798	-0.000914488648127695
1390	4.59016576416		-0.0009181208864718866	-0.0009145064472312175
897	4.599299622215999		-0.0009187398506043987	-0.0009156004186848367
6005	4.6073723073499995		-0.0009193588151201386	-0.0009165672923801043
3977	4.61561864179		-0.0009199777800188848	-0.0009175549642290699
1050	4.616381555062		-0.0009205967453008599	-0.0009176463391262971
5436	4.619443506552		-0.0009212157109658422	-0.0009180130721652703
5453	4.621770662714		-0.0009218346770140541	-0.0009182917980217192
2270	4.623147096386		-0.0009224536434453855	-0.0009184566548802052
464	4.632230387070001		-0.0009230726102597253	-0.0009195445698283356
1035	4.641983158928		-0.0009236915774572964	-0.0009207126692164474
6011	4.645579522878001		-0.000924310545037877	-0.0009211434093783817
7356	4.6494163136		-0.0009249295130016899	-0.0009216029456989205
443	4.65212878488		-0.0009255484813485131	-0.0009219278211382902
3136	4.654225744014		-0.0009261674500785697	-0.0009221789760629602
2898	4.65878271924		-0.0009267864191917487	-0.0009227247696127976
1643	4.6591838213840004		-0.0009274053886879395	-0.0009227728100238519
3801	4.66850619392		-0.000928024358567365	-0.0009238893600481529
2659	4.67672873024		-0.0009286433288298033	-0.000924874181572122
2120	4.68234936906		-0.0009292622994754771	-0.0009255473711906256
6162	4.687917478846001		-0.0009298812705041648	-0.0009262142693533907
2916	4.689370612764		-0.0009305002419160888	-0.0009263883126782191
2440	4.690994216656		-0.0009311192137111388	-0.0009265827733649238
4169	4.691961780348		-0.000931738185889204	-0.0009266986594507505
5434	4.692917247788		-0.000932357158450507	-0.0009268130967561931
4339	4.6931989992580005		-0.0009329761313948263	-0.0009268468424158372
5560	4.694953490388		-0.0009335951047223844	-0.0009270569795999362
3301	4.6968264374399995		-0.0009342140784329596	-0.0009272813043700897
6174	4.7050036306		-0.0009348330525267745	-0.0009282606950977457
5746	4.71152034696		-0.0009354520270037187	-0.0009290412088330661
2003	4.71179539204		-0.0009360710018636814	-0.0009290741512615703
6985	4.714437479336		-0.0009366899771068853	-0.0009293905967397105
1809	4.71576577821		-0.0009373089527331087	-0.0009295496884445651
3344	4.71677660872		-0.0009379279287425742	-0.0009296707566411156
4540	4.730636102336001		-0.0009385469051351714	-0.0009313307222640283
3933	4.739312444674001		-0.0009391658819107893	-0.0009323698965955547
4342	4.743239382712		-0.000939784859069651	-0.0009328402299516638
2802	4.74457750338		-0.0009404038366115344	-0.0009330004980227589
4994	4.74594194988		-0.0009410228145366624	-0.0009331639191654829
5398	4.751128723208		-0.0009416417928448132	-0.0009337851442734752
6039	4.763353813218		-0.0009422607715362095	-0.0009352493557169717
2702	4.769512237846		-0.0009428797506107406	-0.0009359869564877515
1955	4.773248846432001		-0.000943498730068296	-0.0009364344938921397
5126	4.775026976102		-0.0009441177099090983	-0.0009366474622881764
2841	4.7792101342499995		-0.0009447366901329257	-0.0009371484833870186
5762	4.780343267496001		-0.000945355670740001	-0.0009372841999064426
1223	4.780488231155999		-0.0009459746517301025	-0.0009373015623511925
6653	4.780994783548		-0.0009465936331034527	-0.0009373622326455209
91	4.782849366636		-0.0009472126148599412	-0.0009375843579450601
4353	4.787293756308		-0.0009478315969994571	-0.0009381166670087787
7031	4.788883615932		-0.0009484505795222234	-0.0009383070861102421
1373	4.790187173072001		-0.0009490695624280181	-0.0009384632144724938
7270	4.791320411256		-0.000949688545717064	-0.0009385989435604482
2617	4.793395585468		-0.0009503075293891392	-0.0009388474892828907
2061	4.798829196800001		-0.0009509265134444667	-0.0009394982784292544
6455	4.802718196020001		-0.0009515454978829357	-0.0009399640678146098
2419	4.805596112496		-0.0009521644827044355	-0.0009403087587930923
7355	4.807858768578		-0.0009527834679091888	-0.0009405797594094683
2729	4.810826245248		-0.000953402453496974	-0.0009409351771033233
4056	4.815606810844001		-0.0009540214394680137	-0.0009415077502988026
6229	4.818509163832		-0.0009546404258220861	-0.0009418553680631397
5253	4.81992093345		-0.000955259412559414	-0.0009420244571437571
1939	4.824285883080001		-0.0009558783996798868	-0.0009425472515929844
4346	4.826252711852		-0.0009564973871833937	-0.0009427828206720671
3567	4.826898800112		-0.0009571163750701575	-0.0009428602033189863
525	4.831876602444		-0.0009577353633399564	-0.0009434563997586049
910	4.832278960186001		-0.0009583543519930131	-0.0009435045905539066
2314	4.8428776404119995		-0.0009589733410291059	-0.0009447740052461643
2593	4.846883249912		-0.0009595923304484574	-0.000945253761163158
4351	4.847549987986		-0.0009602113202509571	-0.0009453336170592672
1588	4.868073535616		-0.0009608303104364944	-0.0009477917431979222
5216	4.869323859990001		-0.0009614493010052918	-0.000947941495817739
5847	4.880556806076		-0.0009620682919571277	-0.0009492868771760639
6513	4.9001194361280005		-0.0009626872832922247	-0.0009516299132407141
4446	4.904687336896001		-0.0009633062750104722	-0.0009521770153538104
6698	4.904755833982		-0.0009639252671117597	-0.0009521852193193504
152	4.9068969878879996		-0.0009645442595963096	-0.000952441667496737
1111	4.910603466048001		-0.0009651632524639005	-0.0009528855961494099
2163	4.911133492019999		-0.0009657822457147547	-0.000952949077898249
1510	4.913144009873999		-0.0009664012393486508	-0.0009531898796630435
3521	4.913439694722		-0.0009670202333658113	-0.0009532252941375183
3002	4.91362833279		-0.0009676392277661258	-0.0009532478875104603
1615	4.916177119782		-0.0009682582225494833	-0.0009535531583164558
2414	4.916972169388		-0.0009688772177161068	-0.0009536483822150365
3797	4.922787440088		-0.0009694962132657744	-0.0009543448830914312
5302	4.924318157996		-0.0009701152091987089	-0.0009545282187295186
6566	4.924881230192001		-0.0009707342055146884	-0.0009545956584581606
5530	4.9266804222000005		-0.0009713532022139357	-0.0009548111495118057
5586	4.927318290186001		-0.0009719721992963403	-0.0009548875476081615
512	4.9279395519		-0.0009725911967617912	-0.000954961956754458
1931	4.928925501388		-0.0009732101946105115	-0.0009550800449257401
625	4.9305394667339995		-0.0009738291928422791	-0.0009552733511940036
7118	4.939636941218		-0.000974448191457317	-0.0009563629649502617
1255	4.94426884192		-0.0009750671904554031	-0.0009569177324004367
1533	4.94947019952		-0.0009756861898367605	-0.0009575407042814951
3485	4.9563631266		-0.0009763051896012783	-0.0009583662771567432
5806	4.956378627492		-0.0009769241897488459	-0.0009583681337143171
6013	4.961018293848		-0.000977543190279686	-0.0009589238312647568
2907	4.970742913864		-0.0009781621911935771	-0.0009600885588781677
781	4.972044754468		-0.0009787811924907416	-0.0009602444816491596
135	4.976712294816		-0.0009794001941709578	-0.0009608035176959234
3445	4.977667682358		-0.0009800191962344483	-0.0009609179454319013
1780	4.980974954984		-0.0009806381986811026	-0.0009613140608324253
4607	4.9849027988320005		-0.0009812572015108103	-0.000961784502678318
3845	4.988215680284		-0.0009818762047237937	-0.0009621812898536269
7036	4.992496951400001		-0.0009824952083198311	-0.0009626940620422676
4224	4.998335777916		-0.0009831142122991455	-0.0009633933842226625
4049	4.998482107644		-0.0009837332166615148	-0.0009634109102827639
1889	5.012265639443999		-0.0009843522214071619	-0.0009650617778818448
7367	5.017926830335999		-0.0009849712265359762	-0.0009657398244631871
5871	5.019609055186001		-0.0009855902320478468	-0.0009659413062415537
2158	5.020345934		-0.0009862092379429967	-0.0009660295629653116
3931	5.027021739636		-0.000986828244221204	-0.0009668291309847531
3773	5.029414322166		-0.0009874472508826914	-0.0009671156930237294
3352	5.03054071902		-0.0009880662579273484	-0.0009672506027186435
3791	5.034105952918		-0.000988685265355064	-0.0009676776144026411
1782	5.0419612783800005		-0.0009893042731660613	-0.0009686184547092925
3852	5.042102642292001		-0.0009899232813601183	-0.0009686353860085695
705	5.046244082777999		-0.000990542289937458	-0.000969131410540675
3112	5.0485526115359995		-0.0009911612988978582	-0.0009694079053740334
5645	5.0537961848		-0.0009917803082415421	-0.0009700359334680336
3880	5.059849360536		-0.0009923993179683987	-0.0009707609284721518
2038	5.059963578112		-0.0009930183280783174	-0.0009707746084272025
2488	5.0611911527319995		-0.000993637338571521	-0.0009709216362858832
1002	5.062642880212		-0.0009942563494477878	-0.0009710955111602044
3949	5.0629394723039995		-0.0009948753607073402	-0.0009711310342962142
4648	5.0662261183199995		-0.0009954943723499568	-0.0009715246792267147
4731	5.070669048774		-0.0009961133843758602	-0.0009720568135184118
4229	5.0746183388879995		-0.0009967323967849397	-0.0009725298240053593
1929	5.07759136744		-0.0009973514095770848	-0.0009728859066537585
6441	5.089049674944		-0.0009979704227525178	-0.0009742582797779429
2254	5.099713573020001		-0.0009985894363110175	-0.0009755355056783154
3766	5.110073925892		-0.000999208450252806	-0.0009767763756613939
1234	5.110919433984		-0.0009998274645776622	-0.000976877643024077
617	5.11336962304		-0.0010004464792858084	-0.0009771711046551645
7341	5.1159157692		-0.001001065494377134	-0.0009774760591660298
7320	5.116826053695999		-0.0010016845098515285	-0.000977585084864392
2160	5.120458440628		-0.0010023035257092144	-0.000978020139535457
3325	5.121165194495999		-0.0010029225419499702	-0.0009781047881638446
2776	5.122021382144		-0.0010035415585740184	-0.0009782073346277934
7349	5.122358200860001		-0.0010041605755811373	-0.0009782476757474049
5146	5.123578500088		-0.0010047795929715496	-0.0009783938322249983
6708	5.1242009460319995		-0.0010053986107451446	-0.0009784683832077246
4890	5.125855899752		-0.0010060176289018118	-0.0009786665986951607
3988	5.128451137524		-0.0010066366474417738	-0.0009789774329582415
6920	5.1304251567		-0.001007255666364809	-0.0009792138632393125
4575	5.13165527863		-0.0010078746856711396	-0.0009793611961918984
1146	5.1327217846519995		-0.0010084937053605446	-0.0009794889327010524
92	5.134518682544001		-0.0010091127254332462	-0.0009797041489860948
1550	5.1375632824999995		-0.001009731745889134	-0.0009800688038142224
3992	5.13964893344		-0.0010103507667280972	-0.0009803186043450154
5697	5.1413176522379995		-0.0010109697879503584	-0.00098051846848982
5729	5.146242440274		-0.001011588809555696	-0.0009811083153533774
3216	5.1544731515199995		-0.001012207831544333	-0.0009820941159965342
1197	5.158189475712		-0.0010128268539161581	-0.0009825392239184568
3862	5.163715707724		-0.0010134458766710612	-0.0009832011063377083
1091	5.165288302596		-0.0010140648998092647	-0.0009833894576222945
5944	5.17388514868		-0.0010146839233305472	-0.0009844191106067614
243	5.18689656912		-0.001015302947235131	-0.0009859775016442757
6777	5.18748620864		-0.0010159219715227944	-0.000986048123368289
6686	5.189499354204		-0.0010165409961937605	-0.0009862892398565782
5927	5.197314387792		-0.0010171600212479184	-0.0009872252543645693
4864	5.198762086622001		-0.0010177790466851572	-0.0009873986467233897
3345	5.20403030669		-0.0010183980725056998	-0.0009880296267901303
216	5.20836548992		-0.0010190170987093247	-0.0009885488560874057
5158	5.209924733594		-0.0010196361252962543	-0.000988735608285451
6317	5.21605006262		-0.001020255152266267	-0.000989469245162375
6464	5.21974279456		-0.0010208741796195854	-0.0009899115274163207
1179	5.220399005108		-0.001021493207356099	-0.0009899901224199516
4053	5.230391920156		-0.0010221122354756968	-0.0009911869840017642
3106	5.235237153900001		-0.001022731263978602	-0.0009917673025669916
6136	5.236780345824		-0.0010233502928645925	-0.0009919521322306409
700	5.2437884489440005		-0.0010239693221338912	-0.0009927914998571464
5989	5.247253576264		-0.0010245883517862762	-0.0009932065216746513
987	5.251275427626		-0.0010252073818219703	-0.0009936882228959486
5461	5.254647791856		-0.0010258264122408628	-0.0009940921343839755
2667	5.254674183		-0.001026445443042843	-0.0009940952952780893
3315	5.255666634254		-0.0010270644742281338	-0.0009942141621724868
4003	5.256369506747999		-0.0010276835057965133	-0.000994298345924769
2519	5.261894095535999		-0.0010283025377482043	-0.000994960031533414
3360	5.262938153528		-0.0010289215700829849	-0.0009950850794192218
2924	5.277388615277999		-0.0010295406028010777	-0.0009968158258955953
3648	5.280350600447999		-0.0010301596359023725	-0.0009971705858669191
4543	5.284540958294		-0.0010307786693867585	-0.0009976724692809013
4585	5.299594001316		-0.001031397703254458	-0.0009994753875280657
2976	5.30797184379		-0.0010320167375052498	-0.0010004788102277928
4506	5.3124849258880005		-0.0010326357721393562	-0.0010010193466531217
5784	5.31292466023		-0.0010332548071566668	-0.0010010720140817566
4857	5.31339790224		-0.0010338738425570708	-0.0010011286947578103
392	5.316648454656		-0.001034492878340791	-0.0010015180167211903
6484	5.326100811384001		-0.0010351119145076057	-0.0010026501350841495
1524	5.32803990507		-0.0010357309510577375	-0.0010028823823038206
6584	5.328990071632		-0.0010363499879909646	-0.0010029961847177228
3957	5.3331917218200005		-0.0010369690253075098	-0.0010034994206269722
6295	5.343816988224		-0.0010375880630072625	-0.0010047720195727637
6646	5.350699981572		-0.001038207101090112	-0.0010055964026748437
719	5.353763290406		-0.0010388261395562809	-0.001005963298284286
1612	5.3568048463519995		-0.0010394451784055474	-0.0010063275885282452
2962	5.359134502919999		-0.0010400642176381348	-0.0010066066138608599
6678	5.3698164485		-0.0010406832572538206	-0.0010078860013291115
4960	5.379109606800001		-0.0010413022972528278	-0.0010089990523347036
4519	5.3832113202339995		-0.0010419213376350457	-0.0010094903187174535
565	5.393539338431999		-0.0010425403784003638	-0.0010107273159437953
6712	5.396073734736		-0.0010431594195490048	-0.0010110308631624775
7397	5.396994022656		-0.001043778461080747	-0.0010111410869810891
5958	5.398185403468		-0.0010443975029958126	-0.0010112837798706357
1687	5.400073868464		-0.0010450165452939803	-0.0010115099632406989
5194	5.41058013672		-0.0010456355879754728	-0.0010127683096574772
7108	5.412310644849999		-0.0010462546310401795	-0.0010129755743733145
2357	5.4126437428		-0.0010468736744879896	-0.001013015469853004
2099	5.415742235544		-0.0010474927183191257	-0.001013386579475072
4075	5.422448484912		-0.001048111762533366	-0.0010141897937712065
2055	5.424719037396001		-0.0010487308071309338	-0.001014461740147668
2301	5.43149679176		-0.0010493498521116067	-0.0010152735186697774
4614	5.4357883488		-0.0010499688974756078	-0.0010157875228139798
7037	5.43580508515		-0.0010505879432228262	-0.0010157895273436128
4130	5.4392603447239996		-0.0010512069893531515	-0.0010162033672911602
5539	5.44606699175		-0.0010518260358668061	-0.0010170186063167346
5865	5.446872638092		-0.0010524450827635685	-0.0010171150993971455
2325	5.448272516098001		-0.0010530641300436612	-0.0010172827642073194
1505	5.463207520199999		-0.0010536831777068626	-0.0010190715448131818
5270	5.4718627526		-0.0010543022257533954	-0.0010201081907859999
5982	5.47482437794		-0.001054921274183149	-0.0010204629076601193
1520	5.475107415316		-0.0010555403229960125	-0.0010204968073340307
7085	5.48551637634		-0.0010561593721922088	-0.0010217434991648296
4411	5.48996890656		-0.0010567784217715163	-0.001022276783230248
83	5.5021601866920005		-0.0010573974717341574	-0.0010237369452303267
6747	5.502501878300001		-0.0010580165220800217	-0.0010237778699811607
4667	5.504504345692		-0.0010586355728089984	-0.0010240177075339471
551	5.5073836643280005		-0.0010592546239213102	-0.0010243625664505568
3793	5.51115368496		-0.0010598736754167354	-0.00102481410564962
6511	5.517188430390001		-0.0010604927272954967	-0.0010255368932372752
1018	5.51981750208		-0.0010611117795573724	-0.001025851779823069
1555	5.5206781566480005		-0.0010617308322025852	-0.0010259548612945616
6970	5.527276024059999		-0.0010623498852310243	-0.0010267450945737784
2090	5.534408336586		-0.0010629689386425793	-0.001027599338886959
5144	5.5345201714000005		-0.0010635879924374726	-0.0010276127334561856
3479	5.542598284272		-0.001064207046615483	-0.0010285802572371442
7421	5.549177855219999		-0.0010648261011768324	-0.00102936829913029
831	5.55344452776		-0.0010654451561212996	-0.0010298793228326604
5737	5.55442959799		-0.0010660642114491072	-0.001029997305694319
7238	5.55866731735		-0.0010666832671601446	-0.0010305048616449225
1500	5.562870362766		-0.0010673023232543012	-0.0010310082646620461
7140	5.56960487741		-0.0010679213797317993	-0.001031814864318987
3264	5.574261304094001		-0.0010685404365924176	-0.0010323725692709292
3447	5.57839769067		-0.0010691594938363786	-0.0010328679884911026
5972	5.595546324166		-0.0010697785514634606	-0.0010349218977371392
4997	5.598287529659999		-0.0010703976094738863	-0.0010352502147024955
2020	5.61140732775		-0.0010710166678675453	-0.0010368215862411939
7284	5.611777807878		-0.0010716357266443263	-0.0010368659590222992
2110	5.614512809600001		-0.0010722547858044527	-0.0010371935329555838
5129	5.618185969952		-0.0010728738453477024	-0.0010376334711005623
154	5.619210758208		-0.0010734929052742981	-0.0010377562110305235
4478	5.626287875304		-0.0010741119655840183	-0.001038603844531009
1281	5.64591192182		-0.0010747310262770853	-0.0010409542365079128
5793	5.647206220286		-0.001075350087353389	-0.0010411092559493786
4221	5.648646225152		-0.0010759691488128182	-0.0010412817267943181
180	5.648862600336		-0.0010765882106555957	-0.0010413076422698068
5421	5.651993814288		-0.0010772072728815001	-0.0010416826709441808
281	5.65594584254		-0.001077826335490754	-0.001042156009380697
1054	5.656393671191999		-0.0010784453984831353	-0.001042209646273059
6473	5.661246939880001		-0.001079064461858867	-0.0010427909271916878
7372	5.671317951278		-0.0010796835256178384	-0.0010439971424526366
279	5.675754733418		-0.0010803025897599388	-0.0010445285403545231
1333	5.67614136973		-0.0010809216542853912	-0.0010445748481781904
1346	5.67960265773		-0.0010815407191939732	-0.001044989410156441
4235	5.680521264959999		-0.0010821597844859084	-0.001045099432677105
3463	5.6830777372600005		-0.0010827788501610854	-0.0010454056239602434
4687	5.683318128012		-0.0010833979162193938	-0.001045434415804696
7214	5.696387223662		-0.0010840169826610564	-0.0010469997146606738
3400	5.704129403588		-0.0010846360494858513	-0.0010479270034115939
5107	5.7051257272099996		-0.0010852551166940015	-0.0010480463341034385
4670	5.705435299704001		-0.0010858741842852849	-0.001048083411915376
610	5.705529529832		-0.0010864932522599243	-0.0010480946979534848
4499	5.70848303818		-0.001087112320617809	-0.001048448442647231
5180	5.71449620092		-0.0010877313893588288	-0.0010491686452541902
6131	5.722002658691999		-0.0010883504584832057	-0.00105006770132338
6200	5.729938987103999		-0.0010889695279907186	-0.001051018243435601
3953	5.732746848948		-0.0010895885978815898	-0.0010513545438996777
6374	5.73806398464		-0.0010902076681555974	-0.0010519913826403725
3664	5.742957649450001		-0.0010908267388129646	-0.0010525775018435505
4509	5.746328504655999		-0.0010914458098535806	-0.0010529812325942405
4712	5.74922230032		-0.0010920648812773345	-0.0010533278254391933
7154	5.749746161436		-0.0010926839530844491	-0.00105339056881697
5802	5.7551341909		-0.001093303025274703	-0.0010540358985767207
4404	5.757206260995999		-0.0010939220978483184	-0.0010542840725160378
1447	5.757246358083999		-0.001094541170805074	-0.0010542888749849812
2284	5.759657537918001		-0.001095160244145192	-0.0010545776644419408
5932	5.76182714688		-0.0010957793178685623	-0.0010548375207102769
138	5.763335123100001		-0.0010963983919750739	-0.0010550181325533015
4872	5.7681873561599994		-0.0010970174664649496	-0.001055599289433713
5150	5.772619889255999		-0.0010976365413379676	-0.0010561301784232852
550	5.774204326547999		-0.0010982556165943507	-0.0010563199480865394
5210	5.7810841952639995		-0.001098874692233877	-0.001057143956948272
1308	5.784996800159999		-0.0010994937682567694	-0.0010576125736094105
6591	5.7899687251400005		-0.0011001128446629172	-0.0010582080661126125
100	5.7927372341400005		-0.0011007319214522096	-0.0010585396532466055
1287	5.79391417044		-0.0011013509986248695	-0.0010586806161022831
1069	5.79596182209		-0.001101970076180675	-0.001058925865419529
6812	5.800968292608		-0.0011025891541198488	-0.0010595254954768936
4858	5.808448378599999		-0.0011032082324421693	-0.0010604213929712157
149	5.811353146942		-0.0011038273111478591	-0.0010607693000249541
5622	5.8155809499719995		-0.0011044463902368077	-0.0010612756682866445
450	5.826271758304		-0.0011050654697089043	-0.0010625561172557022
5738	5.82969570525		-0.0011056845495643717	-0.0010629662068580002
1851	5.840467462438		-0.0011063036298029879	-0.001064256351153734
867	5.84338604028		-0.001106922710424976	-0.001064605912185309
993	5.845812099396		-0.001107541791430225	-0.0010648964837489817
2666	5.85137091765		-0.0011081608728186244	-0.0010655622690555248
1421	5.8556134444320005		-0.001108779954590397	-0.0010660704007959423
1360	5.864008705464		-0.001109399036745321	-0.0010670759097340474
5721	5.870459170104		-0.0011100181192836192	-0.0010678484884335932
101	5.87160011564		-0.0011106372022050694	-0.0010679851406389226
5957	5.881587828844001		-0.0011112562855098947	-0.0010691813791905975
1471	5.891057886576		-0.0011118753691979845	-0.0010703156176207788
5065	5.892829215252001		-0.0011124944532692278	-0.0010705277714548587
1278	5.894255298354		-0.0011131135377238479	-0.001070698574875988
3960	5.89457743712		-0.0011137326225616224	-0.001070737157763082
664	5.896360555008		-0.0011143517077827744	-0.0010709507236030535
4370	5.897332790166001		-0.001114970793387082	-0.0010710671691951065
5467	5.910717801366		-0.0011155898793747678	-0.0010726703055772792
7012	5.918486427352001		-0.0011162089657457215	-0.0010736007617996582
5842	5.9218739860800005		-0.0011168280524998322	-0.0010740064931481386
6540	5.937436938576		-0.0011174471396373227	-0.001075870483770751
5558	5.9409201713440005		-0.001118066227157971	-0.001076287674096147
4134	5.94163191422		-0.0011186853150620003	-0.0010763729202630883
608	5.94989603292		-0.0011193044033491885	-0.0010773627221509316
6883	5.951798099156		-0.0011199234920197582	-0.00107759053455532
1975	5.959243282079999		-0.001120542581073599	-0.0010784822516737482
7141	5.962375780720001		-0.0011211616705106002	-0.0010788574342165086
4035	5.96546517144		-0.0011217807603309845	-0.00107922745367992
3652	5.967619513668		-0.00112239985053453	-0.0010794854814360235
3169	5.969051631666		-0.0011230189411214596	-0.0010796570076627746
3569	5.97711065868		-0.0011236380320915516	-0.0010806222455111416
3484	5.978921870639999		-0.0011242571234450285	-0.0010808391762066423
6500	5.981985526501999		-0.0011248762151817796	-0.0010812061133799807
1713	5.984063629436		-0.0011254953073016945	-0.0010814550098784308
426	5.986582379554		-0.0011261143998049959	-0.0010817566831375289
126	5.987252708708		-0.0011267334926914618	-0.001081836969140936
3247	5.98778147538		-0.0011273525859613151	-0.0010819003000621357
4377	5.988946649154		-0.0011279716796143342	-0.001082039854108131
5102	5.9892385294079995		-0.0011285907736507414	-0.0010820748129025193
6335	5.999402852889999		-0.0011292098680704262	-0.0010832922042465151
5249	6.001093002626		-0.0011298289628732783	-0.0010834946351965242
1824	6.001329687416		-0.00113044805805952	-0.0010835229831741454
7028	6.013155608063999		-0.0011310671536289296	-0.00108493938569785
5455	6.03676970115		-0.0011316862495817299	-0.0010877676696038196
1479	6.03834053121		-0.0011323053459178101	-0.0010879558095150807
5946	6.038551218006		-0.0011329244426370598	-0.0010879810436865628
2202	6.04583713874		-0.0011335435397397018	-0.0010888536858107848
3064	6.0502365701439995		-0.0011341626372255139	-0.0010893806101770955
1661	6.0507327061280005		-0.001134781735094719	-0.0010894400328876615
3889	6.0574619592820005		-0.0011354008333470957	-0.0010902460023706029
882	6.059847823128		-0.0011360199319828661	-0.0010905317597059744
3638	6.060741307776		-0.00113663903100192	-0.0010906387732694837
4721	6.064702861373999		-0.0011372581304041466	-0.0010911132525663616
1945	6.06568349142		-0.0011378772301897688	-0.0010912307036226741
3039	6.065714926096001		-0.0011384963303585644	-0.0010912344685857366
2943	6.073164703350001		-0.0011391154309107563	-0.001092126735971734
6709	6.080690633760001		-0.001139734531846123	-0.0010930281242985491
6519	6.08228891544		-0.001140353633164887	-0.0010932195521182113
542	6.083962364274		-0.0011409727348669378	-0.0010934199827842303
3856	6.086948645752		-0.0011415918369521644	-0.0010937776527490334
2303	6.0928402566679996		-0.00114221093942079	-0.001094483296970612
1017	6.09607928064		-0.0011428300422725924	-0.0010948712381605484
6253	6.098710283456001		-0.0011434491455077946	-0.0010951863560392642
1568	6.1064096137199995		-0.0011440682491261746	-0.001096108512642658
5418	6.1224708204		-0.0011446873531279552	-0.0010980321796748012
3349	6.12277260972		-0.001145306457513026	-0.0010980683252880853
493	6.125005317444001		-0.0011459255622812761	-0.0010983357389592152
4800	6.1292790052560004		-0.0011465446674329281	-0.0010988476028878358
6166	6.139139155996		-0.0011471637729677606	-0.0011000285631536742
4738	6.140918872096001		-0.001147782878885996	-0.001100241721558043
5931	6.142528778489999		-0.0011484019851874128	-0.0011004345416815039
153	6.144849624024		-0.0011490210918722336	-0.00110071251170763
4665	6.150422394744		-0.0011496401989403477	-0.0011013799681151926
4524	6.157381226225999		-0.0011502593063916443	-0.0011022134344275854
5567	6.16301455932		-0.0011508784142263465	-0.0011028881444521755
6163	6.16411714548		-0.0011514975224442322	-0.0011030202023160924
6072	6.164471726572		-0.0011521166310455241	-0.0011030626708535126
1844	6.164946714091999		-0.001152735740030112	-0.0011031195605910715
5382	6.1673892841199995		-0.0011533548493978848	-0.0011034121096834392
3531	6.16780380711		-0.0011539739591490655	-0.0011034617575228461
7159	6.1687887115199995		-0.001154593069283432	-0.0011035797205240748
3151	6.1753171067679995		-0.0011552121798012072	-0.0011043616330516691
4840	6.176252684975999		-0.0011558312907021695	-0.0011044736882036
382	6.192937995608		-0.0011564504019865415	-0.0011064721047997711
6406	6.198235496712		-0.0011570695136542124	-0.0011071065918859247
601	6.202899647384001		-0.0011576886257050718	-0.0011076652219477524
4403	6.212026808459999		-0.001158307738139342	-0.001108758391297277
5117	6.21846830925		-0.0011589268509568018	-0.0011095298963874067
3312	6.226120415496		-0.0011595459641576735	-0.0011104463969222149
4676	6.230227548624001		-0.0011601650777417357	-0.0011109383124272183
1728	6.2308701342260004		-0.0011607841917092106	-0.0011110152755572326
647	6.230930989439999		-0.001161403306059988	-0.0011110225642480037
3329	6.238856700186		-0.0011620224207939572	-0.001111971834671587
1546	6.240348510404		-0.0011626415359113405	-0.0011121505102961375
5388	6.2410053831039995		-0.0011632606514119168	-0.0011122291846063857
627	6.243213218256		-0.0011638797672959083	-0.001112493619264312
422	6.243444225452		-0.0011644988835630933	-0.0011125212872307349
5956	6.243795127346		-0.0011651180002136947	-0.0011125633151068746
5628	6.250539729666		-0.0011657371172476016	-0.0011133711229750131
498	6.2523107504		-0.0011663562346647038	-0.001113583239926567
1850	6.255061109052		-0.0011669753524652235	-0.0011139126531749506
451	6.260418984222		-0.0011675944706489394	-0.001114554371324291
5525	6.267531000016		-0.0011682135892160737	-0.001115406184677271
898	6.267729362849999		-0.0011688327081664051	-0.0011154299427953113
7197	6.272101344012		-0.0011694518275001562	-0.0011159535794182658
4713	6.282092959471999		-0.0011700709472172162	-0.001117150285347104
466	6.2866950953759995		-0.0011706900673174743	-0.0011177014878372
4692	6.2879911032		-0.001171309187801154	-0.001117856712010209
951	6.288014911065999		-0.0011719283086680326	-0.0011178595635024935
7377	6.29281541836		-0.0011725474299183333	-0.0011184345251353906
865	6.29522174424		-0.0011731665515518342	-0.001118722733229351
2116	6.295695970291998		-0.001173785673568758	-0.0011187795317651142
1027	6.29596026936		-0.0011744047959689943	-0.0011188111871328504
2157	6.296313788240001		-0.001175023918752432	-0.0011188535284480609
2620	6.296893308749999		-0.0011756430419192943	-0.0011189229382079714
3227	6.304552028236001		-0.001176262165469359	-0.0011198402308172494
4653	6.3051196677300005		-0.0011768812894028492	-0.0011199082175758104
6102	6.30592667364		-0.0011775004137196542	-0.0011200048734930613
196	6.30681499749		-0.001178119538419663	-0.0011201112689425538
7032	6.312681092206001		-0.0011787386635030987	-0.0011208138570629501
2430	6.318398335694		-0.0011793577889697392	-0.0011214986171206296
2187	6.320916091848		-0.0011799769148198077	-0.0011218001713316499
3540	6.3233396021359995		-0.0011805960410530818	-0.0011220904376196051
3203	6.3234823015920005		-0.0011812151676697847	-0.0011221075288783433
4640	6.33109195386		-0.0011818342946698058	-0.0011230189446570999
4589	6.332441907420001		-0.001182453422053034	-0.0011231806299656843
3661	6.336328538520001		-0.0011830725498196922	-0.001123646135718903
7290	6.33688321392		-0.001183691677969559	-0.001123712569754762
3914	6.346764419144		-0.0011843108065028567	-0.0011248960517375273
6423	6.35052721332		-0.0011849299354193636	-0.001125346725416618
345	6.353558222115999		-0.0011855490647193026	-0.0011257097524177122
1682	6.364264797392		-0.0011861681944025627	-0.0011269920898096621
5708	6.375941970815999		-0.0011867873244690336	-0.0011283906767273148
4396	6.383161093760001		-0.001187406454918938	-0.001129255318412404
2690	6.394748619419999		-0.001188025585752054	-0.0011306431681263364
2093	6.399773374030001		-0.0011886447169686043	-0.0011312449880879652
5821	6.40656239352		-0.0011892638485683671	-0.0011320581158456543
4802	6.418482656024		-0.0011898829805515653	-0.001133485817789244
1180	6.421426963952		-0.001190502112918088	-0.0011338384605393448
3707	6.437856471152		-0.001191121245667825	-0.0011358062392987295
1686	6.437898974207999		-0.0011917403788009985	-0.001135811329932903
1101	6.438752933528		-0.001192359512317387	-0.0011359136095077447
3233	6.441906939210001		-0.0011929786462172131	-0.001136291367970763
1862	6.4592263001640005		-0.0011935977805002552	-0.0011383657254177958
4554	6.459866663499999		-0.001194216915166736	-0.0011384424223847547
425	6.465197581216		-0.0011948360502165446	-0.001139080911812458
6953	6.469639106453999		-0.0011954551856495706	-0.001139612877800008
7347	6.47524723156		-0.0011960743214660366	-0.0011402845686382798
5459	6.476338435332		-0.0011966934576657208	-0.0011404152632220285
1039	6.483915188879999		-0.0011973125942488462	-0.0011413227386876863
5502	6.500182373132		-0.0011979317312151908	-0.0011432710758627713
620	6.5020837058		-0.0011985508685649772	-0.0011434988004069752
5671	6.502640076702001		-0.001199170006298095	-0.0011435654375148308
628	6.504567705438		-0.0011997891444144333	-0.001143796311565799
7370	6.527054217832		-0.001200408282914215	-0.0011464895439873752
4781	6.5282308403239995		-0.0012010274217972184	-0.00114663046925795
6467	6.53044324884		-0.0012016465610636662	-0.0011468954516723263
5474	6.535176840072		-0.0012022657007134474	-0.001147462398700533
3859	6.54109534		-0.0012028848407464518	-0.0011481712634463812
2753	6.549789099984		-0.001203503981162902	-0.0011492125239070544
1638	6.560426545884001		-0.0012041231219625762	-0.0011504865816034488
5625	6.56574767262		-0.0012047422631456968	-0.0011511238983555358
1984	6.571853620349999		-0.0012053614047120426	-0.0011518552139149585
6457	6.578803398706		-0.001205980546661836	-0.0011526875959252583
478	6.5802056960640005		-0.0012065996889949662	-0.0011528555505036777
6115	6.581803691747999		-0.001207218831711323	-0.0011530469440693084
5608	6.583124085399999		-0.0012078379748111288	-0.0011532050889576974
3667	6.587782731251999		-0.0012084571182941616	-0.0011537630597016442
2806	6.587915832176001		-0.0012090762621606447	-0.0011537790013344585
1587	6.590666029835999		-0.0012096954064103559	-0.0011541083953006668
587	6.5949396586099995		-0.0012103145510435182	-0.0011546202521582464
2668	6.596308620762		-0.0012109336960600208	-0.0011547842141451958
4664	6.59771890372		-0.001211552841459753	-0.0011549531251670354
3308	6.602339015408001		-0.0012121719872429375	-0.0011555064806350334
3287	6.606483661673999		-0.0012127911334093527	-0.0011560028891266646
5441	6.6073606763759996		-0.0012134102799592214	-0.0011561079300680182
6239	6.609640298448001		-0.0012140294268923216	-0.0011563809627182435
4749	6.610184765184		-0.001214648574208876	-0.0011564461740520497
996	6.612237808772001		-0.001215267721908774	-0.001156692069167185
5397	6.6151036788		-0.001215886869991905	-0.0011570353173303589
2378	6.616725888232		-0.0012165060184584917	-0.0011572296110011736
3220	6.620513473899999		-0.0012171251673083125	-0.0011576832539824335
1575	6.627910205128001		-0.0012177443165415898	-0.0011585691679920356
3959	6.652832372200001		-0.001218363466158102	-0.0011615541212474884
6647	6.660237694928		-0.0012189826161580718	-0.001162441064269769
581	6.661718913584		-0.0012196017665413886	-0.001162618471332184
2870	6.669588325134		-0.0012202209173079418	-0.0011635609987438976
3053	6.6911496172280005		-0.0012208400684579539	-0.0011661434165907013
6531	6.691892461376		-0.0012214592199912032	-0.0011662323877885694
3934	6.6925155157119995		-0.0012220783719079126	-0.0011663070116390232
1342	6.69324462295		-0.0012226975242078603	-0.0011663943375532326
1106	6.69368906151		-0.0012233166768912688	-0.0011664475684108337
7068	6.69394114807		-0.0012239358299580276	-0.0011664777610740863
14	6.697236	-0.0008003201707691552
2509	6.702416809984		-0.0012245549834080261	-0.0011674928997074652
1198	6.704280071622		-0.001225174137241487	-0.0011677160644457498
2078	6.707260708152		-0.0012257932914581883	-0.001168073058309399
4674	6.709229527616		-0.0012264124460583529	-0.001168308865815684
1950	6.709289627264		-0.0012270316010418703	-0.0011683160640115482
684	6.71528269434		-0.0012276507564086296	-0.0011690338597404259
1672	6.715958110436		-0.0012282699121588536	-0.0011691147550120416
1558	6.734302140003999		-0.0012288890682923207	-0.0011713118380593916
6599	6.73993096188		-0.0012295082248092535	-0.0011719860077708212
2475	6.740185174552001		-0.00123012738170943	-0.0011720164550806668
818	6.740836433348		-0.0012307465389930733	-0.0011720944570079328
6461	6.7472822423859995		-0.0012313656966600726	-0.0011728664781013
896	6.753302365440001		-0.001231984854710317	-0.0011735875143521345
[truncated: 5,480 more rows]
