# Supplementary material for: Combining stochastic resetting with Metadynamics to speed-up molecular dynamics simulations
Source: Nat Commun. 2024 Jan 4;15:240. doi: 10.1038/s41467-023-44528-w (PMC10764788; doi:10.1038/s41467-023-44528-w)
Supplement: Supplementary file 4 — Source Data [file 41467_2023_44528_MOESM4_ESM.zip › SourceData/SupplementaryFigure4.csv]

	resetting_rate	error	R_squared
0	0.0	158538901.674473	0.2671762221179542
1	0.2	0.471961720960746	0.9918555911340727
2	0.1	2.133360295716514	0.9784008581211754
3	0.05	14.768241769044739	0.9066047528691207
4	0.03333333333333333	73.10696680005623	0.8173641506890262
5	0.02	1086.1631694526432	0.6594982378036697
6	0.014285714285714285	8980.630609753654	0.5588531171290222
